# Supplementary material for: Comparative transcriptomes of nine tissues for the Heilongjiang brown frog (Rana amurensis)
Source: Sci Rep. 2022 Dec 1;12:20759. doi: 10.1038/s41598-022-24631-6 (PMC9715712; doi:10.1038/s41598-022-24631-6)
Supplement: Supplementary file 6 — Supplementary Table S1. [file 41598_2022_24631_MOESM6_ESM.xlsx]

## Sheet: Table S1
Table S1. The information of samples and summary of sequencing.
Sample name	Raw Reads	Clean Reads	Q20(%)	Q30(%)	GC Content(%)	Mapping rate
intestine_1	30597447	29957806	97.94	94.23	46.48	0.9073
intestine_2	29837865	29240997	97.69	93.67	46.36	0.8881
intestine_3	27451621	27275606	98	94.31	46.74	0.9148
intestine_4	27689172	27413357	97.78	93.84	46.44	0.8868
intestine_5	22833665	22110703	96.8	92.3	47.26	0.886
liver_1	28283711	27974041	97.84	93.81	46.06	0.9218
liver_2	27717983	27360479	97.93	94.02	45.77	0.9216
liver_3	27580426	27181313	98.09	94.42	45.57	0.9256
liver_4	27288792	27099658	98.04	94.23	45.26	0.9341
liver_5	24207843	23072748	96.8	92.06	45.31	0.9005
muscle_1	26387985	25917697	98.04	94.38	46.35	0.9108
muscle_2	28567214	28086123	97.61	93.56	47.09	0.8994
muscle_3	32386708	32211225	97.56	93.39	47.51	0.9133
muscle_4	24338643	24119683	97.92	94.23	47.17	0.916
muscle_5	25350187	24739355	95.32	89.08	47.77	0.889
ovary_1	24428714	23911317	97.94	94.22	46.96	0.8914
ovary_2	27277268	26757008	97.67	93.61	48.2	0.8935
ovary_3	34589255	33898508	97.81	94.01	47.34	0.8985
ovary_4	26833423	26608455	97.69	93.58	47	0.9028
ovary_5	22438052	21799798	96.47	91.66	48.59	0.8745
skin_1	21161382	21043142	97.88	94.2	48.05	0.919
skin_2	29820951	29485584	97.82	93.92	46.51	0.898
skin_3	21601349	21121817	97.99	94.25	46.37	0.9038
skin_4	25387289	25185515	97.14	92.04	46.02	0.8888
skin_5	22380226	21682169	96.56	91.69	45.22	0.8703
spleen_1	28872569	28347257	97.52	93.36	46.63	0.8897
spleen_2	28929302	28623067	97.59	93.48	46.66	0.8963
spleen_3	27479962	26977144	97.88	94.22	46.8	0.8969
spleen_4	26591620	26266476	97.8	93.88	46.26	0.9029
spleen_5	28734706	27644175	96.38	91.75	45.41	0.847
oviduct_1	20184671	19023539	96.59	91.41	46.52	0.8739
oviduct_2	23382452	22670308	96.56	91.38	45.56	0.8817
oviduct_3	22088559	21256104	96.47	91.2	47.7	0.8742
oviduct_4	22660882	21965218	96.44	91.14	45.84	0.8786
oviduct_5	19794081	19263100	97.03	92.72	46.38	0.8665
stomach_1	25955146	25438182	98.23	94.68	48.45	0.9431
stomach_2	23594088	23057096	97.88	94.07	46.53	0.9119
stomach_3	27638145	27381034	97.87	93.89	46.67	0.9216
stomach_4	25454442	25190416	98.19	94.67	46.9	0.9253
stomach_5	24194547	23548082	97.22	93.25	47.42	0.9002
heart_1	27486627	27258035	97.77	93.88	47.4	0.9109
heart_2	28674717	28265006	97.68	93.76	46.77	0.898
heart_3	31682937	31072303	97.81	94.03	46.47	0.8944
heart_4	29688784	29452517	97.73	93.71	46.61	0.9092
heart_5	23182399	22270798	96.8	91.99	46.43	0.9101
