# Supplementary material for: Comparative transcriptomes of nine tissues for the Heilongjiang brown frog (Rana amurensis)
Source: Sci Rep. 2022 Dec 1;12:20759. doi: 10.1038/s41598-022-24631-6 (PMC9715712; doi:10.1038/s41598-022-24631-6)
Supplement: Supplementary file 7 — Supplementary Table S2. [file 41598_2022_24631_MOESM7_ESM.xlsx]

## Sheet: Sheet1
Table S2. Summary of Transcripts Assembly.
Total transcripts	1085532
Max length	101433
Min length	300
Total length	734428057
Mean length	676.6
Median length	446
Contig N10	3970
Contig N50	722
Contig N90	345
GC content	45.23
