# Supplementary material for: Comparative transcriptomes of nine tissues for the Heilongjiang brown frog (Rana amurensis)
Source: Sci Rep. 2022 Dec 1;12:20759. doi: 10.1038/s41598-022-24631-6 (PMC9715712; doi:10.1038/s41598-022-24631-6)
Supplement: Supplementary file 8 — Supplementary Table S3. [file 41598_2022_24631_MOESM8_ESM.xlsx]

## Sheet: Upregulated UEGs of muscle
Table S3. GO and KEGG enrichment results of upregulated UEGs in muscle.
ID	Description	GeneRatio	BgRatio	pvalue	p.adjust	qvalue	Ontology
GO:0006936	muscle contraction	35/587	466/189811	9.85102e-37	1.52001e-33	8.88666e-34	BP
GO:0048741	skeletal muscle fiber development	12/587	91/189811	1.72889e-16	5.79684e-14	3.38908e-14	BP
GO:0045214	sarcomere organization	17/587	387/189811	1.1567e-14	2.54971e-12	1.49067e-12	BP
GO:0048747	muscle fiber development	11/587	134/189811	6.57497e-13	1.01452e-10	5.93132e-11	BP
GO:0061684	chaperone-mediated autophagy	7/587	26/189811	1.63185e-12	2.28903e-10	1.33827e-10	BP
GO:0030049	muscle filament sliding	10/587	114/189811	3.78269e-12	4.86391e-10	2.84365e-10	BP
GO:0003009	skeletal muscle contraction	9/587	90/189811	1.37617e-11	1.27464e-09	7.45212e-10	BP
GO:0060048	cardiac muscle contraction	12/587	232/189811	1.40434e-11	1.27464e-09	7.45212e-10	BP
GO:0046716	muscle cell cellular homeostasis	10/587	138/189811	2.57145e-11	2.08829e-09	1.22091e-09	BP
GO:0006937	regulation of muscle contraction	9/587	108/189811	7.25496e-11	5.33067e-09	3.11654e-09	BP
GO:0007525	somatic muscle development	7/587	48/189811	1.7222e-10	1.10723e-08	6.47334e-09	BP
GO:0070536	protein K63-linked deubiquitination	9/587	120/189811	1.87683e-10	1.11383e-08	6.51193e-09	BP
GO:0006941	striated muscle contraction	8/587	92/189811	5.91182e-10	3.14549e-08	1.83899e-08	BP
GO:0042306	regulation of protein import into nucleus	6/587	31/189811	5.87947e-10	3.14549e-08	1.83899e-08	BP
GO:0048856	anatomical structure development	7/587	63/189811	1.24326e-09	5.99483e-08	3.50484e-08	BP
GO:0006942	regulation of striated muscle contraction	6/587	41/189811	3.49757e-09	1.4991e-07	8.76437e-08	BP
GO:0032869	cellular response to insulin stimulus	13/587	483/189811	5.88616e-09	2.45469e-07	1.43512e-07	BP
GO:0007517	muscle organ development	11/587	321/189811	7.47624e-09	3.03575e-07	1.77483e-07	BP
GO:0071691	cardiac muscle thin filament assembly	6/587	47/189811	8.22196e-09	3.25295e-07	1.90181e-07	BP
GO:0007097	nuclear migration	7/587	84/189811	9.62288e-09	3.71202e-07	2.17021e-07	BP
GO:0043488	regulation of mRNA stability	10/587	279/189811	2.35905e-08	8.0889e-07	4.72913e-07	BP
GO:0030837	negative regulation of actin filament polymerization	7/587	98/189811	2.83141e-08	9.49752e-07	5.55267e-07	BP
GO:0060307	regulation of ventricular cardiac muscle cell membrane repolarization	6/587	60/189811	3.70507e-08	1.21637e-06	7.11141e-07	BP
GO:0000045	autophagosome assembly	10/587	296/189811	4.10586e-08	1.29293e-06	7.55902e-07	BP
GO:0030240	skeletal muscle thin filament assembly	8/587	157/189811	4.06854e-08	1.29293e-06	7.55902e-07	BP
GO:0010831	positive regulation of myotube differentiation	5/587	31/189811	4.42126e-08	1.3644e-06	7.97688e-07	BP
GO:0090090	negative regulation of canonical Wnt signaling pathway	11/587	406/189811	8.11988e-08	2.45666e-06	1.43627e-06	BP
GO:1905337	positive regulation of aggrephagy	4/587	14/189811	8.84274e-08	2.62391e-06	1.53405e-06	BP
GO:0030241	skeletal muscle myosin thick filament assembly	8/587	187/189811	1.56522e-07	4.55687e-06	2.66415e-06	BP
GO:0021817	nucleokinesis involved in cell motility in cerebral cortex radial glia guided migration	4/587	16/189811	1.59989e-07	4.57153e-06	2.67272e-06	BP
GO:0070208	protein heterotrimerization	6/587	78/189811	1.81335e-07	4.99644e-06	2.92114e-06	BP
GO:0010614	negative regulation of cardiac muscle hypertrophy	5/587	43/189811	2.42921e-07	6.5759e-06	3.84456e-06	BP
GO:0071688	striated muscle myosin thick filament assembly	8/587	205/189811	3.15233e-07	8.24414e-06	4.81988e-06	BP
GO:0003151	outflow tract morphogenesis	6/587	87/189811	3.48215e-07	8.95492e-06	5.23544e-06	BP
GO:0046033	AMP metabolic process	5/587	50/189811	5.25225e-07	1.26628e-05	7.40325e-06	BP
GO:0006521	regulation of cellular amino acid metabolic process	6/587	95/189811	5.86891e-07	1.39319e-05	8.14518e-06	BP
GO:0035914	skeletal muscle cell differentiation	6/587	99/189811	7.48797e-07	1.67448e-05	9.78976e-06	BP
GO:0055003	cardiac myofibril assembly	7/587	158/189811	7.43434e-07	1.67448e-05	9.78976e-06	BP
GO:0048739	cardiac muscle fiber development	7/587	159/189811	7.75605e-07	1.70965e-05	9.99538e-06	BP
GO:0055008	cardiac muscle tissue morphogenesis	7/587	161/189811	8.43456e-07	1.83303e-05	1.07167e-05	BP
GO:0007519	skeletal muscle tissue development	7/587	164/189811	9.54522e-07	2.01757e-05	1.17956e-05	BP
GO:0048266	behavioral response to pain	5/587	57/189811	1.01959e-06	2.12598e-05	1.24294e-05	BP
GO:0006188	IMP biosynthetic process	4/587	25/189811	1.0877e-06	2.20831e-05	1.29107e-05	BP
GO:0030239	myofibril assembly	6/587	106/189811	1.1193e-06	2.24297e-05	1.31134e-05	BP
GO:0005977	glycogen metabolic process	7/587	183/189811	1.98158e-06	3.87036e-05	2.26278e-05	BP
GO:0042593	glucose homeostasis	10/587	476/189811	3.0709e-06	5.7089e-05	3.33768e-05	BP
GO:0030832	regulation of actin filament length	4/587	34/189811	3.90048e-06	7.1648e-05	4.18886e-05	BP
GO:0006196	AMP catabolic process	3/587	11/189811	4.76646e-06	8.55191e-05	4.99982e-05	BP
GO:0003400	regulation of COPII vesicle coating	4/587	37/189811	5.51402e-06	9.55971e-05	5.58902e-05	BP
GO:0055013	cardiac muscle cell development	4/587	37/189811	5.51402e-06	9.55971e-05	5.58902e-05	BP
GO:0061740	protein targeting to lysosome involved in chaperone-mediated autophagy	3/587	12/189811	6.34063e-06	0.000106343	6.2173e-05	BP
GO:0002479	antigen processing and presentation of exogenous peptide antigen via MHC class I, TAP-dependent	6/587	145/189811	6.88875e-06	0.000114294	6.68212e-05	BP
GO:0010457	centriole-centriole cohesion	4/587	40/189811	7.57413e-06	0.00012302	7.19228e-05	BP
GO:0046031	ADP metabolic process	3/587	13/189811	8.22382e-06	0.000130818	7.6482e-05	BP
GO:0003429	growth plate cartilage chondrocyte morphogenesis	5/587	87/189811	8.33576e-06	0.000131246	7.6732e-05	BP
GO:0050873	brown fat cell differentiation	5/587	88/189811	8.81546e-06	0.000136023	7.95248e-05	BP
GO:0060037	pharyngeal system development	4/587	43/189811	1.01529e-05	0.000155108	9.06832e-05	BP
GO:0097201	negative regulation of transcription from RNA polymerase II promoter in response to stress	3/587	14/189811	1.04426e-05	0.000157969	9.23558e-05	BP
GO:0009653	anatomical structure morphogenesis	6/587	157/189811	1.08458e-05	0.000162476	9.49908e-05	BP
GO:0035988	chondrocyte proliferation	4/587	45/189811	1.21979e-05	0.00017925	0.000104798	BP
GO:0014808	release of sequestered calcium ion into cytosol by sarcoplasmic reticulum	3/587	15/189811	1.30231e-05	0.000186062	0.00010878	BP
GO:1905146	lysosomal protein catabolic process	3/587	15/189811	1.30231e-05	0.000186062	0.00010878	BP
GO:0032264	IMP salvage	4/587	47/189811	1.45309e-05	0.000205699	0.000120261	BP
GO:0014878	response to electrical stimulus involved in regulation of muscle adaptation	3/587	16/189811	1.59916e-05	0.000222297	0.000129965	BP
GO:0051290	protein heterotetramerization	6/587	173/189811	1.87915e-05	0.000258887	0.000151357	BP
GO:0071313	cellular response to caffeine	3/587	17/189811	1.93736e-05	0.000262223	0.000153307	BP
GO:0051496	positive regulation of stress fiber assembly	6/587	178/189811	2.20613e-05	0.000296005	0.000173058	BP
GO:0098840	protein transport along microtubule	3/587	18/189811	2.31948e-05	0.000308531	0.00018038	BP
GO:0001754	eye photoreceptor cell differentiation	3/587	19/189811	2.74804e-05	0.000350432	0.000204878	BP
GO:0061515	myeloid cell development	3/587	19/189811	2.74804e-05	0.000350432	0.000204878	BP
GO:0034765	regulation of ion transmembrane transport	9/587	491/189811	2.77372e-05	0.000350807	0.000205097	BP
GO:0038061	NIK/NF-kappaB signaling	5/587	112/189811	2.84015e-05	0.000356289	0.000208302	BP
GO:0090263	positive regulation of canonical Wnt signaling pathway	8/587	394/189811	3.77354e-05	0.000454889	0.000265948	BP
GO:1900034	regulation of cellular response to heat	5/587	120/189811	3.95359e-05	0.000469261	0.00027435	BP
GO:0016050	vesicle organization	4/587	61/189811	4.10817e-05	0.000480221	0.000280758	BP
GO:0051642	centrosome localization	4/587	61/189811	4.10817e-05	0.000480221	0.000280758	BP
GO:0014732	skeletal muscle atrophy	3/587	22/189811	4.33728e-05	0.000499435	0.000291991	BP
GO:0014894	response to denervation involved in regulation of muscle adaptation	3/587	22/189811	4.33728e-05	0.000499435	0.000291991	BP
GO:0045737	positive regulation of cyclin-dependent protein serine/threonine kinase activity	4/587	62/189811	4.38077e-05	0.000500705	0.000292734	BP
GO:0010972	negative regulation of G2/M transition of mitotic cell cycle	5/587	123/189811	4.44846e-05	0.000503712	0.000294492	BP
GO:0034329	cell junction assembly	4/587	64/189811	4.96527e-05	0.00054458	0.000318385	BP
GO:0034497	protein localization to phagophore assembly site	4/587	64/189811	4.96527e-05	0.00054458	0.000318385	BP
GO:0070842	aggresome assembly	3/587	23/189811	4.9764e-05	0.00054458	0.000318385	BP
GO:0006913	nucleocytoplasmic transport	5/587	127/189811	5.18127e-05	0.000563007	0.000329158	BP
GO:0006177	GMP biosynthetic process	4/587	67/189811	5.94603e-05	0.000637134	0.000372496	BP
GO:0070863	positive regulation of protein exit from endoplasmic reticulum	4/587	70/189811	7.06092e-05	0.000741156	0.000433312	BP
GO:0045988	negative regulation of striated muscle contraction	3/587	26/189811	7.25553e-05	0.000746352	0.00043635	BP
GO:0070296	sarcoplasmic reticulum calcium ion transport	3/587	26/189811	7.25553e-05	0.000746352	0.00043635	BP
GO:0061621	canonical glycolysis	4/587	71/189811	7.4642e-05	0.000762732	0.000445927	BP
GO:0060071	Wnt signaling pathway, planar cell polarity pathway	5/587	138/189811	7.68228e-05	0.000779852	0.000455936	BP
GO:0061418	regulation of transcription from RNA polymerase II promoter in response to hypoxia	5/587	139/189811	7.94876e-05	0.00080163	0.000468668	BP
GO:0030388	fructose 1,6-bisphosphate metabolic process	4/587	73/189811	8.32067e-05	0.000828309	0.000484266	BP
GO:0000381	regulation of alternative mRNA splicing, via spliceosome	8/587	448/189811	9.20344e-05	0.000902987	0.000527926	BP
GO:0042246	tissue regeneration	4/587	75/189811	9.2464e-05	0.000902987	0.000527926	BP
GO:0031398	positive regulation of protein ubiquitination	6/587	237/189811	0.000107717	0.00103879	0.000607323	BP
GO:0051694	pointed-end actin filament capping	3/587	30/189811	0.00011226	0.00106924	0.000625123	BP
GO:0070987	error-free translesion synthesis	3/587	30/189811	0.00011226	0.00106924	0.000625123	BP
GO:1902017	regulation of cilium assembly	4/587	79/189811	0.00011319	0.00107015	0.000625654	BP
GO:1902036	regulation of hematopoietic stem cell differentiation	5/587	150/189811	0.000113742	0.00107015	0.000625654	BP
GO:0031146	SCF-dependent proteasomal ubiquitin-dependent protein catabolic process	7/587	347/189811	0.000119525	0.00111774	0.000653478	BP
GO:0016576	histone dephosphorylation	3/587	31/189811	0.000124002	0.00113207	0.000661859	BP
GO:0043931	ossification involved in bone maturation	3/587	31/189811	0.000124002	0.00113207	0.000661859	BP
GO:0050715	positive regulation of cytokine secretion	4/587	81/189811	0.000124726	0.00113207	0.000661859	BP
GO:0051926	negative regulation of calcium ion transport	3/587	31/189811	0.000124002	0.00113207	0.000661859	BP
GO:0071470	cellular response to osmotic stress	4/587	81/189811	0.000124726	0.00113207	0.000661859	BP
GO:0038095	Fc-epsilon receptor signaling pathway	6/587	250/189811	0.000143959	0.001299	0.000759453	BP
GO:0033209	tumor necrosis factor-mediated signaling pathway	6/587	253/189811	0.000153553	0.0013539	0.000791549	BP
GO:0034101	erythrocyte homeostasis	3/587	34/189811	0.000163943	0.00141321	0.000826223	BP
GO:0072321	chaperone-mediated protein transport	3/587	34/189811	0.000163943	0.00141321	0.000826223	BP
GO:0002027	regulation of heart rate	4/587	88/189811	0.000171855	0.00146504	0.000856524	BP
GO:0070498	interleukin-1-mediated signaling pathway	5/587	166/189811	0.000182501	0.00154725	0.00090459	BP
GO:0002062	chondrocyte differentiation	4/587	91/189811	0.000195533	0.00164868	0.000963888	BP
GO:0071277	cellular response to calcium ion	7/587	382/189811	0.000214755	0.0018009	0.00105289	BP
GO:1901990	regulation of mitotic cell cycle phase transition	5/587	173/189811	0.000220977	0.00184307	0.00107754	BP
GO:0006446	regulation of translational initiation	5/587	179/189811	0.000258615	0.00209883	0.00122707	BP
GO:0048701	embryonic cranial skeleton morphogenesis	4/587	98/189811	0.000259803	0.00209883	0.00122707	BP
GO:0071108	protein K48-linked deubiquitination	4/587	98/189811	0.000259803	0.00209883	0.00122707	BP
GO:1990573	potassium ion import across plasma membrane	5/587	179/189811	0.000258615	0.00209883	0.00122707	BP
GO:0051146	striated muscle cell differentiation	3/587	40/189811	0.000266974	0.00214553	0.00125437	BP
GO:0032436	positive regulation of proteasomal ubiquitin-dependent protein catabolic process	6/587	281/189811	0.000269698	0.00215619	0.0012606	BP
GO:0051896	regulation of protein kinase B signaling	3/587	43/189811	0.000331184	0.0025809	0.0015089	BP
GO:0031145	anaphase-promoting complex-dependent catabolic process	5/587	190/189811	0.000340032	0.00263653	0.00154143	BP
GO:0061053	somite development	3/587	44/189811	0.000354602	0.00273575	0.00159944	BP
GO:0010745	negative regulation of macrophage derived foam cell differentiation	3/587	45/189811	0.000379059	0.00289549	0.00169283	BP
GO:0034620	cellular response to unfolded protein	5/587	197/189811	0.000401085	0.00304864	0.00178237	BP
GO:0006183	GTP biosynthetic process	4/587	111/189811	0.000417319	0.00306757	0.00179343	BP
GO:0009939	positive regulation of gibberellic acid mediated signaling pathway	2/587	10/189811	0.000422637	0.00306757	0.00179343	BP
GO:0043616	keratinocyte proliferation	2/587	10/189811	0.000422637	0.00306757	0.00179343	BP
GO:0071600	otic vesicle morphogenesis	2/587	10/189811	0.000422637	0.00306757	0.00179343	BP
GO:1901203	positive regulation of extracellular matrix assembly	2/587	10/189811	0.000422637	0.00306757	0.00179343	BP
GO:1901341	positive regulation of store-operated calcium channel activity	2/587	10/189811	0.000422637	0.00306757	0.00179343	BP
GO:1905870	positive regulation of 3'-UTR-mediated mRNA stabilization	2/587	10/189811	0.000422637	0.00306757	0.00179343	BP
GO:2000291	regulation of myoblast proliferation	2/587	10/189811	0.000422637	0.00306757	0.00179343	BP
GO:0060347	heart trabecula formation	3/587	47/189811	0.00043117	0.00309439	0.00180912	BP
GO:0007160	cell-matrix adhesion	7/587	438/189811	0.000486292	0.00343593	0.00200879	BP
GO:0039536	negative regulation of RIG-I signaling pathway	3/587	49/189811	0.000487666	0.00343593	0.00200879	BP
GO:0009785	blue light signaling pathway	2/587	11/189811	0.000515498	0.00355095	0.00207604	BP
GO:0043282	pharyngeal muscle development	2/587	11/189811	0.000515498	0.00355095	0.00207604	BP
GO:0090218	positive regulation of lipid kinase activity	2/587	11/189811	0.000515498	0.00355095	0.00207604	BP
GO:1902083	negative regulation of peptidyl-cysteine S-nitrosylation	2/587	11/189811	0.000515498	0.00355095	0.00207604	BP
GO:0010880	regulation of release of sequestered calcium ion into cytosol by sarcoplasmic reticulum	3/587	51/189811	0.000548695	0.00374618	0.00219018	BP
GO:1990416	cellular response to brain-derived neurotrophic factor stimulus	3/587	51/189811	0.000548695	0.00374618	0.00219018	BP
GO:0035025	positive regulation of Rho protein signal transduction	4/587	121/189811	0.000577743	0.0039099	0.0022859	BP
GO:0001782	B cell homeostasis	3/587	53/189811	0.000614401	0.00408815	0.00239011	BP
GO:0072513	positive regulation of secondary heart field cardioblast proliferation	2/587	12/189811	0.000617329	0.00408815	0.00239011	BP
GO:1900744	regulation of p38MAPK cascade	2/587	12/189811	0.000617329	0.00408815	0.00239011	BP
GO:0071158	positive regulation of cell cycle arrest	3/587	54/189811	0.000649052	0.00426165	0.00249155	BP
GO:0003331	positive regulation of extracellular matrix constituent secretion	2/587	13/189811	0.000728076	0.0046615	0.00272531	BP
GO:0014706	striated muscle tissue development	2/587	13/189811	0.000728076	0.0046615	0.00272531	BP
GO:0046661	male sex differentiation	2/587	13/189811	0.000728076	0.0046615	0.00272531	BP
GO:0045732	positive regulation of protein catabolic process	6/587	340/189811	0.000733478	0.00467668	0.00273419	BP
GO:0036376	sodium ion export across plasma membrane	3/587	57/189811	0.000760407	0.00480864	0.00281134	BP
GO:0002074	extraocular skeletal muscle development	2/587	14/189811	0.000847681	0.00519036	0.00303451	BP
GO:0007010	cytoskeleton organization	7/587	480/189811	0.000830265	0.00519036	0.00303451	BP
GO:0008625	extrinsic apoptotic signaling pathway via death domain receptors	3/587	59/189811	0.00084098	0.00519036	0.00303451	BP
GO:0043537	negative regulation of blood vessel endothelial cell migration	2/587	14/189811	0.000847681	0.00519036	0.00303451	BP
GO:0060047	heart contraction	3/587	59/189811	0.00084098	0.00519036	0.00303451	BP
GO:1902268	negative regulation of polyamine transmembrane transport	2/587	14/189811	0.000847681	0.00519036	0.00303451	BP
GO:1904378	maintenance of unfolded protein involved in ERAD pathway	2/587	14/189811	0.000847681	0.00519036	0.00303451	BP
GO:0051028	mRNA transport	6/587	354/189811	0.000902872	0.00550645	0.00321931	BP
GO:0030007	cellular potassium ion homeostasis	3/587	61/189811	0.000926775	0.0056079	0.00327862	BP
GO:0034375	high-density lipoprotein particle remodeling	3/587	61/189811	0.000926775	0.0056079	0.00327862	BP
GO:0043586	tongue development	2/587	15/189811	0.00097609	0.00568342	0.00332278	BP
GO:0061709	reticulophagy	2/587	15/189811	0.00097609	0.00568342	0.00332278	BP
GO:0071947	protein deubiquitination involved in ubiquitin-dependent protein catabolic process	2/587	15/189811	0.00097609	0.00568342	0.00332278	BP
GO:0097009	energy homeostasis	4/587	139/189811	0.000969406	0.00568342	0.00332278	BP
GO:1902305	regulation of sodium ion transmembrane transport	2/587	15/189811	0.00097609	0.00568342	0.00332278	BP
GO:1902514	regulation of calcium ion transmembrane transport via high voltage-gated calcium channel	2/587	15/189811	0.00097609	0.00568342	0.00332278	BP
GO:2000649	regulation of sodium ion transmembrane transporter activity	3/587	62/189811	0.000971672	0.00568342	0.00332278	BP
GO:0046034	ATP metabolic process	5/587	242/189811	0.00101139	0.00586683	0.00343001	BP
GO:0046039	GTP metabolic process	3/587	64/189811	0.00106554	0.00610411	0.00356873	BP
GO:0046827	positive regulation of protein export from nucleus	3/587	64/189811	0.00106554	0.00610411	0.00356873	BP
GO:0061024	membrane organization	5/587	245/189811	0.00106812	0.00610411	0.00356873	BP
GO:0014819	regulation of skeletal muscle contraction	2/587	16/189811	0.00111325	0.00626912	0.0036652	BP
GO:0042473	outer ear morphogenesis	2/587	16/189811	0.00111325	0.00626912	0.0036652	BP
GO:0071638	negative regulation of monocyte chemotactic protein-1 production	2/587	16/189811	0.00111325	0.00626912	0.0036652	BP
GO:1904825	protein localization to microtubule plus-end	2/587	16/189811	0.00111325	0.00626912	0.0036652	BP
GO:0042692	muscle cell differentiation	3/587	66/189811	0.00116495	0.00651275	0.00380764	BP
GO:0042100	B cell proliferation	3/587	67/189811	0.00121677	0.00672931	0.00393425	BP
GO:2001240	negative regulation of extrinsic apoptotic signaling pathway in absence of ligand	3/587	67/189811	0.00121677	0.00672931	0.00393425	BP
GO:0044313	protein K6-linked deubiquitination	2/587	17/189811	0.0012591	0.00682802	0.00399196	BP
GO:0070966	nuclear-transcribed mRNA catabolic process, no-go decay	2/587	17/189811	0.0012591	0.00682802	0.00399196	BP
GO:0071454	cellular response to anoxia	2/587	17/189811	0.0012591	0.00682802	0.00399196	BP
GO:0090190	positive regulation of branching involved in ureteric bud morphogenesis	2/587	17/189811	0.0012591	0.00682802	0.00399196	BP
GO:0097192	extrinsic apoptotic signaling pathway in absence of ligand	3/587	68/189811	0.00127002	0.00682802	0.00399196	BP
GO:0002223	stimulatory C-type lectin receptor signaling pathway	5/587	256/189811	0.00129646	0.00692192	0.00404686	BP
GO:0071356	cellular response to tumor necrosis factor	6/587	380/189811	0.00129571	0.00692192	0.00404686	BP
GO:0001656	metanephros development	3/587	69/189811	0.00132472	0.0070484	0.0041208	BP
GO:0002931	response to ischemia	4/587	154/189811	0.00141446	0.00725087	0.00423918	BP
GO:0006657	CDP-choline pathway	2/587	18/189811	0.00141358	0.00725087	0.00423918	BP
GO:0043097	pyrimidine nucleoside salvage	2/587	18/189811	0.00141358	0.00725087	0.00423918	BP
GO:0043691	reverse cholesterol transport	3/587	70/189811	0.00138087	0.00725087	0.00423918	BP
GO:0048752	semicircular canal morphogenesis	2/587	18/189811	0.00141358	0.00725087	0.00423918	BP
GO:0060373	regulation of ventricular cardiac muscle cell membrane depolarization	2/587	18/189811	0.00141358	0.00725087	0.00423918	BP
GO:1901019	regulation of calcium ion transmembrane transporter activity	2/587	18/189811	0.00141358	0.00725087	0.00423918	BP
GO:2000048	negative regulation of cell-cell adhesion mediated by cadherin	2/587	18/189811	0.00141358	0.00725087	0.00423918	BP
GO:2000738	positive regulation of stem cell differentiation	2/587	18/189811	0.00141358	0.00725087	0.00423918	BP
GO:0032367	intracellular cholesterol transport	3/587	71/189811	0.0014385	0.00732542	0.00428276	BP
GO:0045663	positive regulation of myoblast differentiation	3/587	71/189811	0.0014385	0.00732542	0.00428276	BP
GO:0001504	neurotransmitter uptake	2/587	19/189811	0.00157666	0.00782244	0.00457334	BP
GO:0002115	store-operated calcium entry	2/587	19/189811	0.00157666	0.00782244	0.00457334	BP
GO:0043624	cellular protein complex disassembly	2/587	19/189811	0.00157666	0.00782244	0.00457334	BP
GO:0048935	peripheral nervous system neuron development	2/587	19/189811	0.00157666	0.00782244	0.00457334	BP
GO:0007501	mesodermal cell fate specification	2/587	20/189811	0.00174826	0.00848289	0.00495947	BP
GO:0010265	SCF complex assembly	2/587	20/189811	0.00174826	0.00848289	0.00495947	BP
GO:0033564	anterior/posterior axon guidance	2/587	20/189811	0.00174826	0.00848289	0.00495947	BP
GO:0051001	negative regulation of nitric-oxide synthase activity	2/587	20/189811	0.00174826	0.00848289	0.00495947	BP
GO:0071799	cellular response to prostaglandin D stimulus	2/587	20/189811	0.00174826	0.00848289	0.00495947	BP
GO:0048738	cardiac muscle tissue development	3/587	78/189811	0.00188432	0.00911446	0.00532871	BP
GO:0051660	establishment of centrosome localization	2/587	21/189811	0.00192833	0.0092692	0.00541918	BP
GO:0006414	translational elongation	5/587	286/189811	0.00210141	0.00998857	0.00583976	BP
GO:0010830	regulation of myotube differentiation	2/587	22/189811	0.00211683	0.00998857	0.00583976	BP
GO:0050678	regulation of epithelial cell proliferation	2/587	22/189811	0.00211683	0.00998857	0.00583976	BP
GO:0051152	positive regulation of smooth muscle cell differentiation	2/587	22/189811	0.00211683	0.00998857	0.00583976	BP
GO:0031397	negative regulation of protein ubiquitination	4/587	175/189811	0.00225243	0.0105638	0.00617608	BP
GO:0008626	granzyme-mediated apoptotic signaling pathway	2/587	23/189811	0.00231369	0.0107856	0.00630571	BP
GO:0043542	endothelial cell migration	3/587	84/189811	0.00232798	0.010787	0.00630656	BP
GO:0045445	myoblast differentiation	3/587	84/189811	0.00232798	0.010787	0.00630656	BP
GO:0003007	heart morphogenesis	4/587	177/189811	0.00234673	0.0108414	0.00633833	BP
GO:0051291	protein heterooligomerization	5/587	295/189811	0.00240144	0.0110609	0.00646671	BP
GO:0003139	secondary heart field specification	2/587	24/189811	0.00251887	0.0112983	0.00660547	BP
GO:0006000	fructose metabolic process	3/587	86/189811	0.00248899	0.0112983	0.00660547	BP
GO:0010971	positive regulation of G2/M transition of mitotic cell cycle	3/587	86/189811	0.00248899	0.0112983	0.00660547	BP
GO:0031448	positive regulation of fast-twitch skeletal muscle fiber contraction	2/587	24/189811	0.00251887	0.0112983	0.00660547	BP
GO:0044211	CTP salvage	2/587	24/189811	0.00251887	0.0112983	0.00660547	BP
GO:0046902	regulation of mitochondrial membrane permeability	2/587	24/189811	0.00251887	0.0112983	0.00660547	BP
GO:0030032	lamellipodium assembly	4/587	181/189811	0.00254342	0.0113754	0.00665053	BP
GO:0090110	COPII-coated vesicle cargo loading	3/587	87/189811	0.00257201	0.01147	0.00670585	BP
GO:0006883	cellular sodium ion homeostasis	3/587	88/189811	0.00265672	0.0117797	0.0068869	BP
GO:0030238	male sex determination	2/587	25/189811	0.0027323	0.0118895	0.00695112	BP
GO:0035356	cellular triglyceride homeostasis	2/587	25/189811	0.0027323	0.0118895	0.00695112	BP
GO:0035995	detection of muscle stretch	3/587	89/189811	0.00274314	0.0118895	0.00695112	BP
GO:0051602	response to electrical stimulus	3/587	89/189811	0.00274314	0.0118895	0.00695112	BP
GO:0071243	cellular response to arsenic-containing substance	2/587	25/189811	0.0027323	0.0118895	0.00695112	BP
GO:2000573	positive regulation of DNA biosynthetic process	2/587	25/189811	0.0027323	0.0118895	0.00695112	BP
GO:0045899	positive regulation of RNA polymerase II transcription preinitiation complex assembly	3/587	91/189811	0.00292112	0.0125902	0.00736078	BP
GO:0031952	regulation of protein autophosphorylation	2/587	26/189811	0.00295395	0.0126259	0.00738164	BP
GO:0098909	regulation of cardiac muscle cell action potential involved in regulation of contraction	2/587	26/189811	0.00295395	0.0126259	0.00738164	BP
GO:0001501	skeletal system development	5/587	312/189811	0.00305124	0.0130057	0.00760369	BP
GO:0001937	negative regulation of endothelial cell proliferation	3/587	93/189811	0.00310605	0.0132028	0.00771896	BP
GO:0000422	autophagy of mitochondrion	4/587	192/189811	0.00314204	0.0133192	0.00778696	BP
GO:0002052	positive regulation of neuroblast proliferation	2/587	27/189811	0.00318375	0.0133856	0.00782583	BP
GO:0048665	neuron fate specification	2/587	27/189811	0.00318375	0.0133856	0.00782583	BP
GO:0006816	calcium ion transport	5/587	319/189811	0.00335249	0.0139808	0.00817378	BP
GO:0050850	positive regulation of calcium-mediated signaling	2/587	28/189811	0.00342165	0.0141925	0.00829756	BP
GO:0002040	sprouting angiogenesis	3/587	98/189811	0.00359931	0.0148496	0.00868171	BP
GO:0006571	tyrosine biosynthetic process	2/587	29/189811	0.00366761	0.0148924	0.00870676	BP
GO:0034727	piecemeal microautophagy of the nucleus	2/587	29/189811	0.00366761	0.0148924	0.00870676	BP
GO:0045792	negative regulation of cell size	2/587	29/189811	0.00366761	0.0148924	0.00870676	BP
GO:2000766	negative regulation of cytoplasmic translation	2/587	29/189811	0.00366761	0.0148924	0.00870676	BP
GO:0044331	cell-cell adhesion mediated by cadherin	3/587	99/189811	0.00370335	0.0149588	0.00874558	BP
GO:0014883	transition between fast and slow fiber	3/587	101/189811	0.00391689	0.0156761	0.00916493	BP
GO:0045661	regulation of myoblast differentiation	2/587	30/189811	0.00392156	0.0156761	0.00916493	BP
GO:0071549	cellular response to dexamethasone stimulus	3/587	101/189811	0.00391689	0.0156761	0.00916493	BP
GO:1901387	positive regulation of voltage-gated calcium channel activity	2/587	30/189811	0.00392156	0.0156761	0.00916493	BP
GO:0007274	neuromuscular synaptic transmission	3/587	102/189811	0.00402641	0.0160536	0.00938566	BP
GO:0042474	middle ear morphogenesis	2/587	31/189811	0.00418346	0.0164671	0.00962736	BP
GO:0048699	generation of neurons	2/587	31/189811	0.00418346	0.0164671	0.00962736	BP
GO:0035093	spermatogenesis, exchange of chromosomal proteins	2/587	32/189811	0.00445326	0.0172215	0.0100684	BP
GO:0051451	myoblast migration	2/587	32/189811	0.00445326	0.0172215	0.0100684	BP
GO:0051668	localization within membrane	2/587	32/189811	0.00445326	0.0172215	0.0100684	BP
GO:0060561	apoptotic process involved in morphogenesis	2/587	32/189811	0.00445326	0.0172215	0.0100684	BP
GO:0071712	ER-associated misfolded protein catabolic process	3/587	109/189811	0.00484527	0.0185056	0.0108192	BP
GO:0008582	regulation of synaptic growth at neuromuscular junction	2/587	34/189811	0.00501634	0.0190177	0.0111186	BP
GO:0043101	purine-containing compound salvage	2/587	34/189811	0.00501634	0.0190177	0.0111186	BP
GO:0071392	cellular response to estradiol stimulus	3/587	111/189811	0.00509627	0.0192734	0.0112681	BP
GO:0070836	caveola assembly	2/587	35/189811	0.00530951	0.0199819	0.0116823	BP
GO:0009094	L-phenylalanine biosynthetic process	2/587	36/189811	0.00561038	0.021053	0.0123085	BP
GO:0034332	adherens junction organization	3/587	116/189811	0.00575758	0.0215108	0.0125761	BP
GO:0007567	parturition	2/587	37/189811	0.0059189	0.021954	0.0128353	BP
GO:0032233	positive regulation of actin filament bundle assembly	2/587	37/189811	0.0059189	0.021954	0.0128353	BP
GO:0000423	mitophagy	2/587	38/189811	0.006235	0.0227438	0.013297	BP
GO:0017015	regulation of transforming growth factor beta receptor signaling pathway	2/587	38/189811	0.006235	0.0227438	0.013297	BP
GO:0018120	peptidyl-arginine ADP-ribosylation	2/587	38/189811	0.006235	0.0227438	0.013297	BP
GO:0051647	nucleus localization	2/587	38/189811	0.006235	0.0227438	0.013297	BP
GO:0090103	cochlea morphogenesis	2/587	38/189811	0.006235	0.0227438	0.013297	BP
GO:1903078	positive regulation of protein localization to plasma membrane	4/587	233/189811	0.00620854	0.0227438	0.013297	BP
GO:0010955	negative regulation of protein processing	2/587	39/189811	0.00655865	0.0238118	0.0139214	BP
GO:0031110	regulation of microtubule polymerization or depolymerization	2/587	40/189811	0.00688979	0.0248968	0.0145558	BP
GO:0009048	dosage compensation by inactivation of X chromosome	2/587	41/189811	0.00722838	0.0259986	0.0151999	BP
GO:0043524	negative regulation of neuron apoptotic process	5/587	386/189811	0.00740029	0.0264934	0.0154892	BP
GO:0006595	polyamine metabolic process	2/587	42/189811	0.00757436	0.0267442	0.0156358	BP
GO:0009740	gibberellic acid mediated signaling pathway	2/587	42/189811	0.00757436	0.0267442	0.0156358	BP
GO:0009742	brassinosteroid mediated signaling pathway	2/587	42/189811	0.00757436	0.0267442	0.0156358	BP
GO:0009788	negative regulation of abscisic acid-activated signaling pathway	2/587	42/189811	0.00757436	0.0267442	0.0156358	BP
GO:0031065	positive regulation of histone deacetylation	2/587	42/189811	0.00757436	0.0267442	0.0156358	BP
GO:0071260	cellular response to mechanical stimulus	4/587	247/189811	0.00759286	0.0267484	0.0156383	BP
GO:0030100	regulation of endocytosis	3/587	129/189811	0.00770868	0.0270945	0.0158406	BP
GO:0010035	response to inorganic substance	2/587	43/189811	0.00792768	0.0276127	0.0161436	BP
GO:0050927	positive regulation of positive chemotaxis	2/587	43/189811	0.00792768	0.0276127	0.0161436	BP
GO:0010591	regulation of lamellipodium assembly	2/587	44/189811	0.0082883	0.028483	0.0166524	BP
GO:0048661	positive regulation of smooth muscle cell proliferation	3/587	132/189811	0.00820757	0.028483	0.0166524	BP
GO:0061157	mRNA destabilization	2/587	44/189811	0.0082883	0.028483	0.0166524	BP
GO:1900165	negative regulation of interleukin-6 secretion	2/587	44/189811	0.0082883	0.028483	0.0166524	BP
GO:0034504	protein localization to nucleus	3/587	133/189811	0.00837798	0.0286635	0.0167579	BP
GO:0042307	positive regulation of protein import into nucleus	3/587	134/189811	0.00855047	0.0291889	0.0170651	BP
GO:0001682	tRNA 5'-leader removal	2/587	45/189811	0.00865617	0.0292905	0.0171245	BP
GO:0009736	cytokinin-activated signaling pathway	2/587	45/189811	0.00865617	0.0292905	0.0171245	BP
GO:0031000	response to caffeine	2/587	45/189811	0.00865617	0.0292905	0.0171245	BP
GO:0086002	cardiac muscle cell action potential involved in contraction	2/587	45/189811	0.00865617	0.0292905	0.0171245	BP
GO:0030970	retrograde protein transport, ER to cytosol	3/587	135/189811	0.00872503	0.0293946	0.0171854	BP
GO:0097352	autophagosome maturation	3/587	135/189811	0.00872503	0.0293946	0.0171854	BP
GO:0006699	bile acid biosynthetic process	3/587	136/189811	0.00890167	0.0297945	0.0174192	BP
GO:0016339	calcium-dependent cell-cell adhesion via plasma membrane cell adhesion molecules	3/587	136/189811	0.00890167	0.0297945	0.0174192	BP
GO:0002576	platelet degranulation	4/587	259/189811	0.00892945	0.0298228	0.0174357	BP
GO:0008088	axo-dendritic transport	2/587	46/189811	0.00903125	0.0299039	0.0174831	BP
GO:0045725	positive regulation of glycogen biosynthetic process	2/587	46/189811	0.00903125	0.0299039	0.0174831	BP
GO:0086005	ventricular cardiac muscle cell action potential	2/587	46/189811	0.00903125	0.0299039	0.0174831	BP
GO:0090279	regulation of calcium ion import	2/587	47/189811	0.00941347	0.0311028	0.018184	BP
GO:0021510	spinal cord development	3/587	139/189811	0.00944411	0.0311373	0.0182042	BP
GO:0008584	male gonad development	4/587	265/189811	0.00965168	0.0317538	0.0185647	BP
GO:0001954	positive regulation of cell-matrix adhesion	2/587	48/189811	0.0098028	0.0321824	0.0188152	BP
GO:0006813	potassium ion transport	5/587	416/189811	0.0100064	0.032781	0.0191652	BP
GO:0042472	inner ear morphogenesis	3/587	143/189811	0.0101968	0.0332714	0.0194519	BP
GO:0033344	cholesterol efflux	3/587	147/189811	0.0109833	0.0355502	0.0207842	BP
GO:0043149	stress fiber assembly	2/587	51/189811	0.011013	0.0355502	0.0207842	BP
GO:0071333	cellular response to glucose stimulus	4/587	277/189811	0.0112075	0.0360274	0.0210632	BP
GO:0048839	inner ear development	3/587	149/189811	0.0113893	0.0365359	0.0213605	BP
GO:0030422	production of siRNA involved in RNA interference	2/587	53/189811	0.0118544	0.037792	0.0220948	BP
GO:0001944	vasculature development	2/587	54/189811	0.0122854	0.0390048	0.0228039	BP
GO:0045840	positive regulation of mitotic nuclear division	2/587	54/189811	0.0122854	0.0390048	0.0228039	BP
GO:0007043	cell-cell junction assembly	3/587	154/189811	0.0124419	0.0394208	0.0230471	BP
GO:0050900	leukocyte migration	4/587	289/189811	0.0129162	0.0406727	0.023779	BP
GO:0032880	regulation of protein localization	4/587	290/189811	0.0130656	0.0410595	0.0240052	BP
GO:0010613	positive regulation of cardiac muscle hypertrophy	2/587	56/189811	0.0131676	0.0412122	0.0240944	BP
GO:0035909	aorta morphogenesis	2/587	56/189811	0.0131676	0.0412122	0.0240944	BP
GO:0003407	neural retina development	2/587	57/189811	0.0136188	0.0423664	0.0247693	BP
GO:0032967	positive regulation of collagen biosynthetic process	2/587	57/189811	0.0136188	0.0423664	0.0247693	BP
GO:0090141	positive regulation of mitochondrial fission	2/587	58/189811	0.0140766	0.0437025	0.0255504	BP
GO:0043403	skeletal muscle tissue regeneration	2/587	59/189811	0.014541	0.0448735	0.026235	BP
GO:0071850	mitotic cell cycle arrest	2/587	59/189811	0.014541	0.0448735	0.026235	BP
GO:2001014	regulation of skeletal muscle cell differentiation	2/587	59/189811	0.014541	0.0448735	0.026235	BP
GO:0051209	release of sequestered calcium ion into cytosol	3/587	164/189811	0.0147092	0.0453021	0.0264856	BP
GO:0007202	activation of phospholipase C activity	2/587	60/189811	0.0150119	0.0460506	0.0269232	BP
GO:0042058	regulation of epidermal growth factor receptor signaling pathway	2/587	60/189811	0.0150119	0.0460506	0.0269232	BP
GO:0034605	cellular response to heat	5/587	462/189811	0.0151244	0.0462117	0.0270174	BP
GO:0035269	protein O-linked mannosylation	2/587	61/189811	0.0154894	0.0469551	0.027452	BP
GO:0045662	negative regulation of myoblast differentiation	2/587	61/189811	0.0154894	0.0469551	0.027452	BP
GO:2001256	regulation of store-operated calcium entry	2/587	61/189811	0.0154894	0.0469551	0.027452	BP
GO:0001778	plasma membrane repair	2/587	63/189811	0.0164637	0.049423	0.0288949	BP
GO:0045739	positive regulation of DNA repair	3/587	171/189811	0.016426	0.049423	0.0288949	BP
GO:0030016	myofibril	20/587	320/189811	5.58578e-20	4.30943e-17	2.51948e-17	CC
GO:0033017	sarcoplasmic reticulum membrane	15/587	178/189811	2.83681e-17	1.45907e-14	8.53033e-15	CC
GO:0016529	sarcoplasmic reticulum	16/587	249/189811	1.87843e-16	5.79684e-14	3.38908e-14	CC
GO:0031430	M band	18/587	435/189811	5.35283e-15	1.37657e-12	8.04803e-13	CC
GO:0005861	troponin complex	10/587	67/189811	1.56951e-14	3.0272e-12	1.76983e-12	CC
GO:0032982	myosin filament	13/587	180/189811	2.77928e-14	4.76492e-12	2.78578e-12	CC
GO:0030315	T-tubule	13/587	281/189811	8.0504e-12	8.78047e-10	5.13345e-10	CC
GO:0031674	I band	12/587	244/189811	2.5236e-11	2.08829e-09	1.22091e-09	CC
GO:0034774	secretory granule lumen	11/587	200/189811	5.1634e-11	3.98357e-09	2.32897e-09	CC
GO:0000421	autophagosome membrane	10/587	158/189811	9.83376e-11	6.89704e-09	4.03231e-09	CC
GO:1904813	ficolin-1-rich granule lumen	11/587	225/189811	1.8163e-10	1.11383e-08	6.51193e-09	CC
GO:0030017	sarcomere	14/587	465/189811	3.65811e-10	2.09054e-08	1.22222e-08	CC
GO:0005865	striated muscle thin filament	10/587	224/189811	2.93304e-09	1.37142e-07	8.01792e-08	CC
GO:0016012	sarcoglycan complex	5/587	19/189811	3.11993e-09	1.37544e-07	8.04144e-08	CC
GO:0031981	nuclear lumen	5/587	19/189811	3.11993e-09	1.37544e-07	8.04144e-08	CC
GO:0031463	Cul3-RING ubiquitin ligase complex	9/587	191/189811	1.138e-08	4.1808e-07	2.44428e-07	CC
GO:0001725	stress fiber	11/587	339/189811	1.30826e-08	4.58784e-07	2.68225e-07	CC
GO:1990454	L-type voltage-gated calcium channel complex	5/587	40/189811	1.67331e-07	4.69439e-06	2.74454e-06	CC
GO:0005614	interstitial matrix	5/587	47/189811	3.83173e-07	9.6924e-06	5.6666e-06	CC
GO:0016235	aggresome	7/587	150/189811	5.24037e-07	1.26628e-05	7.40325e-06	CC
GO:0022624	proteasome accessory complex	7/587	154/189811	6.25705e-07	1.46282e-05	8.5523e-06	CC
GO:0014802	terminal cisterna	4/587	24/189811	9.1591e-07	1.96285e-05	1.14757e-05	CC
GO:0033018	sarcoplasmic reticulum lumen	5/587	67/189811	2.29253e-06	4.42172e-05	2.58513e-05	CC
GO:0000151	ubiquitin ligase complex	9/587	403/189811	5.85781e-06	0.000100429	5.87151e-05	CC
GO:0034993	meiotic nuclear membrane microtubule tethering complex	4/587	38/189811	6.14764e-06	0.00010424	6.09431e-05	CC
GO:0000502	proteasome complex	9/587	412/189811	6.98725e-06	0.000114695	6.70556e-05	CC
GO:0032593	insulin-responsive compartment	4/587	45/189811	1.21979e-05	0.00017925	0.000104798	CC
GO:0031234	extrinsic component of cytoplasmic side of plasma membrane	8/587	339/189811	1.2984e-05	0.000186062	0.00010878	CC
GO:0061827	sperm head	3/587	17/189811	1.93736e-05	0.000262223	0.000153307	CC
GO:1990425	ryanodine receptor complex	3/587	19/189811	2.74804e-05	0.000350432	0.000204878	CC
GO:0101031	chaperone complex	4/587	57/189811	3.1402e-05	0.000390753	0.000228451	CC
GO:0016010	dystrophin-associated glycoprotein complex	4/587	59/189811	3.60044e-05	0.000440911	0.000257776	CC
GO:0016528	sarcoplasm	4/587	60/189811	3.84819e-05	0.000460291	0.000269106	CC
GO:0031527	filopodium membrane	4/587	63/189811	4.66634e-05	0.000521751	0.000305038	CC
GO:0005827	polar microtubule	3/587	24/189811	5.67423e-05	0.000612261	0.000357954	CC
GO:0080008	Cul4-RING E3 ubiquitin ligase complex	5/587	131/189811	6.00395e-05	0.000638904	0.000373531	CC
GO:0031466	Cul5-RING ubiquitin ligase complex	3/587	28/189811	9.09998e-05	0.000900081	0.000526227	CC
GO:0043034	costamere	5/587	148/189811	0.0001068	0.00103643	0.000605945	CC
GO:1990316	Atg1/ULK1 kinase complex	3/587	33/189811	0.000149822	0.00132859	0.000776752	CC
GO:0008541	proteasome regulatory particle, lid subcomplex	4/587	86/189811	0.000157266	0.00137097	0.00080153	CC
GO:0030140	trans-Golgi network transport vesicle	4/587	88/189811	0.000171855	0.00146504	0.000856524	CC
GO:0031301	integral component of organelle membrane	3/587	38/189811	0.000229005	0.00189975	0.00111068	CC
GO:0031143	pseudopodium	4/587	95/189811	0.000230648	0.00190316	0.00111267	CC
GO:0005776	autophagosome	6/587	284/189811	0.000285382	0.00226981	0.00132703	CC
GO:0031258	lamellipodium membrane	4/587	104/189811	0.000325909	0.0025657	0.00150002	CC
GO:0005640	nuclear outer membrane	4/587	108/189811	0.000376163	0.00288766	0.00168825	CC
GO:0005643	nuclear pore	6/587	306/189811	0.000423455	0.00306757	0.00179343	CC
GO:0005891	voltage-gated calcium channel complex	4/587	115/189811	0.000477062	0.0034079	0.00199241	CC
GO:0030127	COPII vesicle coat	4/587	116/189811	0.0004929	0.00345702	0.00202112	CC
GO:0016281	eukaryotic translation initiation factor 4F complex	4/587	120/189811	0.000560004	0.00380654	0.00222547	CC
GO:0014704	intercalated disc	5/587	222/189811	0.000688372	0.00448168	0.00262018	CC
GO:0005890	sodium:potassium-exchanging ATPase complex	3/587	57/189811	0.000760407	0.00480864	0.00281134	CC
GO:0005927	muscle tendon junction	2/587	14/189811	0.000847681	0.00519036	0.00303451	CC
GO:0070971	endoplasmic reticulum exit site	4/587	139/189811	0.000969406	0.00568342	0.00332278	CC
GO:0043292	contractile fiber	3/587	66/189811	0.00116495	0.00651275	0.00380764	CC
GO:0034098	VCP-NPL4-UFD1 AAA ATPase complex	3/587	67/189811	0.00121677	0.00672931	0.00393425	CC
GO:0031597	cytosolic proteasome complex	3/587	68/189811	0.00127002	0.00682802	0.00399196	CC
GO:0005838	proteasome regulatory particle	3/587	72/189811	0.00149761	0.00760137	0.00444409	CC
GO:0005655	nucleolar ribonuclease P complex	2/587	22/189811	0.00211683	0.00998857	0.00583976	CC
GO:0016459	myosin complex	5/587	297/189811	0.00247212	0.0112983	0.00660547	CC
GO:0030314	junctional membrane complex	2/587	24/189811	0.00251887	0.0112983	0.00660547	CC
GO:0031672	A band	5/587	302/189811	0.00265542	0.0117797	0.0068869	CC
GO:1904724	tertiary granule lumen	3/587	89/189811	0.00274314	0.0118895	0.00695112	CC
GO:0045111	intermediate filament cytoskeleton	4/587	193/189811	0.00320081	0.0133858	0.00782593	CC
GO:0005916	fascia adherens	2/587	28/189811	0.00342165	0.0141925	0.00829756	CC
GO:0000172	ribonuclease MRP complex	2/587	29/189811	0.00366761	0.0148924	0.00870676	CC
GO:0042587	glycogen granule	2/587	29/189811	0.00366761	0.0148924	0.00870676	CC
GO:0031461	cullin-RING ubiquitin ligase complex	3/587	99/189811	0.00370335	0.0149588	0.00874558	CC
GO:0070937	CRD-mediated mRNA stability complex	2/587	31/189811	0.00418346	0.0164671	0.00962736	CC
GO:0031941	filamentous actin	3/587	104/189811	0.00425101	0.0166903	0.0097579	CC
GO:0000159	protein phosphatase type 2A complex	3/587	105/189811	0.00436609	0.0170554	0.00997133	CC
GO:0016342	catenin complex	3/587	105/189811	0.00436609	0.0170554	0.00997133	CC
GO:0005964	phosphorylase kinase complex	2/587	33/189811	0.0047309	0.0182039	0.0106428	CC
GO:0005604	basement membrane	6/587	500/189811	0.00499151	0.019017	0.0111182	CC
GO:1990111	spermatoproteasome complex	2/587	35/189811	0.00530951	0.0199819	0.0116823	CC
GO:0031093	platelet alpha granule lumen	3/587	115/189811	0.00562142	0.021053	0.0123085	CC
GO:0031673	H zone	2/587	37/189811	0.0059189	0.021954	0.0128353	CC
GO:0044214	spanning component of plasma membrane	2/587	38/189811	0.006235	0.0227438	0.013297	CC
GO:0071438	invadopodium membrane	2/587	42/189811	0.00757436	0.0267442	0.0156358	CC
GO:0005790	smooth endoplasmic reticulum	3/587	130/189811	0.00787292	0.0275463	0.0161048	CC
GO:0000407	phagophore assembly site	3/587	146/189811	0.0107835	0.0350293	0.0204796	CC
GO:0032279	asymmetric synapse	2/587	51/189811	0.011013	0.0355502	0.0207842	CC
GO:0005581	collagen trimer	5/587	427/189811	0.0111017	0.035762	0.020908	CC
GO:0008540	proteasome regulatory particle, base subcomplex	3/587	156/189811	0.0128781	0.0406357	0.0237574	CC
GO:0019005	SCF ubiquitin ligase complex	4/587	303/189811	0.0151091	0.0462117	0.0270174	CC
GO:0005915	zonula adherens	2/587	61/189811	0.0154894	0.0469551	0.027452	CC
GO:0004843	thiol-dependent ubiquitin-specific protease activity	15/587	402/189811	4.3032e-12	5.10757e-10	2.98611e-10	MF
GO:0008307	structural constituent of muscle	14/587	349/189811	8.53578e-12	8.78047e-10	5.13345e-10	MF
GO:0008092	cytoskeletal protein binding	14/587	435/189811	1.54315e-10	1.03525e-08	6.05254e-09	MF
GO:0051371	muscle alpha-actinin binding	10/587	202/189811	1.08367e-09	5.57365e-08	3.2586e-08	MF
GO:0031014	troponin T binding	5/587	16/189811	1.18101e-09	5.87838e-08	3.43676e-08	MF
GO:0008135	translation factor activity, RNA binding	8/587	131/189811	9.88583e-09	3.72045e-07	2.17514e-07	MF
GO:0005245	voltage-gated calcium channel activity	8/587	135/189811	1.2522e-08	4.49334e-07	2.627e-07	MF
GO:0036459	thiol-dependent ubiquitinyl hydrolase activity	8/587	200/189811	2.61325e-07	6.95214e-06	4.06453e-06	MF
GO:0070628	proteasome binding	7/587	148/189811	4.78654e-07	1.19123e-05	6.96446e-06	MF
GO:0005523	tropomyosin binding	5/587	53/189811	7.05952e-07	1.6258e-05	9.50512e-06	MF
GO:0003876	AMP deaminase activity	4/587	25/189811	1.0877e-06	2.20831e-05	1.29107e-05	MF
GO:0017056	structural constituent of nuclear pore	6/587	111/189811	1.46636e-06	2.90077e-05	1.69592e-05	MF
GO:0031432	titin binding	5/587	69/189811	2.65424e-06	5.05616e-05	2.95605e-05	MF
GO:0051117	ATPase binding	9/587	371/189811	3.01117e-06	5.66613e-05	3.31267e-05	MF
GO:0051373	FATZ binding	3/587	11/189811	4.76646e-06	8.55191e-05	4.99982e-05	MF
GO:0005355	glucose transmembrane transporter activity	5/587	86/189811	7.87671e-06	0.000126602	7.40169e-05	MF
GO:0008139	nuclear localization sequence binding	6/587	151/189811	8.68619e-06	0.000135382	7.91501e-05	MF
GO:0005219	ryanodine-sensitive calcium-release channel activity	3/587	16/189811	1.59916e-05	0.000222297	0.000129965	MF
GO:0003938	IMP dehydrogenase activity	4/587	54/189811	2.53262e-05	0.000334003	0.000195273	MF
GO:0043130	ubiquitin binding	8/587	373/189811	2.56539e-05	0.000335457	0.000196123	MF
GO:0061133	endopeptidase activator activity	4/587	58/189811	3.36457e-05	0.000415322	0.000242815	MF
GO:0030172	troponin C binding	3/587	21/189811	3.75447e-05	0.000454889	0.000265948	MF
GO:0008138	protein tyrosine/serine/threonine phosphatase activity	6/587	202/189811	4.47236e-05	0.000503712	0.000294492	MF
GO:0000339	RNA cap binding	4/587	69/189811	6.67373e-05	0.000705312	0.000412356	MF
GO:0070061	fructose binding	3/587	26/189811	7.25553e-05	0.000746352	0.00043635	MF
GO:0031013	troponin I binding	3/587	33/189811	0.000149822	0.00132859	0.000776752	MF
GO:0036435	K48-linked polyubiquitin modification-dependent protein binding	3/587	33/189811	0.000149822	0.00132859	0.000776752	MF
GO:0031433	telethonin binding	4/587	86/189811	0.000157266	0.00137097	0.00080153	MF
GO:0008253	5'-nucleotidase activity	4/587	102/189811	0.000302675	0.00239501	0.00140023	MF
GO:0000774	adenyl-nucleotide exchange factor activity	3/587	43/189811	0.000331184	0.0025809	0.0015089	MF
GO:0061928	glutathione specific gamma-glutamylcyclotransferase activity	2/587	10/189811	0.000422637	0.00306757	0.00179343	MF
GO:0008526	phosphatidylinositol transfer activity	3/587	47/189811	0.00043117	0.00309439	0.00180912	MF
GO:0005391	sodium:potassium-exchanging ATPase activity	3/587	49/189811	0.000487666	0.00343593	0.00200879	MF
GO:0030506	ankyrin binding	5/587	215/189811	0.000596021	0.00399852	0.00233771	MF
GO:0004864	protein phosphatase inhibitor activity	4/587	124/189811	0.00063335	0.00417632	0.00244166	MF
GO:0022848	acetylcholine-gated cation-selective channel activity	3/587	55/189811	0.000684926	0.00447814	0.00261812	MF
GO:0005246	calcium channel regulator activity	4/587	128/189811	0.000713255	0.00462417	0.00270349	MF
GO:0016920	pyroglutamyl-peptidase activity	2/587	15/189811	0.00097609	0.00568342	0.00332278	MF
GO:0070888	E-box binding	4/587	138/189811	0.000943797	0.00568342	0.00332278	MF
GO:0005262	calcium channel activity	5/587	244/189811	0.00104896	0.00606194	0.00354408	MF
GO:0048763	calcium-induced calcium release activity	2/587	17/189811	0.0012591	0.00682802	0.00399196	MF
GO:0070530	K63-linked polyubiquitin modification-dependent protein binding	3/587	68/189811	0.00127002	0.00682802	0.00399196	MF
GO:0031686	A1 adenosine receptor binding	2/587	18/189811	0.00141358	0.00725087	0.00423918	MF
GO:0102758	very-long-chain enoyl-CoA reductase activity	2/587	18/189811	0.00141358	0.00725087	0.00423918	MF
GO:0003839	gamma-glutamylcyclotransferase activity	2/587	19/189811	0.00157666	0.00782244	0.00457334	MF
GO:0004105	choline-phosphate cytidylyltransferase activity	2/587	19/189811	0.00157666	0.00782244	0.00457334	MF
GO:0055100	adiponectin binding	2/587	19/189811	0.00157666	0.00782244	0.00457334	MF
GO:0003725	double-stranded RNA binding	5/587	274/189811	0.00174511	0.00848289	0.00495947	MF
GO:0071253	connexin binding	2/587	20/189811	0.00174826	0.00848289	0.00495947	MF
GO:1904288	BAT3 complex binding	2/587	21/189811	0.00192833	0.0092692	0.00541918	MF
GO:0030955	potassium ion binding	4/587	169/189811	0.00198523	0.00951307	0.00556175	MF
GO:0016805	dipeptidase activity	3/587	82/189811	0.0021736	0.0102252	0.00597809	MF
GO:1990715	mRNA CDS binding	2/587	23/189811	0.00231369	0.0107856	0.00630571	MF
GO:0005319	lipid transporter activity	4/587	184/189811	0.00269815	0.0118895	0.00695112	MF
GO:0032934	sterol binding	3/587	91/189811	0.00292112	0.0125902	0.00736078	MF
GO:0004689	phosphorylase kinase activity	2/587	26/189811	0.00295395	0.0126259	0.00738164	MF
GO:0008073	ornithine decarboxylase inhibitor activity	2/587	27/189811	0.00318375	0.0133856	0.00782583	MF
GO:0036402	proteasome-activating ATPase activity	3/587	94/189811	0.00320114	0.0133858	0.00782593	MF
GO:0005546	phosphatidylinositol-4,5-bisphosphate binding	5/587	323/189811	0.00353393	0.0146189	0.00854685	MF
GO:0004849	uridine kinase activity	2/587	31/189811	0.00418346	0.0164671	0.00962736	MF
GO:0033204	ribonuclease P RNA binding	2/587	31/189811	0.00418346	0.0164671	0.00962736	MF
GO:0050998	nitric-oxide synthase binding	2/587	33/189811	0.0047309	0.0182039	0.0106428	MF
GO:0015248	sterol transporter activity	3/587	109/189811	0.00484527	0.0185056	0.0108192	MF
GO:0030374	nuclear receptor transcription coactivator activity	4/587	217/189811	0.00484476	0.0185056	0.0108192	MF
GO:0005044	scavenger receptor activity	4/587	235/189811	0.00639511	0.0232728	0.0136063	MF
GO:0004526	ribonuclease P activity	2/587	40/189811	0.00688979	0.0248968	0.0145558	MF
GO:0003785	actin monomer binding	3/587	125/189811	0.00707212	0.025496	0.0149061	MF
GO:0017080	sodium channel regulator activity	3/587	127/189811	0.00738633	0.0264934	0.0154892	MF
GO:0004332	fructose-bisphosphate aldolase activity	3/587	130/189811	0.00787292	0.0275463	0.0161048	MF
GO:0005000	vasopressin receptor activity	2/587	44/189811	0.0082883	0.028483	0.0166524	MF
GO:0097157	pre-mRNA intronic binding	2/587	44/189811	0.0082883	0.028483	0.0166524	MF
GO:0017025	TBP-class protein binding	3/587	133/189811	0.00837798	0.0286635	0.0167579	MF
GO:0019888	protein phosphatase regulator activity	3/587	136/189811	0.00890167	0.0297945	0.0174192	MF
GO:0003956	NAD(P)+-protein-arginine ADP-ribosyltransferase activity	2/587	46/189811	0.00903125	0.0299039	0.0174831	MF
GO:0005078	MAP-kinase scaffold activity	2/587	49/189811	0.0101992	0.0332714	0.0194519	MF
GO:0030674	protein-macromolecule adaptor activity	5/587	422/189811	0.0105942	0.034487	0.0201626	MF
GO:0061578	Lys63-specific deubiquitinase activity	2/587	52/189811	0.0114302	0.036591	0.0213927	MF
GO:0042132	fructose 1,6-bisphosphate 1-phosphatase activity	2/587	53/189811	0.0118544	0.037792	0.0220948	MF
GO:0016504	peptidase activator activity	2/587	55/189811	0.0127231	0.040229	0.0235196	MF
GO:0008195	phosphatidate phosphatase activity	2/587	57/189811	0.0136188	0.0423664	0.0247693	MF
GO:0019887	protein kinase regulator activity	2/587	62/189811	0.0159733	0.0483272	0.0282542	MF
GO:0015179	L-amino acid transmembrane transporter activity	2/587	63/189811	0.0164637	0.049423	0.0288949	MF
GO:1990825	sequence-specific mRNA binding	2/587	63/189811	0.0164637	0.049423	0.0288949	MF
ko03050	Proteasome	12/264	497/79977	1.31545e-07	2.54321e-06	1.98472e-06	KEGG
ko04136	Autophagy - other	10/264	208/79977	2.44803e-09	7.09929e-08	5.54028e-08	KEGG
ko04911	Insulin secretion	8/264	500/79977	0.000288272	0.00334396	0.00260962	KEGG
ko04920	Adipocytokine signaling pathway	6/264	484/79977	0.00572317	0.041493	0.0323811	KEGG
ko04930	Type II diabetes mellitus	9/264	351/79977	3.0599e-06	4.43686e-05	3.46252e-05	KEGG
ko04960	Aldosterone-regulated sodium reabsorption	5/264	203/79977	0.000606257	0.00586048	0.00457351	KEGG
ko04973	Carbohydrate digestion and absorption	5/264	267/79977	0.00203731	0.0168806	0.0131736	KEGG
ko05412	Arrhythmogenic right ventricular cardiomyopathy	16/264	483/79977	1.04207e-11	6.04401e-10	4.71674e-10	KEGG
