# Supplementary material for: Comparative transcriptomes of nine tissues for the Heilongjiang brown frog (Rana amurensis)
Source: Sci Rep. 2022 Dec 1;12:20759. doi: 10.1038/s41598-022-24631-6 (PMC9715712; doi:10.1038/s41598-022-24631-6)
Supplement: Supplementary file 9 — Supplementary Table S4. [file 41598_2022_24631_MOESM9_ESM.xlsx]

## Sheet: Downregulated UEGs of muscle
Table S4. GO and KEGG enrichment results of downregulated UEGs in muscle.
ID	Description	GeneRatio	BgRatio	pvalue	p.adjust	qvalue	Ontology
GO:0070830	bicellular tight junction assembly	6/131	148/189811	1.16992e-09	7.87357e-07	3.42356e-07	BP
GO:0006957	complement activation, alternative pathway	5/131	128/189811	3.58286e-08	1.20563e-05	5.2423e-06	BP
GO:0016338	calcium-independent cell-cell adhesion via plasma membrane cell-adhesion molecules	4/131	63/189811	1.25035e-07	2.80496e-05	1.21964e-05	BP
GO:0002931	response to ischemia	4/131	154/189811	4.50538e-06	0.000505353	0.000219736	BP
GO:0060100	positive regulation of phagocytosis, engulfment	3/131	48/189811	5.43141e-06	0.000522191	0.000227057	BP
GO:0031290	retinal ganglion cell axon guidance	3/131	70/189811	1.69999e-05	0.00129669	0.000563821	BP
GO:0035795	negative regulation of mitochondrial membrane permeability	2/131	10/189811	2.1194e-05	0.00129669	0.000563821	BP
GO:1904141	positive regulation of microglial cell migration	2/131	10/189811	2.1194e-05	0.00129669	0.000563821	BP
GO:1904925	positive regulation of autophagy of mitochondrion in response to mitochondrial depolarization	2/131	10/189811	2.1194e-05	0.00129669	0.000563821	BP
GO:0001696	gastric acid secretion	2/131	13/189811	3.66863e-05	0.00189922	0.000825814	BP
GO:0050975	sensory perception of touch	2/131	15/189811	4.93407e-05	0.00223135	0.000970227	BP
GO:2000535	regulation of entry of bacterium into host cell	2/131	19/189811	8.02095e-05	0.0028411	0.00123536	BP
GO:0072656	maintenance of protein location in mitochondrion	2/131	22/189811	0.000108206	0.00331012	0.0014393	BP
GO:0090559	regulation of membrane permeability	2/131	22/189811	0.000108206	0.00331012	0.0014393	BP
GO:0016554	cytidine to uridine editing	2/131	26/189811	0.000151963	0.00383359	0.00166691	BP
GO:0044691	tooth eruption	2/131	25/189811	0.000140337	0.00383359	0.00166691	BP
GO:0045766	positive regulation of angiogenesis	4/131	391/189811	0.000168998	0.00383359	0.00166691	BP
GO:0050850	positive regulation of calcium-mediated signaling	2/131	28/189811	0.000176584	0.00383359	0.00166691	BP
GO:0055119	relaxation of cardiac muscle	2/131	27/189811	0.000164045	0.00383359	0.00166691	BP
GO:0070293	renal absorption	2/131	28/189811	0.000176584	0.00383359	0.00166691	BP
GO:0072655	establishment of protein localization to mitochondrion	2/131	26/189811	0.000151963	0.00383359	0.00166691	BP
GO:1903553	positive regulation of extracellular exosome assembly	2/131	25/189811	0.000140337	0.00383359	0.00166691	BP
GO:0019228	neuronal action potential	3/131	156/189811	0.000184558	0.00388149	0.00168774	BP
GO:0072089	stem cell proliferation	2/131	30/189811	0.000203028	0.00401877	0.00174743	BP
GO:0097190	apoptotic signaling pathway	3/131	166/189811	0.000221516	0.00414112	0.00180063	BP
GO:0034405	response to fluid shear stress	2/131	35/189811	0.000277078	0.00478137	0.00207902	BP
GO:0030334	regulation of cell migration	4/131	456/189811	0.000302687	0.00508624	0.00221158	BP
GO:0051899	membrane depolarization	2/131	37/189811	0.00030986	0.00508624	0.00221158	BP
GO:0055117	regulation of cardiac muscle contraction	2/131	38/189811	0.000326927	0.00523861	0.00227784	BP
GO:0046324	regulation of glucose import	2/131	39/189811	0.000344443	0.00539093	0.00234407	BP
GO:0010614	negative regulation of cardiac muscle hypertrophy	2/131	43/189811	0.000418987	0.00599954	0.0026087	BP
GO:2001028	positive regulation of endothelial cell chemotaxis	2/131	43/189811	0.000418987	0.00599954	0.0026087	BP
GO:0010524	positive regulation of calcium ion transport into cytosol	2/131	44/189811	0.000438741	0.00615151	0.00267478	BP
GO:0071294	cellular response to zinc ion	2/131	46/189811	0.000479584	0.0064552	0.00280683	BP
GO:0071539	protein localization to centrosome	2/131	46/189811	0.000479584	0.0064552	0.00280683	BP
GO:0003148	outflow tract septum morphogenesis	2/131	50/189811	0.000566598	0.00747687	0.00325107	BP
GO:0048846	axon extension involved in axon guidance	2/131	52/189811	0.000612759	0.00793051	0.00344832	BP
GO:0042119	neutrophil activation	2/131	53/189811	0.000636501	0.00793269	0.00344926	BP
GO:0061436	establishment of skin barrier	2/131	53/189811	0.000636501	0.00793269	0.00344926	BP
GO:0048266	behavioral response to pain	2/131	57/189811	0.000735864	0.00868836	0.00377784	BP
GO:2000378	negative regulation of reactive oxygen species metabolic process	2/131	60/189811	0.000814984	0.00945663	0.0041119	BP
GO:0030595	leukocyte chemotaxis	2/131	62/189811	0.000869911	0.00973295	0.00423205	BP
GO:0070588	calcium ion transmembrane transport	3/131	267/189811	0.000882184	0.00973295	0.00423205	BP
GO:1990138	neuron projection extension	2/131	64/189811	0.000926577	0.0100578	0.00437332	BP
GO:0002028	regulation of sodium ion transport	2/131	69/189811	0.00107582	0.0104927	0.00456241	BP
GO:0006069	ethanol oxidation	2/131	67/189811	0.00101483	0.0104927	0.00456241	BP
GO:0016322	neuron remodeling	2/131	70/189811	0.00110696	0.0104927	0.00456241	BP
GO:0070098	chemokine-mediated signaling pathway	2/131	68/189811	0.00104511	0.0104927	0.00456241	BP
GO:0070213	protein auto-ADP-ribosylation	2/131	69/189811	0.00107582	0.0104927	0.00456241	BP
GO:0071318	cellular response to ATP	2/131	70/189811	0.00110696	0.0104927	0.00456241	BP
GO:0097178	ruffle assembly	2/131	71/189811	0.00113853	0.0106421	0.00462736	BP
GO:0048678	response to axon injury	2/131	73/189811	0.00120296	0.0109404	0.00475708	BP
GO:0001678	cellular glucose homeostasis	2/131	75/189811	0.0012691	0.0112382	0.00488657	BP
GO:0051897	positive regulation of protein kinase B signaling	3/131	302/189811	0.001256	0.0112382	0.00488657	BP
GO:0043536	positive regulation of blood vessel endothelial cell migration	2/131	78/189811	0.00137152	0.0113954	0.00495493	BP
GO:0050920	regulation of chemotaxis	2/131	77/189811	0.00133695	0.0113954	0.00495493	BP
GO:0055074	calcium ion homeostasis	2/131	78/189811	0.00137152	0.0113954	0.00495493	BP
GO:1903543	positive regulation of exosomal secretion	2/131	78/189811	0.00137152	0.0113954	0.00495493	BP
GO:0045453	bone resorption	2/131	80/189811	0.00144192	0.0116917	0.00508375	BP
GO:0061512	protein localization to cilium	2/131	85/189811	0.00162533	0.013022	0.00566218	BP
GO:0033627	cell adhesion mediated by integrin	2/131	94/189811	0.00198194	0.0155099	0.00674395	BP
GO:0007229	integrin-mediated signaling pathway	3/131	360/189811	0.00206995	0.0160123	0.00696243	BP
GO:0030316	osteoclast differentiation	2/131	100/189811	0.00223842	0.0169264	0.0073599	BP
GO:0008637	apoptotic mitochondrial changes	2/131	103/189811	0.00237222	0.017544	0.00762843	BP
GO:0030282	bone mineralization	2/131	105/189811	0.00246348	0.0178271	0.00775153	BP
GO:0043473	pigmentation	2/131	105/189811	0.00246348	0.0178271	0.00775153	BP
GO:0071392	cellular response to estradiol stimulus	2/131	111/189811	0.00274706	0.0196678	0.00855188	BP
GO:0035904	aorta development	2/131	112/189811	0.00279575	0.0198057	0.00861183	BP
GO:0034260	negative regulation of GTPase activity	2/131	121/189811	0.00325209	0.0226037	0.00982844	BP
GO:0007160	cell-matrix adhesion	3/131	438/189811	0.00359079	0.0245542	0.0106766	BP
GO:0007595	lactation	2/131	128/189811	0.00362945	0.0245542	0.0106766	BP
GO:0019233	sensory perception of pain	2/131	129/189811	0.00368495	0.0245542	0.0106766	BP
GO:0030511	positive regulation of transforming growth factor beta receptor signaling pathway	2/131	129/189811	0.00368495	0.0245542	0.0106766	BP
GO:0045807	positive regulation of endocytosis	2/131	131/189811	0.00379713	0.0248104	0.010788	BP
GO:0008045	motor neuron axon guidance	2/131	139/189811	0.00426159	0.0275774	0.0119911	BP
GO:0030178	negative regulation of Wnt signaling pathway	2/131	144/189811	0.00456456	0.0292567	0.0127213	BP
GO:0030593	neutrophil chemotaxis	2/131	154/189811	0.00519948	0.0321032	0.013959	BP
GO:0061844	antimicrobial humoral immune response mediated by antimicrobial peptide	2/131	159/189811	0.00553128	0.0338414	0.0147148	BP
GO:0006956	complement activation	2/131	161/189811	0.00566666	0.0343573	0.0149391	BP
GO:0043616	keratinocyte proliferation	1/131	10/189811	0.00688037	0.0406183	0.0176615	BP
GO:0008217	regulation of blood pressure	2/131	180/189811	0.0070275	0.0411261	0.0178823	BP
GO:0031346	positive regulation of cell projection organization	1/131	11/189811	0.00756582	0.041736	0.0181475	BP
GO:0038065	collagen-activated signaling pathway	1/131	11/189811	0.00756582	0.041736	0.0181475	BP
GO:0050691	regulation of defense response to virus by host	1/131	11/189811	0.00756582	0.041736	0.0181475	BP
GO:0061743	motor learning	1/131	11/189811	0.00756582	0.041736	0.0181475	BP
GO:0090234	regulation of kinetochore assembly	1/131	11/189811	0.00756582	0.041736	0.0181475	BP
GO:1904274	tricellular tight junction assembly	1/131	11/189811	0.00756582	0.041736	0.0181475	BP
GO:0030097	hemopoiesis	2/131	189/189811	0.00771864	0.0418923	0.0182155	BP
GO:0002244	hematopoietic progenitor cell differentiation	2/131	203/189811	0.008852	0.0435774	0.0189482	BP
GO:0007157	heterophilic cell-cell adhesion via plasma membrane cell adhesion molecules	2/131	194/189811	0.00811532	0.0435774	0.0189482	BP
GO:0042552	myelination	2/131	204/189811	0.00893564	0.0435774	0.0189482	BP
GO:0045184	establishment of protein localization	2/131	202/189811	0.00876872	0.0435774	0.0189482	BP
GO:0090169	regulation of spindle assembly	1/131	12/189811	0.0082508	0.0435774	0.0189482	BP
GO:0097278	complement-dependent cytotoxicity	1/131	13/189811	0.0089353	0.0435774	0.0189482	BP
GO:0140058	neuron projection arborization	1/131	13/189811	0.0089353	0.0435774	0.0189482	BP
GO:1905913	negative regulation of calcium ion export across plasma membrane	1/131	13/189811	0.0089353	0.0435774	0.0189482	BP
GO:2000427	positive regulation of apoptotic cell clearance	1/131	12/189811	0.0082508	0.0435774	0.0189482	BP
GO:2000647	negative regulation of stem cell proliferation	1/131	13/189811	0.0089353	0.0435774	0.0189482	BP
GO:0002385	mucosal immune response	1/131	14/189811	0.00961935	0.0440396	0.0191491	BP
GO:0006812	cation transport	2/131	209/189811	0.00935913	0.0440396	0.0191491	BP
GO:0043323	positive regulation of natural killer cell degranulation	1/131	14/189811	0.00961935	0.0440396	0.0191491	BP
GO:0048639	positive regulation of developmental growth	1/131	14/189811	0.00961935	0.0440396	0.0191491	BP
GO:1905114	cell surface receptor signaling pathway involved in cell-cell signaling	1/131	14/189811	0.00961935	0.0440396	0.0191491	BP
GO:0003064	regulation of heart rate by hormone	1/131	15/189811	0.0103029	0.0441647	0.0192036	BP
GO:0006929	substrate-dependent cell migration	1/131	15/189811	0.0103029	0.0441647	0.0192036	BP
GO:0007032	endosome organization	2/131	214/189811	0.00979143	0.0441647	0.0192036	BP
GO:0050925	negative regulation of negative chemotaxis	1/131	15/189811	0.0103029	0.0441647	0.0192036	BP
GO:0051971	positive regulation of transmission of nerve impulse	1/131	15/189811	0.0103029	0.0441647	0.0192036	BP
GO:0060341	regulation of cellular localization	1/131	15/189811	0.0103029	0.0441647	0.0192036	BP
GO:0070447	positive regulation of oligodendrocyte progenitor proliferation	1/131	15/189811	0.0103029	0.0441647	0.0192036	BP
GO:1900028	negative regulation of ruffle assembly	1/131	15/189811	0.0103029	0.0441647	0.0192036	BP
GO:1905167	positive regulation of lysosomal protein catabolic process	1/131	15/189811	0.0103029	0.0441647	0.0192036	BP
GO:0003215	cardiac right ventricle morphogenesis	1/131	16/189811	0.010986	0.0459229	0.0199681	BP
GO:0035481	positive regulation of Notch signaling pathway involved in heart induction	1/131	16/189811	0.010986	0.0459229	0.0199681	BP
GO:0036500	ATF6-mediated unfolded protein response	1/131	16/189811	0.010986	0.0459229	0.0199681	BP
GO:0010866	regulation of triglyceride biosynthetic process	1/131	17/189811	0.0116687	0.047594	0.0206946	BP
GO:0034638	phosphatidylcholine catabolic process	1/131	17/189811	0.0116687	0.047594	0.0206946	BP
GO:0048871	multicellular organismal homeostasis	1/131	17/189811	0.0116687	0.047594	0.0206946	BP
GO:0003223	ventricular compact myocardium morphogenesis	1/131	18/189811	0.0123508	0.0483262	0.021013	BP
GO:0003229	ventricular cardiac muscle tissue development	1/131	18/189811	0.0123508	0.0483262	0.021013	BP
GO:0034983	peptidyl-lysine deacetylation	1/131	18/189811	0.0123508	0.0483262	0.021013	BP
GO:0060856	establishment of blood-brain barrier	1/131	18/189811	0.0123508	0.0483262	0.021013	BP
GO:0010694	positive regulation of alkaline phosphatase activity	1/131	19/189811	0.0130325	0.0489994	0.0213057	BP
GO:0061024	membrane organization	2/131	245/189811	0.0126643	0.0489994	0.0213057	BP
GO:0061515	myeloid cell development	1/131	19/189811	0.0130325	0.0489994	0.0213057	BP
GO:0099558	maintenance of synapse structure	1/131	19/189811	0.0130325	0.0489994	0.0213057	BP
GO:0150062	complement-mediated synapse pruning	1/131	19/189811	0.0130325	0.0489994	0.0213057	BP
GO:0150064	vertebrate eye-specific patterning	1/131	19/189811	0.0130325	0.0489994	0.0213057	BP
GO:0003272	endocardial cushion formation	1/131	20/189811	0.0137138	0.0490923	0.0213462	BP
GO:0006843	mitochondrial citrate transmembrane transport	1/131	20/189811	0.0137138	0.0490923	0.0213462	BP
GO:0019800	peptide cross-linking via chondroitin 4-sulfate glycosaminoglycan	1/131	20/189811	0.0137138	0.0490923	0.0213462	BP
GO:0033591	response to L-ascorbic acid	1/131	20/189811	0.0137138	0.0490923	0.0213462	BP
GO:0071466	cellular response to xenobiotic stimulus	1/131	20/189811	0.0137138	0.0490923	0.0213462	BP
GO:1902309	negative regulation of peptidyl-serine dephosphorylation	1/131	20/189811	0.0137138	0.0490923	0.0213462	BP
GO:1904447	folate import across plasma membrane	1/131	20/189811	0.0137138	0.0490923	0.0213462	BP
GO:0016327	apicolateral plasma membrane	4/131	97/189811	7.14197e-07	0.000120164	5.22492e-05	CC
GO:0016328	lateral plasma membrane	5/131	316/189811	3.10509e-06	0.000417945	0.000181729	CC
GO:0030665	clathrin-coated vesicle membrane	3/131	159/189811	0.000195188	0.00398066	0.00173086	CC
GO:0031313	extrinsic component of endosome membrane	2/131	35/189811	0.000277078	0.00478137	0.00207902	CC
GO:0016529	sarcoplasmic reticulum	3/131	249/189811	0.000721428	0.00867002	0.00376987	CC
GO:0005639	integral component of nuclear inner membrane	2/131	61/189811	0.00084223	0.00960713	0.00417734	CC
GO:0016459	myosin complex	3/131	297/189811	0.00119744	0.0109404	0.00475708	CC
GO:0030136	clathrin-coated vesicle	3/131	307/189811	0.00131634	0.0113954	0.00495493	CC
GO:0005905	clathrin-coated pit	3/131	372/189811	0.00227086	0.016981	0.00738361	CC
GO:0005912	adherens junction	3/131	423/189811	0.00325788	0.0226037	0.00982844	CC
GO:0008305	integrin complex	2/131	130/189811	0.00374084	0.0246822	0.0107322	CC
GO:0034707	chloride channel complex	2/131	148/189811	0.00481391	0.0299978	0.0130435	CC
GO:0001772	immunological synapse	2/131	163/189811	0.00580355	0.0348731	0.0151634	CC
GO:0035578	azurophil granule lumen	2/131	188/189811	0.00764039	0.0418047	0.0181774	CC
GO:0005895	interleukin-5 receptor complex	1/131	13/189811	0.0089353	0.0435774	0.0189482	CC
GO:0031226	intrinsic component of plasma membrane	2/131	212/189811	0.00961746	0.0440396	0.0191491	CC
GO:0070436	Grb2-EGFR complex	1/131	14/189811	0.00961935	0.0440396	0.0191491	CC
GO:0097149	centralspindlin complex	1/131	17/189811	0.0116687	0.047594	0.0206946	CC
GO:0061689	tricellular tight junction	1/131	19/189811	0.0130325	0.0489994	0.0213057	CC
GO:0090724	central region of growth cone	1/131	20/189811	0.0137138	0.0490923	0.0213462	CC
GO:0097268	cytoophidium	1/131	20/189811	0.0137138	0.0490923	0.0213462	CC
GO:0019911	structural constituent of myelin sheath	2/131	13/189811	3.66863e-05	0.00189922	0.000825814	MF
GO:0005109	frizzled binding	3/131	101/189811	5.09509e-05	0.00223135	0.000970227	MF
GO:0005153	interleukin-8 receptor binding	2/131	16/189811	5.63639e-05	0.00223135	0.000970227	MF
GO:0098641	cadherin binding involved in cell-cell adhesion	3/131	103/189811	5.40152e-05	0.00223135	0.000970227	MF
GO:0099604	ligand-gated calcium channel activity	2/131	17/189811	6.38501e-05	0.00238729	0.00103803	MF
GO:0001618	virus receptor activity	3/131	127/189811	0.000100597	0.00331012	0.0014393	MF
GO:0001614	purinergic nucleotide receptor activity	2/131	27/189811	0.000164045	0.00383359	0.00166691	MF
GO:0019158	mannokinase activity	2/131	31/189811	0.000216932	0.00414112	0.00180063	MF
GO:0004396	hexokinase activity	2/131	32/189811	0.000231289	0.00420697	0.00182926	MF
GO:0004024	alcohol dehydrogenase activity, zinc-dependent	2/131	40/189811	0.000362407	0.00554319	0.00241027	MF
GO:0008865	fructokinase activity	2/131	42/189811	0.00039968	0.00597744	0.00259909	MF
GO:0004340	glucokinase activity	2/131	55/189811	0.000685305	0.00838564	0.00364621	MF
GO:0004931	extracellularly ATP-gated cation channel activity	2/131	66/189811	0.000984977	0.0104927	0.00456241	MF
GO:0005545	1-phosphatidylinositol binding	2/131	68/189811	0.00104511	0.0104927	0.00456241	MF
GO:0035381	ATP-gated ion channel activity	2/131	67/189811	0.00101483	0.0104927	0.00456241	MF
GO:0008009	chemokine activity	2/131	80/189811	0.00144192	0.0116917	0.00508375	MF
GO:0005536	glucose binding	2/131	91/189811	0.00185931	0.0147214	0.0064011	MF
GO:0008144	drug binding	3/131	362/189811	0.00210263	0.0160803	0.00699199	MF
GO:0043014	alpha-tubulin binding	2/131	145/189811	0.00462632	0.0293728	0.0127718	MF
GO:0005254	chloride channel activity	2/131	148/189811	0.00481391	0.0299978	0.0130435	MF
GO:0005080	protein kinase C binding	2/131	167/189811	0.00608184	0.0362219	0.0157499	MF
GO:0047685	amine sulfotransferase activity	1/131	11/189811	0.00756582	0.041736	0.0181475	MF
GO:0005137	interleukin-5 receptor binding	1/131	13/189811	0.0089353	0.0435774	0.0189482	MF
GO:0008273	calcium, potassium:sodium antiporter activity	1/131	13/189811	0.0089353	0.0435774	0.0189482	MF
GO:0070139	SUMO-specific endopeptidase activity	1/131	13/189811	0.0089353	0.0435774	0.0189482	MF
GO:0004551	nucleotide diphosphatase activity	1/131	14/189811	0.00961935	0.0440396	0.0191491	MF
GO:0120020	cholesterol transfer activity	1/131	14/189811	0.00961935	0.0440396	0.0191491	MF
GO:0016920	pyroglutamyl-peptidase activity	1/131	15/189811	0.0103029	0.0441647	0.0192036	MF
GO:0031715	C5L2 anaphylatoxin chemotactic receptor binding	1/131	16/189811	0.010986	0.0459229	0.0199681	MF
GO:0016263	glycoprotein-N-acetylgalactosamine 3-beta-galactosyltransferase activity	1/131	18/189811	0.0123508	0.0483262	0.021013	MF
GO:0047391	alkylglycerophosphoethanolamine phosphodiesterase activity	1/131	18/189811	0.0123508	0.0483262	0.021013	MF
GO:0047609	acetylputrescine deacetylase activity	1/131	18/189811	0.0123508	0.0483262	0.021013	MF
ko00521	Streptomycin biosynthesis	2/65	149/79977	0.00664033	0.0387428	0.0267995	KEGG
ko00524	Neomycin, kanamycin and gentamicin biosynthesis	2/65	32/79977	0.00031755	0.00555712	0.00384402	KEGG
ko00980	Metabolism of xenobiotics by cytochrome P450	3/65	495/79977	0.00774856	0.0387428	0.0267995	KEGG
ko00982	Drug metabolism - cytochrome P450	4/65	490/79977	0.000701292	0.00818174	0.00565955	KEGG
ko04061	Viral protein interaction with cytokine and cytokine receptor	2/65	196/79977	0.0112309	0.0491351	0.0339882	KEGG
ko05120	Epithelial cell signaling in Helicobacter pylori infection	3/65	477/79977	0.00700391	0.0387428	0.0267995	KEGG
ko05144	Malaria	3/65	429/79977	0.00523371	0.0387428	0.0267995	KEGG
ko05219	Bladder cancer	4/65	256/79977	5.95453e-05	0.00208408	0.00144162	KEGG
