# Supplementary material for: Comparative transcriptomes of nine tissues for the Heilongjiang brown frog (Rana amurensis)
Source: Sci Rep. 2022 Dec 1;12:20759. doi: 10.1038/s41598-022-24631-6 (PMC9715712; doi:10.1038/s41598-022-24631-6)
Supplement: Supplementary file 10 — Supplementary Table S5. [file 41598_2022_24631_MOESM10_ESM.xlsx]

## Sheet: Hub genes of muscle
Table S5. GO and KEGG enrichment results of hub genes in muscle.
ID	Description	GeneRatio	BgRatio	pvalue	p.adjust	qvalue	Ontology
GO:0006521	regulation of cellular amino acid metabolic process	10/147	95/189811	5.42573e-19	1.06163e-16	4.07406e-17	BP
GO:0061418	regulation of transcription from RNA polymerase II promoter in response to hypoxia	9/147	139/189811	2.93867e-15	4.3125e-13	1.65493e-13	BP
GO:0038061	NIK/NF-kappaB signaling	8/147	112/189811	4.73807e-14	5.56249e-12	2.13462e-12	BP
GO:0010972	negative regulation of G2/M transition of mitotic cell cycle	8/147	123/189811	1.0189e-13	9.96827e-12	3.82536e-12	BP
GO:0031146	SCF-dependent proteasomal ubiquitin-dependent protein catabolic process	10/147	347/189811	2.78476e-13	2.04331e-11	7.84129e-12	BP
GO:0060071	Wnt signaling pathway, planar cell polarity pathway	8/147	138/189811	2.59934e-13	2.04331e-11	7.84129e-12	BP
GO:0002479	antigen processing and presentation of exogenous peptide antigen via MHC class I, TAP-dependent	8/147	145/189811	3.88334e-13	2.5328e-11	9.71971e-12	BP
GO:1902036	regulation of hematopoietic stem cell differentiation	8/147	150/189811	5.11061e-13	2.99993e-11	1.15123e-11	BP
GO:0038095	Fc-epsilon receptor signaling pathway	9/147	250/189811	6.06064e-13	3.07291e-11	1.17924e-11	BP
GO:0070498	interleukin-1-mediated signaling pathway	8/147	166/189811	1.15919e-12	5.2342e-11	2.00864e-11	BP
GO:0043488	regulation of mRNA stability	9/147	279/189811	1.62144e-12	6.14218e-11	2.35708e-11	BP
GO:1901990	regulation of mitotic cell cycle phase transition	8/147	173/189811	1.61709e-12	6.14218e-11	2.35708e-11	BP
GO:0031145	anaphase-promoting complex-dependent catabolic process	8/147	190/189811	3.43605e-12	1.18645e-10	4.55303e-11	BP
GO:0033209	tumor necrosis factor-mediated signaling pathway	8/147	253/189811	3.38458e-11	1.10375e-09	4.23568e-10	BP
GO:0002223	stimulatory C-type lectin receptor signaling pathway	8/147	256/189811	3.71696e-11	1.14834e-09	4.40681e-10	BP
GO:0010498	proteasomal protein catabolic process	8/147	280/189811	7.56659e-11	2.11504e-09	8.11655e-10	BP
GO:0090263	positive regulation of canonical Wnt signaling pathway	8/147	394/189811	1.11215e-09	2.83841e-08	1.08925e-08	BP
GO:0090090	negative regulation of canonical Wnt signaling pathway	8/147	406/189811	1.40585e-09	3.43847e-08	1.31953e-08	BP
GO:0043248	proteasome assembly	5/147	99/189811	1.75451e-08	3.96114e-07	1.5201e-07	BP
GO:0010499	proteasomal ubiquitin-independent protein catabolic process	6/147	242/189811	4.38884e-08	9.54167e-07	3.66165e-07	BP
GO:0021817	nucleokinesis involved in cell motility in cerebral cortex radial glia guided migration	3/147	16/189811	2.52963e-07	4.82415e-06	1.85128e-06	BP
GO:0007010	cytoskeleton organization	6/147	480/189811	2.37018e-06	4.21605e-05	1.61792e-05	BP
GO:0032880	regulation of protein localization	5/147	290/189811	3.59639e-06	5.86411e-05	2.25037e-05	BP
GO:0010457	centriole-centriole cohesion	3/147	40/189811	4.40248e-06	6.46064e-05	2.47929e-05	BP
GO:0030970	retrograde protein transport, ER to cytosol	4/147	135/189811	4.22209e-06	6.46064e-05	2.47929e-05	BP
GO:0016050	vesicle organization	3/147	61/189811	1.58467e-05	0.000216326	8.3016e-05	BP
GO:0051642	centrosome localization	3/147	61/189811	1.58467e-05	0.000216326	8.3016e-05	BP
GO:0006196	AMP catabolic process	2/147	11/189811	3.26138e-05	0.000375379	0.000144053	BP
GO:0042883	cysteine transport	2/147	11/189811	3.26138e-05	0.000375379	0.000144053	BP
GO:1902017	regulation of cilium assembly	3/147	79/189811	3.44651e-05	0.000389058	0.000149302	BP
GO:0043029	T cell homeostasis	3/147	80/189811	3.57876e-05	0.000396365	0.000152106	BP
GO:0031398	positive regulation of protein ubiquitination	4/147	237/189811	3.84594e-05	0.000417482	0.00016021	BP
GO:0007097	nuclear migration	3/147	84/189811	4.14101e-05	0.000434067	0.000166574	BP
GO:0046031	ADP metabolic process	2/147	13/189811	4.62053e-05	0.000467629	0.000179454	BP
GO:0045899	positive regulation of RNA polymerase II transcription preinitiation complex assembly	3/147	91/189811	5.25876e-05	0.000518472	0.000198965	BP
GO:0097201	negative regulation of transcription from RNA polymerase II promoter in response to stress	2/147	14/189811	5.38787e-05	0.000518472	0.000198965	BP
GO:1902268	negative regulation of polyamine transmembrane transport	2/147	14/189811	5.38787e-05	0.000518472	0.000198965	BP
GO:0016236	macroautophagy	4/147	262/189811	5.67233e-05	0.000537042	0.000206092	BP
GO:0071947	protein deubiquitination involved in ubiquitin-dependent protein catabolic process	2/147	15/189811	6.21361e-05	0.000578951	0.000222174	BP
GO:1903843	cellular response to arsenite ion	2/147	16/189811	7.09765e-05	0.000650988	0.000249819	BP
GO:1903527	positive regulation of membrane tubulation	2/147	17/189811	8.03992e-05	0.000715065	0.000274409	BP
GO:0021781	glial cell fate commitment	2/147	18/189811	9.0403e-05	0.000747417	0.000286824	BP
GO:0061857	endoplasmic reticulum stress-induced pre-emptive quality control	2/147	18/189811	9.0403e-05	0.000747417	0.000286824	BP
GO:0071712	ER-associated misfolded protein catabolic process	3/147	109/189811	8.99516e-05	0.000747417	0.000286824	BP
GO:1905897	regulation of response to endoplasmic reticulum stress	2/147	18/189811	9.0403e-05	0.000747417	0.000286824	BP
GO:0036003	positive regulation of transcription from RNA polymerase II promoter in response to stress	2/147	20/189811	0.000112151	0.000901817	0.000346075	BP
GO:0097720	calcineurin-mediated signaling	2/147	20/189811	0.000112151	0.000901817	0.000346075	BP
GO:0070536	protein K63-linked deubiquitination	3/147	120/189811	0.000119585	0.0009486	0.000364028	BP
GO:0035617	stress granule disassembly	2/147	22/189811	0.000136213	0.00105207	0.000403735	BP
GO:0021785	branchiomotor neuron axon guidance	2/147	24/189811	0.000162583	0.00122354	0.000469537	BP
GO:0001946	lymphangiogenesis	2/147	25/189811	0.000176631	0.00126442	0.000485224	BP
GO:0006188	IMP biosynthetic process	2/147	25/189811	0.000176631	0.00126442	0.000485224	BP
GO:0032510	endosome to lysosome transport via multivesicular body sorting pathway	2/147	26/189811	0.000191252	0.00135259	0.000519062	BP
GO:0021952	central nervous system projection neuron axonogenesis	2/147	27/189811	0.000206448	0.0014257	0.000547118	BP
GO:0034101	erythrocyte homeostasis	2/147	34/189811	0.000328791	0.00212088	0.000813895	BP
GO:0043101	purine-containing compound salvage	2/147	34/189811	0.000328791	0.00212088	0.000813895	BP
GO:0031987	locomotion involved in locomotory behavior	2/147	35/189811	0.00034854	0.00222384	0.000853405	BP
GO:0003400	regulation of COPII vesicle coating	2/147	37/189811	0.000389734	0.00243377	0.000933966	BP
GO:0021522	spinal cord motor neuron differentiation	2/147	38/189811	0.000411177	0.00254064	0.000974979	BP
GO:0001915	negative regulation of T cell mediated cytotoxicity	2/147	39/189811	0.000433183	0.00264873	0.00101646	BP
GO:0019725	cellular homeostasis	2/147	40/189811	0.00045575	0.00275799	0.00105839	BP
GO:0006595	polyamine metabolic process	2/147	42/189811	0.000502567	0.00297987	0.00114353	BP
GO:1900242	regulation of synaptic vesicle endocytosis	2/147	42/189811	0.000502567	0.00297987	0.00114353	BP
GO:1902667	regulation of axon guidance	2/147	45/189811	0.000576984	0.00332049	0.00127425	BP
GO:0019217	regulation of fatty acid metabolic process	2/147	46/189811	0.000602904	0.00340293	0.00130589	BP
GO:0051156	glucose 6-phosphate metabolic process	2/147	46/189811	0.000602904	0.00340293	0.00130589	BP
GO:0006596	polyamine biosynthetic process	2/147	47/189811	0.00062938	0.00348534	0.00133751	BP
GO:0032264	IMP salvage	2/147	47/189811	0.00062938	0.00348534	0.00133751	BP
GO:0039536	negative regulation of RIG-I signaling pathway	2/147	49/189811	0.000683996	0.00371764	0.00142666	BP
GO:0071397	cellular response to cholesterol	2/147	49/189811	0.000683996	0.00371764	0.00142666	BP
GO:0033173	calcineurin-NFAT signaling cascade	2/147	50/189811	0.000712134	0.0038002	0.00145834	BP
GO:0046033	AMP metabolic process	2/147	50/189811	0.000712134	0.0038002	0.00145834	BP
GO:0051228	mitotic spindle disassembly	2/147	51/189811	0.000740824	0.00391769	0.00150343	BP
GO:0031468	nuclear envelope reassembly	2/147	55/189811	0.000861091	0.00451304	0.00173189	BP
GO:0036503	ERAD pathway	2/147	60/189811	0.00102375	0.00518052	0.00198804	BP
GO:0045324	late endosome to vacuole transport	2/147	60/189811	0.00102375	0.00518052	0.00198804	BP
GO:0070936	protein K48-linked ubiquitination	3/147	250/189811	0.00101794	0.00518052	0.00198804	BP
GO:0046039	GTP metabolic process	2/147	64/189811	0.00116367	0.00583823	0.00224044	BP
GO:0070417	cellular response to cold	2/147	68/189811	0.00131223	0.00647294	0.00248401	BP
GO:0070863	positive regulation of protein exit from endoplasmic reticulum	2/147	70/189811	0.00138974	0.00679814	0.00260881	BP
GO:0052548	regulation of endopeptidase activity	2/147	74/189811	0.00155117	0.00746341	0.00286411	BP
GO:0000045	autophagosome assembly	3/147	296/189811	0.00164941	0.00787158	0.00302074	BP
GO:0010906	regulation of glucose metabolic process	2/147	79/189811	0.00176492	0.0083549	0.00320622	BP
GO:0090110	COPII-coated vesicle cargo loading	2/147	87/189811	0.00213432	0.0100228	0.00384627	BP
GO:0006986	response to unfolded protein	3/147	328/189811	0.00220639	0.010279	0.00394459	BP
GO:0051493	regulation of cytoskeleton organization	2/147	89/189811	0.0022319	0.0103159	0.00395878	BP
GO:0034214	protein hexamerization	2/147	90/189811	0.00228147	0.0103816	0.00398396	BP
GO:0050905	neuromuscular process	2/147	90/189811	0.00228147	0.0103816	0.00398396	BP
GO:0061136	regulation of proteasomal protein catabolic process	2/147	92/189811	0.00238216	0.0106743	0.00409628	BP
GO:0030837	negative regulation of actin filament polymerization	2/147	98/189811	0.00269662	0.0118128	0.0045332	BP
GO:0090316	positive regulation of intracellular protein transport	2/147	100/189811	0.00280554	0.0121092	0.00464695	BP
GO:0017156	calcium-ion regulated exocytosis	2/147	104/189811	0.00302951	0.0129805	0.00498129	BP
GO:0030177	positive regulation of Wnt signaling pathway	2/147	109/189811	0.00332088	0.0141258	0.00542081	BP
GO:0016241	regulation of macroautophagy	2/147	110/189811	0.00338067	0.0142766	0.0054787	BP
GO:0042176	regulation of protein catabolic process	2/147	112/189811	0.00350174	0.0146823	0.00563439	BP
GO:0006002	fructose 6-phosphate metabolic process	2/147	116/189811	0.00374991	0.015393	0.0059071	BP
GO:0007050	cell cycle arrest	3/147	402/189811	0.00390311	0.0159106	0.00610575	BP
GO:0035774	positive regulation of insulin secretion involved in cellular response to glucose stimulus	2/147	119/189811	0.00394125	0.0159553	0.00612289	BP
GO:0007088	regulation of mitotic nuclear division	2/147	120/189811	0.00400603	0.0159969	0.00613885	BP
GO:1900034	regulation of cellular response to heat	2/147	120/189811	0.00400603	0.0159969	0.00613885	BP
GO:0030163	protein catabolic process	3/147	410/189811	0.00412286	0.0163522	0.00627519	BP
GO:0030217	T cell differentiation	2/147	124/189811	0.00427006	0.0168223	0.00645562	BP
GO:0034599	cellular response to oxidative stress	3/147	417/189811	0.00432119	0.0169102	0.00648936	BP
GO:0006783	heme biosynthetic process	2/147	128/189811	0.00454195	0.0175403	0.00673115	BP
GO:0042177	negative regulation of protein catabolic process	2/147	128/189811	0.00454195	0.0175403	0.00673115	BP
GO:0032418	lysosome localization	2/147	132/189811	0.00482165	0.018143	0.00696244	BP
GO:0032467	positive regulation of cytokinesis	2/147	132/189811	0.00482165	0.018143	0.00696244	BP
GO:0097352	autophagosome maturation	2/147	135/189811	0.00503652	0.0188308	0.00722639	BP
GO:0035176	social behavior	2/147	139/189811	0.00532977	0.0193122	0.00741111	BP
GO:0048675	axon extension	2/147	138/189811	0.00525573	0.0193122	0.00741111	BP
GO:0070979	protein K11-linked ubiquitination	2/147	139/189811	0.00532977	0.0193122	0.00741111	BP
GO:0097009	energy homeostasis	2/147	139/189811	0.00532977	0.0193122	0.00741111	BP
GO:0050796	regulation of insulin secretion	2/147	144/189811	0.00570711	0.0203035	0.00779152	BP
GO:0055088	lipid homeostasis	2/147	151/189811	0.00625533	0.0218564	0.00838748	BP
GO:0009653	anatomical structure morphogenesis	2/147	157/189811	0.00674359	0.023423	0.00898866	BP
GO:0022604	regulation of cell morphogenesis	2/147	159/189811	0.00691008	0.0237206	0.00910284	BP
GO:0007519	skeletal muscle tissue development	2/147	164/189811	0.0073344	0.024756	0.00950019	BP
GO:0015680	protein maturation by copper ion transfer	1/147	10/189811	0.00771779	0.024756	0.00950019	BP
GO:0018279	protein N-linked glycosylation via asparagine	2/147	167/189811	0.00759452	0.024756	0.00950019	BP
GO:0032819	positive regulation of natural killer cell proliferation	1/147	10/189811	0.00771779	0.024756	0.00950019	BP
GO:0036138	peptidyl-histidine hydroxylation	1/147	10/189811	0.00771779	0.024756	0.00950019	BP
GO:0042265	peptidyl-asparagine hydroxylation	1/147	10/189811	0.00771779	0.024756	0.00950019	BP
GO:0044091	membrane biogenesis	1/147	10/189811	0.00771779	0.024756	0.00950019	BP
GO:0070094	positive regulation of glucagon secretion	1/147	10/189811	0.00771779	0.024756	0.00950019	BP
GO:1901215	negative regulation of neuron death	2/147	170/189811	0.00785877	0.0249357	0.00956914	BP
GO:0030155	regulation of cell adhesion	2/147	172/189811	0.00803721	0.0252291	0.00968175	BP
GO:0034097	response to cytokine	2/147	177/189811	0.00849126	0.0259603	0.00996234	BP
GO:0035507	regulation of myosin-light-chain-phosphatase activity	1/147	11/189811	0.00848631	0.0259603	0.00996234	BP
GO:1902083	negative regulation of peptidyl-cysteine S-nitrosylation	1/147	11/189811	0.00848631	0.0259603	0.00996234	BP
GO:2000058	regulation of ubiquitin-dependent protein catabolic process	1/147	11/189811	0.00848631	0.0259603	0.00996234	BP
GO:0006446	regulation of translational initiation	2/147	179/189811	0.00867604	0.0263877	0.0101264	BP
GO:0030218	erythrocyte differentiation	2/147	181/189811	0.00886261	0.0268163	0.0102908	BP
GO:0007178	transmembrane receptor protein serine/threonine kinase signaling pathway	1/147	12/189811	0.00925424	0.0275748	0.0105819	BP
GO:0000422	autophagy of mitochondrion	2/147	192/189811	0.00992062	0.029117	0.0111738	BP
GO:0014706	striated muscle tissue development	1/147	13/189811	0.0100216	0.0291221	0.0111757	BP
GO:0035878	nail development	1/147	13/189811	0.0100216	0.0291221	0.0111757	BP
GO:0018008	N-terminal peptidyl-glycine N-myristoylation	1/147	14/189811	0.0107883	0.0304459	0.0116837	BP
GO:0061428	negative regulation of transcription from RNA polymerase II promoter in response to hypoxia	1/147	14/189811	0.0107883	0.0304459	0.0116837	BP
GO:1903748	negative regulation of establishment of protein localization to mitochondrion	1/147	14/189811	0.0107883	0.0304459	0.0116837	BP
GO:1905337	positive regulation of aggrephagy	1/147	14/189811	0.0107883	0.0304459	0.0116837	BP
GO:0009887	animal organ morphogenesis	2/147	205/189811	0.0112395	0.0315464	0.012106	BP
GO:0046604	positive regulation of mitotic centrosome separation	1/147	15/189811	0.0115545	0.0315464	0.012106	BP
GO:0048541	Peyer's patch development	1/147	15/189811	0.0115545	0.0315464	0.012106	BP
GO:0070672	response to interleukin-15	1/147	15/189811	0.0115545	0.0315464	0.012106	BP
GO:1902305	regulation of sodium ion transmembrane transport	1/147	15/189811	0.0115545	0.0315464	0.012106	BP
GO:1904219	positive regulation of CDP-diacylglycerol-serine O-phosphatidyltransferase activity	1/147	16/189811	0.01232	0.0330222	0.0126724	BP
GO:1904222	positive regulation of serine C-palmitoyltransferase activity	1/147	16/189811	0.01232	0.0330222	0.0126724	BP
GO:1904780	negative regulation of protein localization to centrosome	1/147	16/189811	0.01232	0.0330222	0.0126724	BP
GO:0035690	cellular response to drug	2/147	216/189811	0.0124123	0.0331182	0.0127092	BP
GO:0009108	coenzyme biosynthetic process	1/147	17/189811	0.013085	0.0339863	0.0130424	BP
GO:0010387	COP9 signalosome assembly	1/147	17/189811	0.013085	0.0339863	0.0130424	BP
GO:0031102	neuron projection regeneration	1/147	17/189811	0.013085	0.0339863	0.0130424	BP
GO:0070966	nuclear-transcribed mRNA catabolic process, no-go decay	1/147	17/189811	0.013085	0.0339863	0.0130424	BP
GO:0006657	CDP-choline pathway	1/147	18/189811	0.0138494	0.0347419	0.0133323	BP
GO:0015827	tryptophan transport	1/147	18/189811	0.0138494	0.0347419	0.0133323	BP
GO:0019530	taurine metabolic process	1/147	18/189811	0.0138494	0.0347419	0.0133323	BP
GO:0051036	regulation of endosome size	1/147	18/189811	0.0138494	0.0347419	0.0133323	BP
GO:0060397	growth hormone receptor signaling pathway via JAK-STAT	1/147	18/189811	0.0138494	0.0347419	0.0133323	BP
GO:0007406	negative regulation of neuroblast proliferation	1/147	19/189811	0.0146132	0.0353002	0.0135466	BP
GO:0042180	cellular ketone metabolic process	1/147	19/189811	0.0146132	0.0353002	0.0135466	BP
GO:0043624	cellular protein complex disassembly	1/147	19/189811	0.0146132	0.0353002	0.0135466	BP
GO:0061515	myeloid cell development	1/147	19/189811	0.0146132	0.0353002	0.0135466	BP
GO:0090086	negative regulation of protein deubiquitination	1/147	19/189811	0.0146132	0.0353002	0.0135466	BP
GO:0046034	ATP metabolic process	2/147	242/189811	0.0153857	0.036863	0.0141463	BP
GO:0061024	membrane organization	2/147	245/189811	0.0157466	0.0375743	0.0144193	BP
GO:0007127	meiosis I	1/147	22/189811	0.0169011	0.0398431	0.0152899	BP
GO:0075044	positive regulation by symbiont of host autophagy	1/147	22/189811	0.0169011	0.0398431	0.0152899	BP
GO:0051353	positive regulation of oxidoreductase activity	1/147	23/189811	0.0176625	0.0414717	0.0159149	BP
GO:0006368	transcription elongation from RNA polymerase II promoter	2/147	266/189811	0.0183732	0.0425769	0.016339	BP
GO:0048227	plasma membrane to endosome transport	1/147	24/189811	0.0184234	0.0425769	0.016339	BP
GO:0060736	prostate gland growth	1/147	24/189811	0.0184234	0.0425769	0.016339	BP
GO:0061002	negative regulation of dendritic spine morphogenesis	1/147	24/189811	0.0184234	0.0425769	0.016339	BP
GO:0032825	positive regulation of natural killer cell differentiation	1/147	25/189811	0.0191837	0.0439876	0.0168804	BP
GO:0042264	peptidyl-aspartic acid hydroxylation	1/147	25/189811	0.0191837	0.0439876	0.0168804	BP
GO:0032922	circadian regulation of gene expression	2/147	276/189811	0.0196844	0.0449602	0.0172536	BP
GO:0032480	negative regulation of type I interferon production	2/147	281/189811	0.0203544	0.0461314	0.0177031	BP
GO:0010761	fibroblast migration	1/147	28/189811	0.021461	0.0482668	0.0185225	BP
GO:0003170	heart valve development	1/147	29/189811	0.022219	0.0490321	0.0188162	BP
GO:0070987	error-free translesion synthesis	1/147	30/189811	0.0229763	0.049585	0.0190284	BP
GO:2000786	positive regulation of autophagosome assembly	1/147	30/189811	0.0229763	0.049585	0.0190284	BP
GO:0019985	translesion synthesis	2/147	301/189811	0.0231278	0.049729	0.0190837	BP
GO:0022624	proteasome accessory complex	13/147	154/189811	4.97753e-23	2.92181e-20	1.12125e-20	CC
GO:0000502	proteasome complex	14/147	412/189811	4.23356e-19	1.06163e-16	4.07406e-17	CC
GO:0005839	proteasome core complex	9/147	251/189811	6.28192e-13	3.07291e-11	1.17924e-11	CC
GO:0008540	proteasome regulatory particle, base subcomplex	7/147	156/189811	5.11013e-11	1.49982e-09	5.75562e-10	CC
GO:0008541	proteasome regulatory particle, lid subcomplex	5/147	86/189811	8.61259e-09	2.02224e-07	7.76039e-08	CC
GO:0019773	proteasome core complex, alpha-subunit complex	5/147	131/189811	7.15636e-08	1.50028e-06	5.75737e-07	CC
GO:0034098	VCP-NPL4-UFD1 AAA ATPase complex	4/147	67/189811	2.54768e-07	4.82415e-06	1.85128e-06	CC
GO:0031981	nuclear lumen	3/147	19/189811	4.36969e-07	8.01565e-06	3.07603e-06	CC
GO:0005776	autophagosome	5/147	284/189811	3.24913e-06	5.44925e-05	2.09117e-05	CC
GO:0034993	meiotic nuclear membrane microtubule tethering complex	3/147	38/189811	3.76332e-06	5.97046e-05	2.29118e-05	CC
GO:0019774	proteasome core complex, beta-subunit complex	4/147	136/189811	4.34742e-06	6.46064e-05	2.47929e-05	CC
GO:0031527	filopodium membrane	3/147	63/189811	1.74653e-05	0.000222872	8.55279e-05	CC
GO:0045111	intermediate filament cytoskeleton	4/147	193/189811	1.72653e-05	0.000222872	8.55279e-05	CC
GO:0034774	secretory granule lumen	4/147	200/189811	1.9848e-05	0.000247889	9.51283e-05	CC
GO:1904813	ficolin-1-rich granule lumen	4/147	225/189811	3.14249e-05	0.000375379	0.000144053	CC
GO:1990452	Parkin-FBXW7-Cul1 ubiquitin ligase complex	2/147	12/189811	3.91167e-05	0.000417482	0.00016021	CC
GO:0098554	cytoplasmic side of endoplasmic reticulum membrane	2/147	13/189811	4.62053e-05	0.000467629	0.000179454	CC
GO:0031258	lamellipodium membrane	3/147	104/189811	7.82487e-05	0.000706646	0.000271178	CC
GO:0005640	nuclear outer membrane	3/147	108/189811	8.75255e-05	0.000747417	0.000286824	CC
GO:0036449	microtubule minus-end	2/147	22/189811	0.000136213	0.00105207	0.000403735	CC
GO:0016235	aggresome	3/147	150/189811	0.000230793	0.00155719	0.000597578	CC
GO:0005955	calcineurin complex	2/147	30/189811	0.000255464	0.00170406	0.000653938	CC
GO:0033017	sarcoplasmic reticulum membrane	3/147	178/189811	0.000380809	0.0024036	0.000922389	CC
GO:0071437	invadopodium	2/147	43/189811	0.000526814	0.0030924	0.00118672	CC
GO:0016529	sarcoplasmic reticulum	3/147	249/189811	0.0010063	0.00518052	0.00198804	CC
GO:0000815	ESCRT III complex	2/147	68/189811	0.00131223	0.00647294	0.00248401	CC
GO:0005838	proteasome regulatory particle	2/147	72/189811	0.00146939	0.00712835	0.00273553	CC
GO:0008023	transcription elongation factor complex	2/147	97/189811	0.00264292	0.011753	0.00451025	CC
GO:0031461	cullin-RING ubiquitin ligase complex	2/147	99/189811	0.00275082	0.011961	0.00459007	CC
GO:0030127	COPII vesicle coat	2/147	116/189811	0.00374991	0.015393	0.0059071	CC
GO:0070971	endoplasmic reticulum exit site	2/147	139/189811	0.00532977	0.0193122	0.00741111	CC
GO:0043034	costamere	2/147	148/189811	0.00601754	0.0211515	0.00811695	CC
GO:0000421	autophagosome membrane	2/147	158/189811	0.0068266	0.0235719	0.00904578	CC
GO:0008180	COP9 signalosome	2/147	161/189811	0.00707842	0.0241572	0.00927039	CC
GO:0002102	podosome	2/147	171/189811	0.00794776	0.0250825	0.00962548	CC
GO:0042175	nuclear outer membrane-endoplasmic reticulum membrane network	1/147	12/189811	0.00925424	0.0275748	0.0105819	CC
GO:0032783	super elongation complex	1/147	15/189811	0.0115545	0.0315464	0.012106	CC
GO:0097635	extrinsic component of autophagosome membrane	1/147	16/189811	0.01232	0.0330222	0.0126724	CC
GO:0017102	methionyl glutamyl tRNA synthetase complex	1/147	18/189811	0.0138494	0.0347419	0.0133323	CC
GO:0097629	extrinsic component of omegasome membrane	1/147	19/189811	0.0146132	0.0353002	0.0135466	CC
GO:0030315	T-tubule	2/147	281/189811	0.0203544	0.0461314	0.0177031	CC
GO:0035861	site of double-strand break	2/147	282/189811	0.0204895	0.046259	0.017752	CC
GO:0042587	glycogen granule	1/147	29/189811	0.022219	0.0490321	0.0188162	CC
GO:0071942	XPC complex	1/147	29/189811	0.022219	0.0490321	0.0188162	CC
GO:0004298	threonine-type endopeptidase activity	9/147	280/189811	1.67419e-12	6.14218e-11	2.35708e-11	MF
GO:0036402	proteasome-activating ATPase activity	6/147	94/189811	1.49809e-10	3.99717e-09	1.53393e-09	MF
GO:0031593	polyubiquitin modification-dependent protein binding	5/147	167/189811	2.39598e-07	4.82415e-06	1.85128e-06	MF
GO:0043130	ubiquitin binding	5/147	373/189811	1.21173e-05	0.000173484	6.6575e-05	MF
GO:0004843	thiol-dependent ubiquitin-specific protease activity	5/147	402/189811	1.7339e-05	0.000222872	8.55279e-05	MF
GO:0070530	K63-linked polyubiquitin modification-dependent protein binding	3/147	68/189811	2.1979e-05	0.000268785	0.000103147	MF
GO:0017025	TBP-class protein binding	3/147	133/189811	0.000162018	0.00122354	0.000469537	MF
GO:0003876	AMP deaminase activity	2/147	25/189811	0.000176631	0.00126442	0.000485224	MF
GO:0030346	protein phosphatase 2B binding	2/147	25/189811	0.000176631	0.00126442	0.000485224	MF
GO:0008073	ornithine decarboxylase inhibitor activity	2/147	27/189811	0.000206448	0.0014257	0.000547118	MF
GO:0051117	ATPase binding	4/147	371/189811	0.000215103	0.0014682	0.000563428	MF
GO:0033192	calmodulin-dependent protein phosphatase activity	2/147	31/189811	0.000272943	0.0018002	0.000690832	MF
GO:0036459	thiol-dependent ubiquitinyl hydrolase activity	3/147	200/189811	0.000534498	0.00310644	0.00119211	MF
GO:0051059	NF-kappaB binding	2/147	91/189811	0.00233155	0.0105279	0.0040401	MF
GO:0004743	pyruvate kinase activity	2/147	98/189811	0.00269662	0.0118128	0.0045332	MF
GO:0004722	protein serine/threonine phosphatase activity	3/147	390/189811	0.00358717	0.0149338	0.00573091	MF
GO:0001671	ATPase activator activity	2/147	131/189811	0.004751	0.0181093	0.00694951	MF
GO:0008135	translation factor activity, RNA binding	2/147	131/189811	0.004751	0.0181093	0.00694951	MF
GO:0005085	guanyl-nucleotide exchange factor activity	3/147	458/189811	0.00559876	0.0201537	0.00773406	MF
GO:0030234	enzyme regulator activity	2/147	143/189811	0.00563068	0.0201537	0.00773406	MF
GO:0070628	proteasome binding	2/147	148/189811	0.00601754	0.0211515	0.00811695	MF
GO:0036139	peptidyl-histidine dioxygenase activity	1/147	10/189811	0.00771779	0.024756	0.00950019	MF
GO:0036140	peptidyl-asparagine 3-dioxygenase activity	1/147	10/189811	0.00771779	0.024756	0.00950019	MF
GO:0102113	hypoxia-inducible factor-asparagine oxygenase activity	1/147	10/189811	0.00771779	0.024756	0.00950019	MF
GO:0030955	potassium ion binding	2/147	169/189811	0.00777023	0.0247887	0.00951275	MF
GO:0055131	C3HC4-type RING finger domain binding	1/147	11/189811	0.00848631	0.0259603	0.00996234	MF
GO:0051020	GTPase binding	2/147	185/189811	0.00924113	0.0275748	0.0105819	MF
GO:0019894	kinesin binding	2/147	187/189811	0.00943306	0.0279657	0.0107319	MF
GO:0004379	glycylpeptide N-tetradecanoyltransferase activity	1/147	14/189811	0.0107883	0.0304459	0.0116837	MF
GO:0008536	Ran GTPase binding	2/147	200/189811	0.0107235	0.0304459	0.0116837	MF
GO:0004723	calcium-dependent protein serine/threonine phosphatase activity	1/147	15/189811	0.0115545	0.0315464	0.012106	MF
GO:0070006	metalloaminopeptidase activity	2/147	219/189811	0.012741	0.0336891	0.0129283	MF
GO:1990841	promoter-specific chromatin binding	2/147	219/189811	0.012741	0.0336891	0.0129283	MF
GO:0031686	A1 adenosine receptor binding	1/147	18/189811	0.0138494	0.0347419	0.0133323	MF
GO:0099122	RNA polymerase II C-terminal domain binding	1/147	18/189811	0.0138494	0.0347419	0.0133323	MF
GO:0004105	choline-phosphate cytidylyltransferase activity	1/147	19/189811	0.0146132	0.0353002	0.0135466	MF
GO:0015485	cholesterol binding	2/147	235/189811	0.0145578	0.0353002	0.0135466	MF
GO:0071532	ankyrin repeat binding	1/147	19/189811	0.0146132	0.0353002	0.0135466	MF
GO:0030544	Hsp70 protein binding	2/147	238/189811	0.0149102	0.03587	0.0137652	MF
GO:0019826	oxygen sensor activity	1/147	21/189811	0.0161391	0.0383548	0.0147188	MF
GO:0019003	GDP binding	2/147	290/189811	0.021584	0.0483581	0.0185576	MF
GO:0030957	Tat protein binding	1/147	29/189811	0.022219	0.0490321	0.0188162	MF
GO:0003712	transcription coregulator activity	2/147	297/189811	0.0225613	0.0494159	0.0189635	MF
GO:0061631	ubiquitin conjugating enzyme activity	2/147	297/189811	0.0225613	0.0494159	0.0189635	MF
GO:0004018	N6-(1,2-dicarboxyethyl)AMP AMP-lyase (fumarate-forming) activity	1/147	30/189811	0.0229763	0.049585	0.0190284	MF
GO:0070626	(S)-2-(5-amino-1-(5-phospho-D-ribosyl)imidazole-4-carboxamido)succinate AMP-lyase (fumarate-forming) activity	1/147	30/189811	0.0229763	0.049585	0.0190284	MF
ko03050	Proteasome	24/87	497/79977	7.51363e-33	1.35245e-31	9.49091e-32	KEGG
ko04710	Circadian rhythm	3/87	218/79977	0.00178868	0.0160982	0.011297	KEGG
