# Supplementary material for: Comparative transcriptomes of nine tissues for the Heilongjiang brown frog (Rana amurensis)
Source: Sci Rep. 2022 Dec 1;12:20759. doi: 10.1038/s41598-022-24631-6 (PMC9715712; doi:10.1038/s41598-022-24631-6)
Supplement: Supplementary file 11 — Supplementary Table S6. [file 41598_2022_24631_MOESM11_ESM.xlsx]

## Sheet: Upregulated UEGs of liver
Table S6. GO and KEGG enrichment results of upregulated UEGs in liver.
ID	Description	GeneRatio	BgRatio	pvalue	p.adjust	qvalue	Ontology
GO:0006957	complement activation, alternative pathway	25/493	128/189811	2.44688e-39	3.16626e-36	1.7566e-36	BP
GO:0006958	complement activation, classical pathway	26/493	402/189811	6.99844e-28	4.52799e-25	2.51207e-25	BP
GO:0000050	urea cycle	12/493	122/189811	8.26636e-16	2.13933e-13	1.18688e-13	BP
GO:0006953	acute-phase response	14/493	266/189811	2.0967e-14	4.52188e-12	2.50868e-12	BP
GO:0030212	hyaluronan metabolic process	9/493	74/189811	4.75938e-13	8.79805e-11	4.88105e-11	BP
GO:0010866	regulation of triglyceride biosynthetic process	6/493	17/189811	3.5974e-12	4.65504e-10	2.58256e-10	BP
GO:0007597	blood coagulation, intrinsic pathway	8/493	63/189811	6.687e-12	7.86635e-10	4.36415e-10	BP
GO:0044267	cellular protein metabolic process	11/493	263/189811	1.52309e-10	1.40777e-08	7.81014e-09	BP
GO:0046655	folic acid metabolic process	7/493	60/189811	2.62047e-10	2.26059e-08	1.25415e-08	BP
GO:0031668	cellular response to extracellular stimulus	8/493	101/189811	3.20104e-10	2.58884e-08	1.43626e-08	BP
GO:0010828	positive regulation of glucose transmembrane transport	6/493	40/189811	1.06068e-09	7.22379e-08	4.00767e-08	BP
GO:0010756	positive regulation of plasminogen activation	5/493	25/189811	5.89569e-09	3.63287e-07	2.01547e-07	BP
GO:0045745	positive regulation of G protein-coupled receptor signaling pathway	6/493	54/189811	6.92069e-09	4.07063e-07	2.25833e-07	BP
GO:0010884	positive regulation of lipid storage	6/493	57/189811	9.65998e-09	5.43479e-07	3.01515e-07	BP
GO:0006544	glycine metabolic process	6/493	59/189811	1.19418e-08	6.43861e-07	3.57206e-07	BP
GO:0030195	negative regulation of blood coagulation	6/493	66/189811	2.37133e-08	1.2274e-06	6.80945e-07	BP
GO:0002576	platelet degranulation	9/493	259/189811	3.53952e-08	1.76159e-06	9.77308e-07	BP
GO:0034769	basement membrane disassembly	4/493	14/189811	4.40854e-08	2.03738e-06	1.13031e-06	BP
GO:0097195	pilomotor reflex	4/493	14/189811	4.40854e-08	2.03738e-06	1.13031e-06	BP
GO:0006805	xenobiotic metabolic process	11/493	469/189811	6.0155e-08	2.68416e-06	1.48914e-06	BP
GO:0051918	negative regulation of fibrinolysis	5/493	41/189811	8.03576e-08	3.24946e-06	1.80276e-06	BP
GO:0097066	response to thyroid hormone	5/493	41/189811	8.03576e-08	3.24946e-06	1.80276e-06	BP
GO:0010951	negative regulation of endopeptidase activity	8/493	206/189811	8.75121e-08	3.43153e-06	1.90377e-06	BP
GO:0006693	prostaglandin metabolic process	6/493	91/189811	1.64678e-07	5.75333e-06	3.19188e-06	BP
GO:0002925	positive regulation of humoral immune response mediated by circulating immunoglobulin	4/493	20/189811	2.10758e-07	6.99284e-06	3.87954e-06	BP
GO:0001869	negative regulation of complement activation, lectin pathway	4/493	21/189811	2.59812e-07	8.24777e-06	4.57576e-06	BP
GO:0006730	one-carbon metabolic process	9/493	329/189811	2.67702e-07	8.24777e-06	4.57576e-06	BP
GO:0006956	complement activation	7/493	161/189811	2.63889e-07	8.24777e-06	4.57576e-06	BP
GO:0019835	cytolysis	8/493	243/189811	3.082e-07	9.06388e-06	5.02853e-06	BP
GO:0006082	organic acid metabolic process	9/493	339/189811	3.43714e-07	9.66883e-06	5.36414e-06	BP
GO:0042730	fibrinolysis	6/493	104/189811	3.64338e-07	1.00309e-05	5.56503e-06	BP
GO:0006579	amino-acid betaine catabolic process	4/493	23/189811	3.8282e-07	1.03202e-05	5.72551e-06	BP
GO:0042738	exogenous drug catabolic process	9/493	354/189811	4.92662e-07	1.30103e-05	7.21795e-06	BP
GO:0015677	copper ion import	4/493	26/189811	6.42338e-07	1.59843e-05	8.8679e-06	BP
GO:0006559	L-phenylalanine catabolic process	7/493	188/189811	7.49774e-07	1.77042e-05	9.82207e-06	BP
GO:0046487	glyoxylate metabolic process	4/493	30/189811	1.16782e-06	2.56128e-05	1.42097e-05	BP
GO:2000347	positive regulation of hepatocyte proliferation	4/493	31/189811	1.33807e-06	2.88577e-05	1.60099e-05	BP
GO:0019518	L-threonine catabolic process to glycine	4/493	32/189811	1.52608e-06	3.23729e-05	1.79601e-05	BP
GO:0006572	tyrosine catabolic process	6/493	134/189811	1.61385e-06	3.36827e-05	1.86867e-05	BP
GO:0043567	regulation of insulin-like growth factor receptor signaling pathway	4/493	33/189811	1.733e-06	3.55953e-05	1.97478e-05	BP
GO:0034354	'de novo' NAD biosynthetic process from tryptophan	4/493	35/189811	2.20839e-06	4.46508e-05	2.47717e-05	BP
GO:0042168	heme metabolic process	4/493	36/189811	2.47933e-06	4.78843e-05	2.65656e-05	BP
GO:0043923	positive regulation by host of viral transcription	4/493	36/189811	2.47933e-06	4.78843e-05	2.65656e-05	BP
GO:0051006	positive regulation of lipoprotein lipase activity	4/493	38/189811	3.09413e-06	5.63917e-05	3.12854e-05	BP
GO:0090103	cochlea morphogenesis	4/493	38/189811	3.09413e-06	5.63917e-05	3.12854e-05	BP
GO:0048012	hepatocyte growth factor receptor signaling pathway	4/493	39/189811	3.44066e-06	6.09893e-05	3.38361e-05	BP
GO:0032802	low-density lipoprotein particle receptor catabolic process	3/493	12/189811	3.7652e-06	6.58232e-05	3.65179e-05	BP
GO:0010575	positive regulation of vascular endothelial growth factor production	5/493	90/189811	4.24406e-06	7.22606e-05	4.00893e-05	BP
GO:0006867	asparagine transport	3/493	13/189811	4.88529e-06	7.70922e-05	4.27698e-05	BP
GO:0007189	adenylate cyclase-activating G protein-coupled receptor signaling pathway	8/493	352/189811	4.84441e-06	7.70922e-05	4.27698e-05	BP
GO:0034392	negative regulation of smooth muscle cell apoptotic process	3/493	13/189811	4.88529e-06	7.70922e-05	4.27698e-05	BP
GO:2000487	positive regulation of glutamine transport	3/493	13/189811	4.88529e-06	7.70922e-05	4.27698e-05	BP
GO:0042425	choline biosynthetic process	3/493	14/189811	6.20562e-06	9.5596e-05	5.30355e-05	BP
GO:0015817	histidine transport	3/493	16/189811	9.51022e-06	0.000141451	7.84752e-05	BP
GO:0045766	positive regulation of angiogenesis	8/493	391/189811	1.0367e-05	0.000152442	8.45729e-05	BP
GO:0061402	positive regulation of transcription from RNA polymerase II promoter in response to acidic pH	3/493	18/189811	1.38042e-05	0.000196293	0.000108901	BP
GO:0098706	iron ion import across cell outer membrane	3/493	18/189811	1.38042e-05	0.000196293	0.000108901	BP
GO:0006868	glutamine transport	3/493	19/189811	1.63608e-05	0.000222852	0.000123635	BP
GO:0019265	glycine biosynthetic process, by transamination of glyoxylate	3/493	19/189811	1.63608e-05	0.000222852	0.000123635	BP
GO:0042412	taurine biosynthetic process	3/493	19/189811	1.63608e-05	0.000222852	0.000123635	BP
GO:0007585	respiratory gaseous exchange by respiratory system	5/493	123/189811	1.94477e-05	0.000259437	0.000143932	BP
GO:0051365	cellular response to potassium ion starvation	3/493	21/189811	2.23694e-05	0.00028946	0.000160589	BP
GO:0031638	zymogen activation	4/493	64/189811	2.52475e-05	0.000320297	0.000177696	BP
GO:0042450	arginine biosynthetic process via ornithine	4/493	64/189811	2.52475e-05	0.000320297	0.000177696	BP
GO:0032966	negative regulation of collagen biosynthetic process	3/493	22/189811	2.58513e-05	0.00032165	0.000178448	BP
GO:0019805	quinolinate biosynthetic process	3/493	23/189811	2.96716e-05	0.000358832	0.000199076	BP
GO:0032259	methylation	5/493	137/189811	3.26358e-05	0.000391025	0.000216936	BP
GO:0033005	positive regulation of mast cell activation	3/493	24/189811	3.38449e-05	0.000398139	0.000220883	BP
GO:0043420	anthranilate metabolic process	3/493	25/189811	3.83859e-05	0.000447489	0.000248261	BP
GO:0000256	allantoin catabolic process	3/493	26/189811	4.3309e-05	0.000500373	0.000277601	BP
GO:0015886	heme transport	3/493	27/189811	4.86285e-05	0.000528784	0.000293363	BP
GO:0034197	triglyceride transport	3/493	27/189811	4.86285e-05	0.000528784	0.000293363	BP
GO:0042246	tissue regeneration	4/493	75/189811	4.72195e-05	0.000528784	0.000293363	BP
GO:0071395	cellular response to jasmonic acid stimulus	3/493	27/189811	4.86285e-05	0.000528784	0.000293363	BP
GO:0006111	regulation of gluconeogenesis	4/493	76/189811	4.97407e-05	0.00053637	0.000297571	BP
GO:0050910	detection of mechanical stimulus involved in sensory perception of sound	4/493	77/189811	5.23587e-05	0.000559935	0.000310645	BP
GO:0046498	S-adenosylhomocysteine metabolic process	3/493	28/189811	5.43588e-05	0.000571872	0.000317267	BP
GO:0007588	excretion	4/493	81/189811	6.38449e-05	0.000660923	0.000366672	BP
GO:0006569	tryptophan catabolic process	3/493	31/189811	7.41547e-05	0.000749658	0.000415901	BP
GO:0033033	negative regulation of myeloid cell apoptotic process	3/493	31/189811	7.41547e-05	0.000749658	0.000415901	BP
GO:0016125	sterol metabolic process	4/493	85/189811	7.70654e-05	0.000773043	0.000428875	BP
GO:0048863	stem cell differentiation	4/493	86/189811	8.06592e-05	0.000802869	0.000445422	BP
GO:0030307	positive regulation of cell growth	6/493	268/189811	8.16239e-05	0.00080627	0.000447308	BP
GO:0010183	pollen tube guidance	3/493	33/189811	8.96615e-05	0.000865836	0.000480355	BP
GO:0046135	pyrimidine nucleoside catabolic process	3/493	33/189811	8.96615e-05	0.000865836	0.000480355	BP
GO:1904482	cellular response to tetrahydrofolate	3/493	33/189811	8.96615e-05	0.000865836	0.000480355	BP
GO:0046500	S-adenosylmethionine metabolic process	3/493	34/189811	9.81488e-05	0.00092704	0.00051431	BP
GO:0046653	tetrahydrofolate metabolic process	4/493	91/189811	0.000100482	0.000942198	0.00052272	BP
GO:0016485	protein processing	6/493	279/189811	0.000101674	0.000946522	0.000525118	BP
GO:0009436	glyoxylate catabolic process	3/493	35/189811	0.000107143	0.000990309	0.000549411	BP
GO:0006898	receptor-mediated endocytosis	7/493	410/189811	0.000114256	0.00104856	0.000581727	BP
GO:0020027	hemoglobin metabolic process	3/493	37/189811	0.000126707	0.00115464	0.000640578	BP
GO:0009860	pollen tube growth	3/493	38/189811	0.000137302	0.00124244	0.00068929	BP
GO:0006048	UDP-N-acetylglucosamine biosynthetic process	4/493	101/189811	0.000150391	0.00134211	0.000744585	BP
GO:0002639	positive regulation of immunoglobulin production	3/493	40/189811	0.000160185	0.00141006	0.000782285	BP
GO:0010760	negative regulation of macrophage chemotaxis	3/493	41/189811	0.000172498	0.00149807	0.00083111	BP
GO:0043129	surfactant homeostasis	4/493	105/189811	0.00017464	0.00150656	0.000835822	BP
GO:0006879	cellular iron ion homeostasis	7/493	445/189811	0.000188397	0.00160385	0.000889798	BP
GO:0010719	negative regulation of epithelial to mesenchymal transition	4/493	108/189811	0.000194591	0.00164575	0.000913043	BP
GO:0010898	positive regulation of triglyceride catabolic process	3/493	43/189811	0.000198931	0.00167154	0.000927347	BP
GO:0048260	positive regulation of receptor-mediated endocytosis	4/493	110/189811	0.000208771	0.0017429	0.000966938	BP
GO:0007631	feeding behavior	3/493	44/189811	0.000213075	0.00175618	0.000974304	BP
GO:0046689	response to mercury ion	3/493	44/189811	0.000213075	0.00175618	0.000974304	BP
GO:0051258	protein polymerization	4/493	111/189811	0.000216133	0.0017701	0.000982029	BP
GO:0009826	unidimensional cell growth	3/493	45/189811	0.000227855	0.00183133	0.001016	BP
GO:0044598	doxorubicin metabolic process	3/493	45/189811	0.000227855	0.00183133	0.001016	BP
GO:0031100	animal organ regeneration	5/493	220/189811	0.000300512	0.00222207	0.00123278	BP
GO:0032474	otolith morphogenesis	2/493	10/189811	0.000298808	0.00222207	0.00123278	BP
GO:0042536	negative regulation of tumor necrosis factor biosynthetic process	2/493	10/189811	0.000298808	0.00222207	0.00123278	BP
GO:0044597	daunorubicin metabolic process	3/493	49/189811	0.000293571	0.00222207	0.00123278	BP
GO:0048570	notochord morphogenesis	2/493	10/189811	0.000298808	0.00222207	0.00123278	BP
GO:0060268	negative regulation of respiratory burst	2/493	10/189811	0.000298808	0.00222207	0.00123278	BP
GO:0060335	positive regulation of interferon-gamma-mediated signaling pathway	3/493	49/189811	0.000293571	0.00222207	0.00123278	BP
GO:2000467	positive regulation of glycogen (starch) synthase activity	2/493	10/189811	0.000298808	0.00222207	0.00123278	BP
GO:0048286	lung alveolus development	4/493	124/189811	0.000329677	0.00241658	0.00134069	BP
GO:0090197	positive regulation of chemokine secretion	3/493	51/189811	0.000330552	0.00241658	0.00134069	BP
GO:0003351	epithelial cilium movement involved in extracellular fluid movement	3/493	52/189811	0.000350115	0.00254522	0.00141206	BP
GO:0006507	GPI anchor release	2/493	11/189811	0.000364581	0.00257796	0.00143022	BP
GO:0050819	negative regulation of coagulation	2/493	11/189811	0.000364581	0.00257796	0.00143022	BP
GO:0031639	plasminogen activation	3/493	53/189811	0.000370408	0.00260493	0.00144518	BP
GO:0006563	L-serine metabolic process	3/493	54/189811	0.000391442	0.00273798	0.001519	BP
GO:0006641	triglyceride metabolic process	4/493	131/189811	0.000405905	0.00280877	0.00155827	BP
GO:0022617	extracellular matrix disassembly	4/493	131/189811	0.000405905	0.00280877	0.00155827	BP
GO:0007288	sperm axoneme assembly	3/493	56/189811	0.000435779	0.00289819	0.00160788	BP
GO:0010983	positive regulation of high-density lipoprotein particle clearance	2/493	12/189811	0.000436744	0.00289819	0.00160788	BP
GO:2000427	positive regulation of apoptotic cell clearance	2/493	12/189811	0.000436744	0.00289819	0.00160788	BP
GO:2000872	positive regulation of progesterone secretion	2/493	12/189811	0.000436744	0.00289819	0.00160788	BP
GO:0006699	bile acid biosynthetic process	4/493	136/189811	0.000467528	0.00307097	0.00170374	BP
GO:0002544	chronic inflammatory response	2/493	13/189811	0.000515263	0.00325943	0.00180829	BP
GO:0003017	lymph circulation	2/493	13/189811	0.000515263	0.00325943	0.00180829	BP
GO:0006045	N-acetylglucosamine biosynthetic process	2/493	13/189811	0.000515263	0.00325943	0.00180829	BP
GO:0010033	response to organic substance	5/493	248/189811	0.000518252	0.00325943	0.00180829	BP
GO:0030104	water homeostasis	2/493	13/189811	0.000515263	0.00325943	0.00180829	BP
GO:0030449	regulation of complement activation	4/493	140/189811	0.000521408	0.00325943	0.00180829	BP
GO:0097278	complement-dependent cytotoxicity	2/493	13/189811	0.000515263	0.00325943	0.00180829	BP
GO:0019373	epoxygenase P450 pathway	5/493	251/189811	0.000547155	0.00337151	0.00187047	BP
GO:0042448	progesterone metabolic process	3/493	61/189811	0.000560372	0.00343659	0.00190658	BP
GO:0002690	positive regulation of leukocyte chemotaxis	2/493	14/189811	0.000600106	0.0035621	0.00197621	BP
GO:0006520	cellular amino acid metabolic process	5/493	255/189811	0.000587553	0.0035621	0.00197621	BP
GO:0010121	arginine catabolic process to proline via ornithine	2/493	14/189811	0.000600106	0.0035621	0.00197621	BP
GO:1905114	cell surface receptor signaling pathway involved in cell-cell signaling	2/493	14/189811	0.000600106	0.0035621	0.00197621	BP
GO:0045776	negative regulation of blood pressure	3/493	64/189811	0.000644985	0.003811	0.0021143	BP
GO:0006041	glucosamine metabolic process	2/493	15/189811	0.000691239	0.00397539	0.0022055	BP
GO:0015939	pantothenate metabolic process	2/493	15/189811	0.000691239	0.00397539	0.0022055	BP
GO:0035701	hematopoietic stem cell migration	2/493	15/189811	0.000691239	0.00397539	0.0022055	BP
GO:0055017	cardiac muscle tissue growth	2/493	15/189811	0.000691239	0.00397539	0.0022055	BP
GO:0090271	positive regulation of fibroblast growth factor production	2/493	15/189811	0.000691239	0.00397539	0.0022055	BP
GO:0010897	negative regulation of triglyceride catabolic process	2/493	16/189811	0.000788629	0.00432409	0.00239895	BP
GO:0019448	L-cysteine catabolic process	2/493	16/189811	0.000788629	0.00432409	0.00239895	BP
GO:0033396	beta-alanine biosynthetic process via 3-ureidopropionate	2/493	16/189811	0.000788629	0.00432409	0.00239895	BP
GO:0051047	positive regulation of secretion	2/493	16/189811	0.000788629	0.00432409	0.00239895	BP
GO:0061469	regulation of type B pancreatic cell proliferation	2/493	16/189811	0.000788629	0.00432409	0.00239895	BP
GO:1905709	negative regulation of membrane permeability	2/493	16/189811	0.000788629	0.00432409	0.00239895	BP
GO:2000252	negative regulation of feeding behavior	2/493	16/189811	0.000788629	0.00432409	0.00239895	BP
GO:0006565	L-serine catabolic process	3/493	69/189811	0.000803332	0.0043677	0.00242314	BP
GO:0097242	amyloid-beta clearance	3/493	69/189811	0.000803332	0.0043677	0.00242314	BP
GO:0015808	L-alanine transport	3/493	70/189811	0.000837691	0.00451655	0.00250572	BP
GO:0032502	developmental process	4/493	160/189811	0.000858636	0.00461027	0.00255772	BP
GO:0045444	fat cell differentiation	5/493	278/189811	0.000864788	0.00462412	0.0025654	BP
GO:0006729	tetrahydrobiopterin biosynthetic process	3/493	71/189811	0.000872969	0.00464865	0.00257901	BP
GO:0008286	insulin receptor signaling pathway	5/493	279/189811	0.000878714	0.00466006	0.00258534	BP
GO:0071636	positive regulation of transforming growth factor beta production	2/493	17/189811	0.000892243	0.00469334	0.00260381	BP
GO:0050766	positive regulation of phagocytosis	5/493	281/189811	0.000907064	0.00475199	0.00263634	BP
GO:0019264	glycine biosynthetic process from serine	3/493	73/189811	0.00094632	0.00491783	0.00272835	BP
GO:0006206	pyrimidine nucleobase metabolic process	2/493	18/189811	0.00100205	0.00506504	0.00281002	BP
GO:0008203	cholesterol metabolic process	6/493	429/189811	0.000989467	0.00506504	0.00281002	BP
GO:0034641	cellular nitrogen compound metabolic process	2/493	18/189811	0.00100205	0.00506504	0.00281002	BP
GO:0036378	calcitriol biosynthetic process from calciol	2/493	18/189811	0.00100205	0.00506504	0.00281002	BP
GO:0043648	dicarboxylic acid metabolic process	2/493	18/189811	0.00100205	0.00506504	0.00281002	BP
GO:0052548	regulation of endopeptidase activity	3/493	74/189811	0.000984413	0.00506504	0.00281002	BP
GO:2000299	negative regulation of Rho-dependent protein serine/threonine kinase activity	2/493	18/189811	0.00100205	0.00506504	0.00281002	BP
GO:0006525	arginine metabolic process	3/493	76/189811	0.00106348	0.00533388	0.00295917	BP
GO:0010596	negative regulation of endothelial cell migration	3/493	76/189811	0.00106348	0.00533388	0.00295917	BP
GO:0001885	endothelial cell development	2/493	19/189811	0.00111801	0.00537809	0.0029837	BP
GO:0010694	positive regulation of alkaline phosphatase activity	2/493	19/189811	0.00111801	0.00537809	0.0029837	BP
GO:0043523	regulation of neuron apoptotic process	3/493	77/189811	0.00110447	0.00537809	0.0029837	BP
GO:0060426	lung vasculature development	2/493	19/189811	0.00111801	0.00537809	0.0029837	BP
GO:0150062	complement-mediated synapse pruning	2/493	19/189811	0.00111801	0.00537809	0.0029837	BP
GO:0150064	vertebrate eye-specific patterning	2/493	19/189811	0.00111801	0.00537809	0.0029837	BP
GO:1903142	positive regulation of establishment of endothelial barrier	2/493	19/189811	0.00111801	0.00537809	0.0029837	BP
GO:1903243	negative regulation of cardiac muscle hypertrophy in response to stress	2/493	19/189811	0.00111801	0.00537809	0.0029837	BP
GO:0006501	C-terminal protein lipidation	2/493	20/189811	0.0012401	0.00585653	0.00324913	BP
GO:0019695	choline metabolic process	2/493	20/189811	0.0012401	0.00585653	0.00324913	BP
GO:0036159	inner dynein arm assembly	3/493	80/189811	0.00123339	0.00585653	0.00324913	BP
GO:0030317	flagellated sperm motility	4/493	180/189811	0.00132613	0.00619499	0.0034369	BP
GO:0050878	regulation of body fluid levels	2/493	21/189811	0.00136828	0.00625638	0.00347096	BP
GO:1900076	regulation of cellular response to insulin stimulus	2/493	21/189811	0.00136828	0.00625638	0.00347096	BP
GO:0006567	threonine catabolic process	3/493	84/189811	0.00141947	0.00644488	0.00357554	BP
GO:2000255	negative regulation of male germ cell proliferation	2/493	22/189811	0.00150253	0.00675093	0.00374533	BP
GO:0001945	lymph vessel development	2/493	23/189811	0.0016428	0.00723054	0.00401141	BP
GO:0019371	cyclooxygenase pathway	2/493	23/189811	0.0016428	0.00723054	0.00401141	BP
GO:0043589	skin morphogenesis	2/493	23/189811	0.0016428	0.00723054	0.00401141	BP
GO:0060294	cilium movement involved in cell motility	3/493	88/189811	0.00162227	0.00723054	0.00401141	BP
GO:0019482	beta-alanine metabolic process	2/493	24/189811	0.00178907	0.00779478	0.00432445	BP
GO:0001937	negative regulation of endothelial cell proliferation	3/493	93/189811	0.00190009	0.00822312	0.00456208	BP
GO:0006694	steroid biosynthetic process	4/493	199/189811	0.00191228	0.00824832	0.00457606	BP
GO:1902000	homogentisate catabolic process	2/493	25/189811	0.0019413	0.00834565	0.00463006	BP
GO:0046470	phosphatidylcholine metabolic process	3/493	94/189811	0.00195897	0.00839374	0.00465674	BP
GO:0051262	protein tetramerization	4/493	201/189811	0.00198287	0.0084681	0.00469799	BP
GO:0009555	pollen development	3/493	95/189811	0.00201898	0.00859395	0.00476781	BP
GO:0003222	ventricular trabecula myocardium morphogenesis	2/493	26/189811	0.00209946	0.00882047	0.00489349	BP
GO:0034163	regulation of toll-like receptor 9 signaling pathway	2/493	26/189811	0.00209946	0.00882047	0.00489349	BP
GO:0050864	regulation of B cell activation	2/493	26/189811	0.00209946	0.00882047	0.00489349	BP
GO:0017144	drug metabolic process	3/493	97/189811	0.0021424	0.00897174	0.00497741	BP
GO:0009113	purine nucleobase biosynthetic process	3/493	99/189811	0.00227041	0.00941638	0.00522409	BP
GO:0042426	choline catabolic process	2/493	27/189811	0.00226353	0.00941638	0.00522409	BP
GO:1905184	positive regulation of protein serine/threonine phosphatase activity	2/493	27/189811	0.00226353	0.00941638	0.00522409	BP
GO:0003209	cardiac atrium morphogenesis	2/493	28/189811	0.00243347	0.00999653	0.00554595	BP
GO:0033089	positive regulation of T cell differentiation in thymus	2/493	28/189811	0.00243347	0.00999653	0.00554595	BP
GO:1902176	negative regulation of oxidative stress-induced intrinsic apoptotic signaling pathway	2/493	28/189811	0.00243347	0.00999653	0.00554595	BP
GO:0006656	phosphatidylcholine biosynthetic process	3/493	103/189811	0.00254042	0.0104029	0.00577137	BP
GO:0048845	venous blood vessel morphogenesis	2/493	29/189811	0.00260924	0.0106175	0.00589044	BP
GO:0014070	response to organic cyclic compound	5/493	359/189811	0.00264069	0.0107117	0.00594274	BP
GO:0030193	regulation of blood coagulation	2/493	30/189811	0.00279082	0.0112153	0.0062221	BP
GO:0001798	positive regulation of type IIa hypersensitivity	2/493	31/189811	0.00297818	0.0118214	0.00655834	BP
GO:0010907	positive regulation of glucose metabolic process	2/493	31/189811	0.00297818	0.0118214	0.00655834	BP
GO:0070633	transepithelial transport	2/493	31/189811	0.00297818	0.0118214	0.00655834	BP
GO:0016525	negative regulation of angiogenesis	4/493	229/189811	0.00316826	0.0124353	0.00689892	BP
GO:0050680	negative regulation of epithelial cell proliferation	4/493	229/189811	0.00316826	0.0124353	0.00689892	BP
GO:1901687	glutathione derivative biosynthetic process	2/493	32/189811	0.00317128	0.0124353	0.00689892	BP
GO:0010757	negative regulation of plasminogen activation	2/493	33/189811	0.00337009	0.0130958	0.00726538	BP
GO:0015793	glycerol transport	2/493	33/189811	0.00337009	0.0130958	0.00726538	BP
GO:0060428	lung epithelium development	2/493	33/189811	0.00337009	0.0130958	0.00726538	BP
GO:0007608	sensory perception of smell	4/493	234/189811	0.00342133	0.0132551	0.00735376	BP
GO:0045919	positive regulation of cytolysis	2/493	34/189811	0.00357459	0.0137664	0.00763744	BP
GO:0070989	oxidative demethylation	2/493	34/189811	0.00357459	0.0137664	0.00763744	BP
GO:0042310	vasoconstriction	2/493	35/189811	0.00378474	0.0144468	0.00801488	BP
GO:2000049	positive regulation of cell-cell adhesion mediated by cadherin	2/493	35/189811	0.00378474	0.0144468	0.00801488	BP
GO:0003333	amino acid transmembrane transport	3/493	120/189811	0.00390523	0.0148193	0.00822154	BP
GO:0002638	negative regulation of immunoglobulin production	2/493	36/189811	0.00400051	0.0150923	0.00837301	BP
GO:0030214	hyaluronan catabolic process	2/493	37/189811	0.00422187	0.0156986	0.00870936	BP
GO:0032691	negative regulation of interleukin-1 beta production	2/493	37/189811	0.00422187	0.0156986	0.00870936	BP
GO:0060039	pericardium development	2/493	37/189811	0.00422187	0.0156986	0.00870936	BP
GO:0071467	cellular response to pH	2/493	38/189811	0.00444879	0.0164009	0.00909904	BP
GO:0007586	digestion	4/493	255/189811	0.0046344	0.0170367	0.00945173	BP
GO:0015760	glucose-6-phosphate transport	2/493	39/189811	0.00468124	0.0170634	0.00946658	BP
GO:0045616	regulation of keratinocyte differentiation	2/493	39/189811	0.00468124	0.0170634	0.00946658	BP
GO:0090129	positive regulation of synapse maturation	2/493	39/189811	0.00468124	0.0170634	0.00946658	BP
GO:0006526	arginine biosynthetic process	4/493	258/189811	0.00482839	0.0175504	0.00973672	BP
GO:0000002	mitochondrial genome maintenance	2/493	40/189811	0.00491919	0.0177805	0.00986441	BP
GO:0015722	canalicular bile acid transport	2/493	40/189811	0.00491919	0.0177805	0.00986441	BP
GO:1902414	protein localization to cell junction	2/493	41/189811	0.00516261	0.0186084	0.0103237	BP
GO:0071474	cellular hyperosmotic response	2/493	42/189811	0.00541147	0.0193973	0.0107614	BP
GO:0048208	COPII vesicle coating	3/493	137/189811	0.00564354	0.0201733	0.0111919	BP
GO:0050927	positive regulation of positive chemotaxis	2/493	43/189811	0.00566574	0.0201969	0.011205	BP
GO:0051056	regulation of small GTPase mediated signal transduction	5/493	433/189811	0.00580125	0.0206231	0.0114414	BP
GO:0050896	response to stimulus	4/493	276/189811	0.00610751	0.0215932	0.0119796	BP
GO:0002526	acute inflammatory response	2/493	45/189811	0.00619039	0.0217673	0.0120762	BP
GO:1903363	negative regulation of cellular protein catabolic process	2/493	45/189811	0.00619039	0.0217673	0.0120762	BP
GO:0045725	positive regulation of glycogen biosynthetic process	2/493	46/189811	0.00646071	0.0224736	0.012468	BP
GO:0051044	positive regulation of membrane protein ectodomain proteolysis	2/493	46/189811	0.00646071	0.0224736	0.012468	BP
GO:0061371	determination of heart left/right asymmetry	2/493	46/189811	0.00646071	0.0224736	0.012468	BP
GO:0090279	regulation of calcium ion import	2/493	47/189811	0.00673633	0.023307	0.0129304	BP
GO:0007175	negative regulation of epidermal growth factor-activated receptor activity	2/493	48/189811	0.00701721	0.0241496	0.0133979	BP
GO:0060100	positive regulation of phagocytosis, engulfment	2/493	48/189811	0.00701721	0.0241496	0.0133979	BP
GO:0019556	histidine catabolic process to glutamate and formamide	3/493	150/189811	0.00724025	0.0247854	0.0137506	BP
GO:0019557	histidine catabolic process to glutamate and formate	3/493	150/189811	0.00724025	0.0247854	0.0137506	BP
GO:0071397	cellular response to cholesterol	2/493	49/189811	0.00730332	0.0248697	0.0137974	BP
GO:0048025	negative regulation of mRNA splicing, via spliceosome	3/493	151/189811	0.00737298	0.0250411	0.0138925	BP
GO:0001887	selenium compound metabolic process	2/493	51/189811	0.00789113	0.0265224	0.0147143	BP
GO:0050732	negative regulation of peptidyl-tyrosine phosphorylation	2/493	52/189811	0.00819277	0.0273939	0.0151978	BP
GO:1904322	cellular response to forskolin	2/493	52/189811	0.00819277	0.0273939	0.0151978	BP
GO:0001944	vasculature development	2/493	54/189811	0.00881138	0.0292357	0.0162196	BP
GO:0032869	cellular response to insulin stimulus	5/493	483/189811	0.00904956	0.0299492	0.0166154	BP
GO:0002042	cell migration involved in sprouting angiogenesis	2/493	55/189811	0.00912829	0.0299797	0.0166324	BP
GO:0019395	fatty acid oxidation	2/493	55/189811	0.00912829	0.0299797	0.0166324	BP
GO:0001886	endothelial cell morphogenesis	2/493	56/189811	0.00945024	0.0308803	0.017132	BP
GO:0030148	sphingolipid biosynthetic process	3/493	166/189811	0.00953791	0.0310883	0.0172474	BP
GO:0032967	positive regulation of collagen biosynthetic process	2/493	57/189811	0.00977719	0.0315503	0.0175037	BP
GO:0019510	S-adenosylhomocysteine catabolic process	2/493	62/189811	0.011486	0.0366986	0.0203599	BP
GO:0019544	arginine catabolic process to glutamate	2/493	63/189811	0.0118424	0.0377441	0.02094	BP
GO:0071805	potassium ion transmembrane transport	4/493	336/189811	0.0119385	0.0379567	0.0210579	BP
GO:0046889	positive regulation of lipid biosynthetic process	2/493	64/189811	0.0122036	0.0385159	0.0213681	BP
GO:0006144	purine nucleobase metabolic process	2/493	66/189811	0.0129404	0.0406429	0.0225481	BP
GO:0030111	regulation of Wnt signaling pathway	2/493	66/189811	0.0129404	0.0406429	0.0225481	BP
GO:0035999	tetrahydrofolate interconversion	3/493	188/189811	0.0133178	0.0417269	0.0231495	BP
GO:0071320	cellular response to cAMP	3/493	193/189811	0.0142793	0.0445237	0.0247012	BP
GO:0006072	glycerol-3-phosphate metabolic process	2/493	70/189811	0.0144704	0.0447068	0.0248027	BP
GO:0007157	heterophilic cell-cell adhesion via plasma membrane cell adhesion molecules	3/493	194/189811	0.0144761	0.0447068	0.0248027	BP
GO:0016322	neuron remodeling	2/493	70/189811	0.0144704	0.0447068	0.0248027	BP
GO:0042157	lipoprotein metabolic process	2/493	70/189811	0.0144704	0.0447068	0.0248027	BP
GO:0006833	water transport	2/493	71/189811	0.0148645	0.0456881	0.0253472	BP
GO:0035108	limb morphogenesis	2/493	72/189811	0.0152633	0.0466919	0.0259041	BP
GO:0042853	L-alanine catabolic process	2/493	73/189811	0.0156666	0.0478126	0.0265258	BP
GO:0070207	protein homotrimerization	3/493	203/189811	0.0163175	0.0495655	0.0274983	BP
GO:0045216	cell-cell junction organization	2/493	75/189811	0.0164867	0.0499622	0.0277184	BP
GO:0072562	blood microparticle	15/493	199/189811	1.16749e-17	5.03579e-15	2.79379e-15	CC
GO:0005579	membrane attack complex	8/493	68/189811	1.26191e-11	1.36076e-09	7.5493e-10	CC
GO:0031093	platelet alpha granule lumen	9/493	115/189811	2.75633e-11	2.74361e-09	1.52212e-09	CC
GO:0042627	chylomicron	6/493	79/189811	7.05042e-08	3.04108e-06	1.68715e-06	CC
GO:0005577	fibrinogen complex	6/493	84/189811	1.01977e-07	3.8514e-06	2.13671e-06	CC
GO:0034361	very-low-density lipoprotein particle	6/493	91/189811	1.64678e-07	5.75333e-06	3.19188e-06	CC
GO:0034364	high-density lipoprotein particle	6/493	122/189811	9.33008e-07	2.08157e-05	1.15483e-05	CC
GO:0071682	endocytic vesicle lumen	3/493	19/189811	1.63608e-05	0.000222852	0.000123635	CC
GO:0005782	peroxisomal matrix	6/493	223/189811	2.95417e-05	0.000358832	0.000199076	CC
GO:0005791	rough endoplasmic reticulum	7/493	356/189811	4.75401e-05	0.000528784	0.000293363	CC
GO:0005581	collagen trimer	7/493	427/189811	0.000146539	0.00131681	0.000730552	CC
GO:0005771	multivesicular body	5/493	218/189811	0.000288195	0.00222207	0.00123278	CC
GO:0036156	inner dynein arm	3/493	68/189811	0.000769883	0.00432409	0.00239895	CC
GO:0044218	other organism cell membrane	2/493	19/189811	0.00111801	0.00537809	0.0029837	CC
GO:0030666	endocytic vesicle membrane	3/493	79/189811	0.00118942	0.00570038	0.0031625	CC
GO:0036126	sperm flagellum	3/493	133/189811	0.00519954	0.0186894	0.0103687	CC
GO:0005793	endoplasmic reticulum-Golgi intermediate compartment	5/493	445/189811	0.00649057	0.0225169	0.0124921	CC
GO:0005858	axonemal dynein complex	2/493	71/189811	0.0148645	0.0456881	0.0253472	CC
GO:0005930	axoneme	4/493	361/189811	0.0151511	0.0464586	0.0257747	CC
GO:0004866	endopeptidase inhibitor activity	14/493	180/189811	9.13836e-17	2.95626e-14	1.6401e-14	MF
GO:0004873	asialoglycoprotein receptor activity	8/493	50/189811	9.54763e-13	1.54433e-10	8.56774e-11	MF
GO:0031715	C5L2 anaphylatoxin chemotactic receptor binding	6/493	16/189811	2.33286e-12	3.35413e-10	1.86083e-10	MF
GO:0070330	aromatase activity	13/493	464/189811	4.53718e-10	3.45359e-08	1.91601e-08	MF
GO:0005520	insulin-like growth factor binding	8/493	115/189811	9.07585e-10	6.52453e-08	3.61972e-08	MF
GO:0008395	steroid hydroxylase activity	11/493	349/189811	2.95446e-09	1.91153e-07	1.06049e-07	MF
GO:0060230	lipoprotein lipase activator activity	4/493	17/189811	1.04172e-07	3.8514e-06	2.13671e-06	MF
GO:0019959	interleukin-8 binding	4/493	19/189811	1.68954e-07	5.75333e-06	3.19188e-06	MF
GO:0048029	monosaccharide binding	7/493	163/189811	2.86899e-07	8.63367e-06	4.78985e-06	MF
GO:0016712	oxidoreductase activity, acting on paired donors, with incorporation or reduction of molecular oxygen, reduced flavin or flavoprotein as one donor, and incorporation of one atom of oxygen	9/493	336/189811	3.1916e-07	9.17763e-06	5.09163e-06	MF
GO:0031995	insulin-like growth factor II binding	4/493	25/189811	5.44637e-07	1.40952e-05	7.81984e-06	MF
GO:0019825	oxygen binding	8/493	269/189811	6.62854e-07	1.61836e-05	8.97847e-06	MF
GO:0043120	tumor necrosis factor binding	4/493	27/189811	7.52497e-07	1.77042e-05	9.82207e-06	MF
GO:0030169	low-density lipoprotein particle binding	5/493	65/189811	8.41383e-07	1.9442e-05	1.07862e-05	MF
GO:0031994	insulin-like growth factor I binding	4/493	28/189811	8.76108e-07	1.98892e-05	1.10343e-05	MF
GO:0019966	interleukin-1 binding	4/493	36/189811	2.47933e-06	4.78843e-05	2.65656e-05	MF
GO:0000234	phosphoethanolamine N-methyltransferase activity	3/493	11/189811	2.82937e-06	5.30609e-05	2.94375e-05	MF
GO:0017172	cysteine dioxygenase activity	3/493	11/189811	2.82937e-06	5.30609e-05	2.94375e-05	MF
GO:0005044	scavenger receptor activity	7/493	235/189811	3.29405e-06	5.92013e-05	3.28441e-05	MF
GO:0015269	calcium-activated potassium channel activity	4/493	40/189811	3.8151e-06	6.58232e-05	3.65179e-05	MF
GO:0001605	adrenomedullin receptor activity	3/493	13/189811	4.88529e-06	7.70922e-05	4.27698e-05	MF
GO:0015182	L-asparagine transmembrane transporter activity	3/493	13/189811	4.88529e-06	7.70922e-05	4.27698e-05	MF
GO:0004056	argininosuccinate lyase activity	4/493	43/189811	5.12009e-06	7.98241e-05	4.42854e-05	MF
GO:0002020	protease binding	9/493	487/189811	6.60549e-06	0.000100559	5.57888e-05	MF
GO:0005179	hormone activity	7/493	273/189811	8.75332e-06	0.000131707	7.30694e-05	MF
GO:0008823	cupric reductase activity	3/493	18/189811	1.38042e-05	0.000196293	0.000108901	MF
GO:0005290	L-histidine transmembrane transporter activity	3/493	20/189811	1.92109e-05	0.000258946	0.00014366	MF
GO:0016229	steroid dehydrogenase activity	4/493	61/189811	2.08647e-05	0.000272717	0.0001513	MF
GO:0070008	serine-type exopeptidase activity	4/493	61/189811	2.08647e-05	0.000272717	0.0001513	MF
GO:0008743	L-threonine 3-dehydrogenase activity	3/493	22/189811	2.58513e-05	0.00032165	0.000178448	MF
GO:0015180	L-alanine transmembrane transporter activity	3/493	23/189811	2.96716e-05	0.000358832	0.000199076	MF
GO:0015186	L-glutamine transmembrane transporter activity	3/493	24/189811	3.38449e-05	0.000398139	0.000220883	MF
GO:0004053	arginase activity	3/493	27/189811	4.86285e-05	0.000528784	0.000293363	MF
GO:0047045	testosterone 17-beta-dehydrogenase (NADP+) activity	3/493	27/189811	4.86285e-05	0.000528784	0.000293363	MF
GO:0004411	homogentisate 1,2-dioxygenase activity	3/493	28/189811	5.43588e-05	0.000571872	0.000317267	MF
GO:0004055	argininosuccinate synthase activity	3/493	29/189811	6.05139e-05	0.000631492	0.000350344	MF
GO:0008453	alanine-glyoxylate transaminase activity	3/493	30/189811	6.7108e-05	0.000689188	0.000382353	MF
GO:0047006	17-alpha,20-alpha-dihydroxypregn-4-en-3-one dehydrogenase activity	3/493	34/189811	9.81488e-05	0.00092704	0.00051431	MF
GO:0070905	serine binding	3/493	34/189811	9.81488e-05	0.00092704	0.00051431	MF
GO:0047086	ketosteroid monooxygenase activity	3/493	40/189811	0.000160185	0.00141006	0.000782285	MF
GO:0052851	ferric-chelate reductase (NADPH) activity	3/493	41/189811	0.000172498	0.00149807	0.00083111	MF
GO:0001530	lipopolysaccharide binding	5/493	197/189811	0.000180678	0.00154833	0.000858992	MF
GO:0047023	androsterone dehydrogenase activity	3/493	45/189811	0.000227855	0.00183133	0.001016	MF
GO:0004303	estradiol 17-beta-dehydrogenase activity	4/493	113/189811	0.000231415	0.00184846	0.0010255	MF
GO:0016594	glycine binding	3/493	46/189811	0.000243283	0.00193134	0.00107148	MF
GO:0000900	translation repressor activity, mRNA regulatory element binding	3/493	47/189811	0.00025937	0.00204649	0.00113537	MF
GO:0004343	glucosamine 6-phosphate N-acetyltransferase activity	2/493	10/189811	0.000298808	0.00222207	0.00123278	MF
GO:0017159	pantetheine hydrolase activity	2/493	10/189811	0.000298808	0.00222207	0.00123278	MF
GO:0004645	1,4-alpha-oligoglucan phosphorylase activity	2/493	11/189811	0.000364581	0.00257796	0.00143022	MF
GO:0004757	sepiapterin reductase activity	2/493	11/189811	0.000364581	0.00257796	0.00143022	MF
GO:2001069	glycogen binding	2/493	11/189811	0.000364581	0.00257796	0.00143022	MF
GO:0103025	alpha-amylase activity (releasing maltohexaose)	3/493	55/189811	0.000413229	0.00284425	0.00157795	MF
GO:0004667	prostaglandin-D synthase activity	2/493	12/189811	0.000436744	0.00289819	0.00160788	MF
GO:0015265	urea channel activity	2/493	12/189811	0.000436744	0.00289819	0.00160788	MF
GO:0047150	betaine-homocysteine S-methyltransferase activity	2/493	12/189811	0.000436744	0.00289819	0.00160788	MF
GO:0043621	protein self-association	6/493	368/189811	0.000447189	0.00295236	0.00163793	MF
GO:0004033	aldo-keto reductase (NADP) activity	3/493	58/189811	0.000483216	0.00314212	0.00174321	MF
GO:0004556	alpha-amylase activity	3/493	58/189811	0.000483216	0.00314212	0.00174321	MF
GO:0019838	growth factor binding	4/493	140/189811	0.000521408	0.00325943	0.00180829	MF
GO:0001758	retinal dehydrogenase activity	3/493	60/189811	0.000533839	0.0033052	0.00183368	MF
GO:0070324	thyroid hormone binding	3/493	60/189811	0.000533839	0.0033052	0.00183368	MF
GO:0008392	arachidonic acid epoxygenase activity	5/493	253/189811	0.000567084	0.00346135	0.00192031	MF
GO:0016524	latrotoxin receptor activity	2/493	14/189811	0.000600106	0.0035621	0.00197621	MF
GO:0047865	dimethylglycine dehydrogenase activity	2/493	14/189811	0.000600106	0.0035621	0.00197621	MF
GO:0016154	pyrimidine-nucleoside phosphorylase activity	2/493	15/189811	0.000691239	0.00397539	0.0022055	MF
GO:0016597	amino acid binding	5/493	267/189811	0.000722223	0.00413521	0.00229416	MF
GO:0003837	beta-ureidopropionase activity	2/493	16/189811	0.000788629	0.00432409	0.00239895	MF
GO:0015152	glucose-6-phosphate transmembrane transporter activity	2/493	16/189811	0.000788629	0.00432409	0.00239895	MF
GO:0005542	folic acid binding	3/493	70/189811	0.000837691	0.00451655	0.00250572	MF
GO:0004760	serine-pyruvate transaminase activity	2/493	17/189811	0.000892243	0.00469334	0.00260381	MF
GO:0004372	glycine hydroxymethyltransferase activity	3/493	73/189811	0.00094632	0.00491783	0.00272835	MF
GO:0004063	aryldialkylphosphatase activity	2/493	19/189811	0.00111801	0.00537809	0.0029837	MF
GO:0004587	ornithine-oxo-acid transaminase activity	2/493	19/189811	0.00111801	0.00537809	0.0029837	MF
GO:0009032	thymidine phosphorylase activity	2/493	20/189811	0.0012401	0.00585653	0.00324913	MF
GO:0015232	heme transporter activity	3/493	81/189811	0.00127837	0.00599351	0.00332512	MF
GO:0016655	oxidoreductase activity, acting on NAD(P)H, quinone or similar compound as acceptor	3/493	81/189811	0.00127837	0.00599351	0.00332512	MF
GO:0008465	glycerate dehydrogenase activity	2/493	21/189811	0.00136828	0.00625638	0.00347096	MF
GO:0031073	cholesterol 26-hydroxylase activity	2/493	21/189811	0.00136828	0.00625638	0.00347096	MF
GO:0047749	cholestanetriol 26-monooxygenase activity	2/493	21/189811	0.00136828	0.00625638	0.00347096	MF
GO:0061513	glucose 6-phosphate:inorganic phosphate antiporter activity	2/493	21/189811	0.00136828	0.00625638	0.00347096	MF
GO:0048306	calcium-dependent protein binding	5/493	311/189811	0.00141895	0.00644488	0.00357554	MF
GO:0004334	fumarylacetoacetase activity	2/493	22/189811	0.00150253	0.00675093	0.00374533	MF
GO:0015254	glycerol channel activity	2/493	22/189811	0.00150253	0.00675093	0.00374533	MF
GO:0004032	alditol:NADP+ 1-oxidoreductase activity	3/493	86/189811	0.00151875	0.0068002	0.00377266	MF
GO:0005041	low-density lipoprotein particle receptor activity	2/493	23/189811	0.0016428	0.00723054	0.00401141	MF
GO:0005275	amine transmembrane transporter activity	2/493	24/189811	0.00178907	0.00779478	0.00432445	MF
GO:0030343	vitamin D3 25-hydroxylase activity	2/493	24/189811	0.00178907	0.00779478	0.00432445	MF
GO:1904047	S-adenosyl-L-methionine binding	3/493	92/189811	0.00184232	0.00799988	0.00443823	MF
GO:0001848	complement binding	2/493	26/189811	0.00209946	0.00882047	0.00489349	MF
GO:0008887	glycerate kinase activity	2/493	29/189811	0.00260924	0.0106175	0.00589044	MF
GO:0030414	peptidase inhibitor activity	3/493	106/189811	0.00275539	0.0111421	0.00618149	MF
GO:0019134	glucosamine-1-phosphate N-acetyltransferase activity	2/493	30/189811	0.00279082	0.0112153	0.0062221	MF
GO:0005345	purine nucleobase transmembrane transporter activity	2/493	31/189811	0.00297818	0.0118214	0.00655834	MF
GO:0034235	GPI anchor binding	2/493	32/189811	0.00317128	0.0124353	0.00689892	MF
GO:0050480	imidazolonepropionase activity	2/493	35/189811	0.00378474	0.0144468	0.00801488	MF
GO:0034185	apolipoprotein binding	3/493	120/189811	0.00390523	0.0148193	0.00822154	MF
GO:0008106	alcohol dehydrogenase (NADP+) activity	3/493	121/189811	0.00399688	0.0150923	0.00837301	MF
GO:0045735	nutrient reservoir activity	3/493	122/189811	0.00408983	0.0153844	0.00853507	MF
GO:0015204	urea transmembrane transporter activity	2/493	37/189811	0.00422187	0.0156986	0.00870936	MF
GO:0005518	collagen binding	4/493	250/189811	0.00432285	0.016028	0.00889212	MF
GO:0004505	phenylalanine 4-monooxygenase activity	2/493	38/189811	0.00444879	0.0164009	0.00909904	MF
GO:0030267	glyoxylate reductase (NADP) activity	2/493	44/189811	0.00592539	0.0210067	0.0116543	MF
GO:0008757	S-adenosylmethionine-dependent methyltransferase activity	3/493	142/189811	0.00622959	0.0218458	0.0121198	MF
GO:0036094	small molecule binding	2/493	49/189811	0.00730332	0.0248697	0.0137974	MF
GO:0005344	oxygen carrier activity	3/493	152/189811	0.00750715	0.02543	0.0141082	MF
GO:0004064	arylesterase activity	2/493	51/189811	0.00789113	0.0265224	0.0147143	MF
GO:0016618	hydroxypyruvate reductase activity	2/493	51/189811	0.00789113	0.0265224	0.0147143	MF
GO:0048027	mRNA 5'-UTR binding	3/493	158/189811	0.00834245	0.0278225	0.0154356	MF
GO:0003992	N2-acetyl-L-ornithine:2-oxoglutarate 5-aminotransferase activity	2/493	53/189811	0.00849953	0.0282735	0.0156858	MF
GO:0016504	peptidase activator activity	2/493	55/189811	0.00912829	0.0299797	0.0166324	MF
GO:0004630	phospholipase D activity	2/493	56/189811	0.00945024	0.0308803	0.017132	MF
GO:0003977	UDP-N-acetylglucosamine diphosphorylase activity	2/493	57/189811	0.00977719	0.0315503	0.0175037	MF
GO:0004366	glycerol-3-phosphate O-acyltransferase activity	2/493	57/189811	0.00977719	0.0315503	0.0175037	MF
GO:0102420	sn-1-glycerol-3-phosphate C16:0-DCA-CoA acyl transferase activity	2/493	57/189811	0.00977719	0.0315503	0.0175037	MF
GO:0004497	monooxygenase activity	5/493	496/189811	0.0100647	0.0323975	0.0179737	MF
GO:0008430	selenium binding	2/493	60/189811	0.0107878	0.0346387	0.0192171	MF
GO:0004364	glutathione transferase activity	4/493	328/189811	0.0110118	0.0352703	0.0195675	MF
GO:0015171	amino acid transmembrane transporter activity	3/493	181/189811	0.0120358	0.0381724	0.0211776	MF
GO:0004013	adenosylhomocysteinase activity	2/493	64/189811	0.0122036	0.0385159	0.0213681	MF
GO:0004857	enzyme inhibitor activity	3/493	189/189811	0.013507	0.0422175	0.0234218	MF
GO:0001786	phosphatidylserine binding	3/493	202/189811	0.0161068	0.0490403	0.027207	MF
ko00120	Primary bile acid biosynthesis	5/295	198/79977	0.000890946	0.0104368	0.00897645	KEGG
ko00220	Arginine biosynthesis	9/295	404/79977	2.27305e-05	0.000465976	0.000400775	KEGG
ko00643	Styrene degradation	5/295	74/79977	8.63277e-06	0.000353943	0.000304419	KEGG
ko00790	Folate biosynthesis	5/295	283/79977	0.00419363	0.0429847	0.0369702	KEGG
ko00980	Metabolism of xenobiotics by cytochrome P450	10/295	495/79977	1.85278e-05	0.000465976	0.000400775	KEGG
ko00982	Drug metabolism - cytochrome P450	8/295	490/79977	0.000525944	0.00718791	0.00618215	KEGG
ko04973	Carbohydrate digestion and absorption	6/295	267/79977	0.0005095	0.00718791	0.00618215	KEGG
ko04979	Cholesterol metabolism	10/295	405/79977	3.25994e-06	0.000267315	0.000229912	KEGG
