# Supplementary material for: Comparative transcriptomes of nine tissues for the Heilongjiang brown frog (Rana amurensis)
Source: Sci Rep. 2022 Dec 1;12:20759. doi: 10.1038/s41598-022-24631-6 (PMC9715712; doi:10.1038/s41598-022-24631-6)
Supplement: Supplementary file 12 — Supplementary Table S7. [file 41598_2022_24631_MOESM12_ESM.xlsx]

## Sheet: Downregulated UEGs of liver
Table S7. GO and KEGG enrichment results of downregulated UEGs in liver.
ID	Description	GeneRatio	BgRatio	pvalue	p.adjust	qvalue	Ontology
GO:0048251	elastic fiber assembly	6/165	59/189811	1.70734e-11	1.08416e-08	5.08608e-09	BP
GO:0030199	collagen fibril organization	7/165	220/189811	1.26904e-09	4.02922e-07	1.89021e-07	BP
GO:0045162	clustering of voltage-gated sodium channels	4/165	32/189811	1.94235e-08	2.46678e-06	1.15723e-06	BP
GO:0038063	collagen-activated tyrosine kinase receptor signaling pathway	4/165	51/189811	1.33253e-07	1.05769e-05	4.96192e-06	BP
GO:0048266	behavioral response to pain	4/165	57/189811	2.09774e-07	1.48007e-05	6.9434e-06	BP
GO:0003429	growth plate cartilage chondrocyte morphogenesis	4/165	87/189811	1.15829e-06	6.1293e-05	2.87541e-05	BP
GO:0007219	Notch signaling pathway	6/165	412/189811	1.92696e-06	9.41247e-05	4.41563e-05	BP
GO:0016358	dendrite development	4/165	108/189811	2.74934e-06	0.000124702	5.8501e-05	BP
GO:0007417	central nervous system development	5/165	260/189811	3.71956e-06	0.000157461	7.38691e-05	BP
GO:0001501	skeletal system development	5/165	312/189811	8.98282e-06	0.000356506	0.000167246	BP
GO:0006027	glycosaminoglycan catabolic process	3/165	50/189811	1.22675e-05	0.000458227	0.000214966	BP
GO:0006939	smooth muscle contraction	3/165	52/189811	1.38145e-05	0.0004682	0.000219645	BP
GO:0007409	axonogenesis	5/165	386/189811	2.48777e-05	0.000789866	0.000370546	BP
GO:0030212	hyaluronan metabolic process	3/165	74/189811	3.99555e-05	0.00114055	0.000535062	BP
GO:0010544	negative regulation of platelet activation	2/165	12/189811	4.92884e-05	0.00123208	0.000577998	BP
GO:0048669	collateral sprouting in absence of injury	2/165	12/189811	4.92884e-05	0.00123208	0.000577998	BP
GO:0006024	glycosaminoglycan biosynthetic process	3/165	88/189811	6.7036e-05	0.00152028	0.000713202	BP
GO:0017085	response to insecticide	2/165	15/189811	7.82789e-05	0.00171404	0.000804099	BP
GO:0014012	peripheral nervous system axon regeneration	2/165	16/189811	8.94104e-05	0.00189252	0.00088783	BP
GO:0032963	collagen metabolic process	3/165	99/189811	9.51464e-05	0.00194897	0.00091431	BP
GO:0007176	regulation of epidermal growth factor-activated receptor activity	2/165	17/189811	0.000101274	0.00200965	0.00094278	BP
GO:0007169	transmembrane receptor protein tyrosine kinase signaling pathway	4/165	283/189811	0.000119255	0.00222725	0.00104486	BP
GO:0001947	heart looping	3/165	110/189811	0.000130004	0.00235864	0.0011065	BP
GO:0001523	retinoid metabolic process	3/165	114/189811	0.000144479	0.00241433	0.00113262	BP
GO:0009966	regulation of signal transduction	3/165	113/189811	0.000140767	0.00241433	0.00113262	BP
GO:0032387	negative regulation of intracellular transport	2/165	20/189811	0.000141243	0.00241433	0.00113262	BP
GO:0007517	muscle organ development	4/165	321/189811	0.000192898	0.00314077	0.00147342	BP
GO:0010712	regulation of collagen metabolic process	2/165	26/189811	0.000240772	0.00364025	0.00170773	BP
GO:0048747	muscle fiber development	3/165	134/189811	0.000232594	0.00364025	0.00170773	BP
GO:0009987	cellular process	2/165	29/189811	0.000300265	0.00433336	0.00203289	BP
GO:0047497	mitochondrion transport along microtubule	2/165	30/189811	0.000321528	0.00443849	0.00208221	BP
GO:0016199	axon midline choice point recognition	2/165	35/189811	0.000438537	0.00525417	0.00246486	BP
GO:0071300	cellular response to retinoic acid	3/165	166/189811	0.000435168	0.00525417	0.00246486	BP
GO:0007204	positive regulation of cytosolic calcium ion concentration	4/165	406/189811	0.000468044	0.00550385	0.002582	BP
GO:0006378	mRNA polyadenylation	3/165	179/189811	0.000541846	0.00567229	0.00266102	BP
GO:0007416	synapse assembly	3/165	179/189811	0.000541846	0.00567229	0.00266102	BP
GO:0018057	peptidyl-lysine oxidation	2/165	39/189811	0.000544897	0.00567229	0.00266102	BP
GO:0035235	ionotropic glutamate receptor signaling pathway	2/165	38/189811	0.000517249	0.00567229	0.00266102	BP
GO:0007617	mating behavior	2/165	42/189811	0.000632056	0.0061747	0.00289671	BP
GO:0032429	regulation of phospholipase A2 activity	2/165	42/189811	0.000632056	0.0061747	0.00289671	BP
GO:0060038	cardiac muscle cell proliferation	2/165	42/189811	0.000632056	0.0061747	0.00289671	BP
GO:0071375	cellular response to peptide hormone stimulus	2/165	42/189811	0.000632056	0.0061747	0.00289671	BP
GO:0010035	response to inorganic substance	2/165	43/189811	0.000662509	0.00637414	0.00299027	BP
GO:0008088	axo-dendritic transport	2/165	46/189811	0.000758055	0.00707889	0.00332089	BP
GO:0035023	regulation of Rho protein signal transduction	4/165	471/189811	0.000813208	0.00748387	0.00351087	BP
GO:2001222	regulation of neuron migration	2/165	57/189811	0.00116163	0.0102449	0.00480614	BP
GO:0009743	response to carbohydrate	2/165	60/189811	0.00128607	0.0108887	0.00510817	BP
GO:0009612	response to mechanical stimulus	3/165	252/189811	0.00145048	0.0117473	0.00551094	BP
GO:0009650	UV protection	2/165	64/189811	0.00146147	0.0117473	0.00551094	BP
GO:0034329	cell junction assembly	2/165	64/189811	0.00146147	0.0117473	0.00551094	BP
GO:0050803	regulation of synapse structure or activity	2/165	64/189811	0.00146147	0.0117473	0.00551094	BP
GO:0016322	neuron remodeling	2/165	70/189811	0.00174474	0.0133483	0.00626204	BP
GO:0031290	retinal ganglion cell axon guidance	2/165	70/189811	0.00174474	0.0133483	0.00626204	BP
GO:0033189	response to vitamin A	2/165	71/189811	0.00179429	0.0134044	0.00628835	BP
GO:0071493	cellular response to UV-B	2/165	71/189811	0.00179429	0.0134044	0.00628835	BP
GO:0030388	fructose 1,6-bisphosphate metabolic process	2/165	73/189811	0.00189538	0.013995	0.00656539	BP
GO:0099175	regulation of postsynapse organization	2/165	75/189811	0.00199912	0.0145913	0.00684514	BP
GO:0001503	ossification	3/165	288/189811	0.00211949	0.0152849	0.00717056	BP
GO:0006734	NADH metabolic process	2/165	79/189811	0.00221451	0.0152849	0.00717056	BP
GO:0010906	regulation of glucose metabolic process	2/165	79/189811	0.00221451	0.0152849	0.00717056	BP
GO:0070208	protein heterotrimerization	2/165	78/189811	0.00215968	0.0152849	0.00717056	BP
GO:0044319	wound healing, spreading of cells	2/165	82/189811	0.00238294	0.0162706	0.00763296	BP
GO:0048793	pronephros development	2/165	85/189811	0.00255723	0.0170931	0.0080188	BP
GO:0010971	positive regulation of G2/M transition of mitotic cell cycle	2/165	86/189811	0.00261663	0.0173079	0.00811958	BP
GO:0030206	chondroitin sulfate biosynthetic process	2/165	87/189811	0.00267667	0.0175225	0.00822027	BP
GO:0006102	isocitrate metabolic process	2/165	90/189811	0.00286067	0.0183488	0.00860787	BP
GO:0006941	striated muscle contraction	2/165	92/189811	0.00298656	0.0187769	0.0088087	BP
GO:0050859	negative regulation of B cell receptor signaling pathway	2/165	92/189811	0.00298656	0.0187769	0.0088087	BP
GO:0051893	regulation of focal adhesion assembly	2/165	93/189811	0.00305046	0.0189906	0.00890897	BP
GO:0031116	positive regulation of microtubule polymerization	2/165	98/189811	0.00337953	0.0204381	0.00958804	BP
GO:0007274	neuromuscular synaptic transmission	2/165	102/189811	0.0036542	0.0216861	0.0101735	BP
GO:0048706	embryonic skeletal system development	2/165	102/189811	0.0036542	0.0216861	0.0101735	BP
GO:0045931	positive regulation of mitotic cell cycle	2/165	105/189811	0.0038668	0.022322	0.0104718	BP
GO:0090331	negative regulation of platelet aggregation	2/165	107/189811	0.00401167	0.0229496	0.0107663	BP
GO:0008542	visual learning	2/165	109/189811	0.00415903	0.0235802	0.0110621	BP
GO:0030336	negative regulation of cell migration	3/165	384/189811	0.00474068	0.0264064	0.0123879	BP
GO:0006878	cellular copper ion homeostasis	2/165	133/189811	0.00611852	0.0334936	0.0157127	BP
GO:0001578	microtubule bundle formation	2/165	134/189811	0.0062077	0.0336914	0.0158055	BP
GO:0017157	regulation of exocytosis	2/165	135/189811	0.00629748	0.033889	0.0158982	BP
GO:0048675	axon extension	2/165	138/189811	0.00657035	0.0349046	0.0163746	BP
GO:0051056	regulation of small GTPase mediated signal transduction	3/165	433/189811	0.00659614	0.0349046	0.0163746	BP
GO:0120163	negative regulation of cold-induced thermogenesis	2/165	140/189811	0.00675521	0.0351603	0.0164946	BP
GO:0006887	exocytosis	3/165	446/189811	0.007151	0.0367163	0.0172245	BP
GO:0040014	regulation of multicellular organism growth	2/165	145/189811	0.00722761	0.0367163	0.0172245	BP
GO:0030334	regulation of cell migration	3/165	456/189811	0.00759609	0.0370408	0.0173768	BP
GO:0045773	positive regulation of axon extension	2/165	148/189811	0.00751804	0.0370408	0.0173768	BP
GO:0071363	cellular response to growth factor stimulus	2/165	147/189811	0.00742065	0.0370408	0.0173768	BP
GO:0007026	negative regulation of microtubule depolymerization	2/165	157/189811	0.00842043	0.0390947	0.0183403	BP
GO:0009653	anatomical structure morphogenesis	2/165	157/189811	0.00842043	0.0390947	0.0183403	BP
GO:0010715	regulation of extracellular matrix disassembly	1/165	10/189811	0.00865914	0.0390947	0.0183403	BP
GO:0050793	regulation of developmental process	1/165	10/189811	0.00865914	0.0390947	0.0183403	BP
GO:0060842	arterial endothelial cell differentiation	1/165	10/189811	0.00865914	0.0390947	0.0183403	BP
GO:0072178	nephric duct morphogenesis	1/165	10/189811	0.00865914	0.0390947	0.0183403	BP
GO:1905166	negative regulation of lysosomal protein catabolic process	1/165	10/189811	0.00865914	0.0390947	0.0183403	BP
GO:2000064	regulation of cortisol biosynthetic process	1/165	10/189811	0.00865914	0.0390947	0.0183403	BP
GO:0006103	2-oxoglutarate metabolic process	2/165	165/189811	0.00926125	0.0392584	0.0184171	BP
GO:0021501	prechordal plate formation	1/165	11/189811	0.00952094	0.0392584	0.0184171	BP
GO:0031032	actomyosin structure organization	2/165	164/189811	0.00915418	0.0392584	0.0184171	BP
GO:0031338	regulation of vesicle fusion	1/165	11/189811	0.00952094	0.0392584	0.0184171	BP
GO:0032224	positive regulation of synaptic transmission, cholinergic	1/165	11/189811	0.00952094	0.0392584	0.0184171	BP
GO:0043282	pharyngeal muscle development	1/165	11/189811	0.00952094	0.0392584	0.0184171	BP
GO:0061302	smooth muscle cell-matrix adhesion	1/165	11/189811	0.00952094	0.0392584	0.0184171	BP
GO:1903025	regulation of RNA polymerase II regulatory region sequence-specific DNA binding	1/165	11/189811	0.00952094	0.0392584	0.0184171	BP
GO:2000182	regulation of progesterone biosynthetic process	1/165	11/189811	0.00952094	0.0392584	0.0184171	BP
GO:0010701	positive regulation of norepinephrine secretion	1/165	12/189811	0.010382	0.0412036	0.0193296	BP
GO:0015951	purine ribonucleotide interconversion	1/165	12/189811	0.010382	0.0412036	0.0193296	BP
GO:0035794	positive regulation of mitochondrial membrane permeability	1/165	12/189811	0.010382	0.0412036	0.0193296	BP
GO:0072513	positive regulation of secondary heart field cardioblast proliferation	1/165	12/189811	0.010382	0.0412036	0.0193296	BP
GO:0086048	membrane depolarization during bundle of His cell action potential	1/165	12/189811	0.010382	0.0412036	0.0193296	BP
GO:0098815	modulation of excitatory postsynaptic potential	1/165	12/189811	0.010382	0.0412036	0.0193296	BP
GO:0051496	positive regulation of stress fiber assembly	2/165	178/189811	0.0107038	0.042217	0.0198051	BP
GO:0033605	positive regulation of catecholamine secretion	1/165	13/189811	0.0112423	0.0424933	0.0199347	BP
GO:0050731	positive regulation of peptidyl-tyrosine phosphorylation	2/165	181/189811	0.0110499	0.0424933	0.0199347	BP
GO:0060840	artery development	1/165	13/189811	0.0112423	0.0424933	0.0199347	BP
GO:0097156	fasciculation of motor neuron axon	1/165	13/189811	0.0112423	0.0424933	0.0199347	BP
GO:0098903	regulation of membrane repolarization during action potential	1/165	13/189811	0.0112423	0.0424933	0.0199347	BP
GO:0001568	blood vessel development	2/165	187/189811	0.0117568	0.0439152	0.0206017	BP
GO:0006195	purine nucleotide catabolic process	1/165	14/189811	0.0121019	0.0441649	0.0207189	BP
GO:0014846	esophagus smooth muscle contraction	1/165	14/189811	0.0121019	0.0441649	0.0207189	BP
GO:1903053	regulation of extracellular matrix organization	1/165	14/189811	0.0121019	0.0441649	0.0207189	BP
GO:0033504	floor plate development	1/165	15/189811	0.0129607	0.0454699	0.0213311	BP
GO:0061343	cell adhesion involved in heart morphogenesis	1/165	15/189811	0.0129607	0.0454699	0.0213311	BP
GO:1900122	positive regulation of receptor binding	1/165	15/189811	0.0129607	0.0454699	0.0213311	BP
GO:1902514	regulation of calcium ion transmembrane transport via high voltage-gated calcium channel	1/165	15/189811	0.0129607	0.0454699	0.0213311	BP
GO:2001137	positive regulation of endocytic recycling	1/165	15/189811	0.0129607	0.0454699	0.0213311	BP
GO:0030201	heparan sulfate proteoglycan metabolic process	1/165	16/189811	0.0138188	0.0474321	0.0222516	BP
GO:0030858	positive regulation of epithelial cell differentiation	1/165	16/189811	0.0138188	0.0474321	0.0222516	BP
GO:0048755	branching morphogenesis of a nerve	1/165	16/189811	0.0138188	0.0474321	0.0222516	BP
GO:0071374	cellular response to parathyroid hormone stimulus	1/165	16/189811	0.0138188	0.0474321	0.0222516	BP
GO:0048013	ephrin receptor signaling pathway	2/165	205/189811	0.0139927	0.0477708	0.0224105	BP
GO:0002322	B cell proliferation involved in immune response	1/165	17/189811	0.0146761	0.0482868	0.0226526	BP
GO:0045666	positive regulation of neuron differentiation	2/165	209/189811	0.0145127	0.0482868	0.0226526	BP
GO:0051216	cartilage development	2/165	208/189811	0.0143819	0.0482868	0.0226526	BP
GO:0061577	calcium ion transmembrane transport via high voltage-gated calcium channel	1/165	17/189811	0.0146761	0.0482868	0.0226526	BP
GO:1901842	negative regulation of high voltage-gated calcium channel activity	1/165	17/189811	0.0146761	0.0482868	0.0226526	BP
GO:0045603	positive regulation of endothelial cell differentiation	1/165	18/189811	0.0155328	0.0498146	0.0233693	BP
GO:0048752	semicircular canal morphogenesis	1/165	18/189811	0.0155328	0.0498146	0.0233693	BP
GO:0060033	anatomical structure regression	1/165	18/189811	0.0155328	0.0498146	0.0233693	BP
GO:0005604	basement membrane	8/165	500/189811	1.7512e-08	2.46678e-06	1.15723e-06	CC
GO:0005614	interstitial matrix	4/165	47/189811	9.5367e-08	1.0093e-05	4.73489e-06	CC
GO:0005581	collagen trimer	7/165	427/189811	1.1873e-07	1.05769e-05	4.96192e-06	CC
GO:0043202	lysosomal lumen	4/165	163/189811	1.40091e-05	0.0004682	0.000219645	CC
GO:0005583	fibrillar collagen trimer	2/165	10/189811	3.36442e-05	0.00101734	0.000477259	CC
GO:0005798	Golgi-associated vesicle	3/165	80/189811	5.04472e-05	0.00123208	0.000577998	CC
GO:0005796	Golgi lumen	4/165	229/189811	5.27595e-05	0.00124083	0.000582103	CC
GO:0031941	filamentous actin	3/165	104/189811	0.000110115	0.00211887	0.000994017	CC
GO:0097441	basal dendrite	2/165	26/189811	0.000240772	0.00364025	0.00170773	CC
GO:0005587	collagen type IV trimer	2/165	30/189811	0.000321528	0.00443849	0.00208221	CC
GO:0071953	elastic fiber	2/165	32/189811	0.000366197	0.00474562	0.00222629	CC
GO:0043196	varicosity	2/165	35/189811	0.000438537	0.00525417	0.00246486	CC
GO:0045171	intercellular bridge	3/165	176/189811	0.000515891	0.00567229	0.00266102	CC
GO:0046658	anchored component of plasma membrane	3/165	193/189811	0.000673994	0.00638786	0.00299671	CC
GO:0036477	somatodendritic compartment	2/165	48/189811	0.000825227	0.00748599	0.00351187	CC
GO:0016528	sarcoplasm	2/165	60/189811	0.00128607	0.0108887	0.00510817	CC
GO:0033018	sarcoplasmic reticulum lumen	2/165	67/189811	0.00160009	0.0125439	0.00588468	CC
GO:0001527	microfibril	2/165	79/189811	0.00221451	0.0152849	0.00717056	CC
GO:0005901	caveola	3/165	318/189811	0.00280234	0.018158	0.00851841	CC
GO:0042734	presynaptic membrane	3/165	332/189811	0.00316216	0.0194949	0.00914555	CC
GO:0031234	extrinsic component of cytoplasmic side of plasma membrane	3/165	339/189811	0.0033522	0.0204381	0.00958804	CC
GO:0097440	apical dendrite	2/165	104/189811	0.00379531	0.022315	0.0104685	CC
GO:0005875	microtubule associated complex	2/165	145/189811	0.00722761	0.0367163	0.0172245	CC
GO:0043034	costamere	2/165	148/189811	0.00751804	0.0370408	0.0173768	CC
GO:0042995	cell projection	3/165	479/189811	0.00868086	0.0390947	0.0183403	CC
GO:0043194	axon initial segment	2/165	164/189811	0.00915418	0.0392584	0.0184171	CC
GO:0055037	recycling endosome	3/165	484/189811	0.00892806	0.0392584	0.0184171	CC
GO:0070032	synaptobrevin 2-SNAP-25-syntaxin-1a-complexin I complex	1/165	11/189811	0.00952094	0.0392584	0.0184171	CC
GO:0001750	photoreceptor outer segment	2/165	187/189811	0.0117568	0.0439152	0.0206017	CC
GO:1902560	GMP reductase complex	1/165	18/189811	0.0155328	0.0498146	0.0233693	CC
GO:0005518	collagen binding	7/165	250/189811	3.07389e-09	6.50641e-07	3.05232e-07	MF
GO:0098633	collagen fibril binding	3/165	19/189811	6.18634e-07	3.92833e-05	1.84288e-05	MF
GO:0005540	hyaluronic acid binding	4/165	85/189811	1.05507e-06	6.09063e-05	2.85727e-05	MF
GO:0030506	ankyrin binding	4/165	215/189811	4.13114e-05	0.00114055	0.000535062	MF
GO:0008307	structural constituent of muscle	4/165	349/189811	0.000264897	0.00391186	0.00183515	MF
GO:0005004	GPI-linked ephrin receptor activity	2/165	31/189811	0.000343506	0.0045443	0.00213185	MF
GO:0005089	Rho guanyl-nucleotide exchange factor activity	4/165	373/189811	0.000340472	0.0045443	0.00213185	MF
GO:0004449	isocitrate dehydrogenase (NAD+) activity	2/165	34/189811	0.000413714	0.00525416	0.00246486	MF
GO:0004714	transmembrane receptor protein tyrosine kinase activity	3/165	177/189811	0.000524452	0.00567229	0.00266102	MF
GO:0004720	protein-lysine 6-oxidase activity	2/165	39/189811	0.000544897	0.00567229	0.00266102	MF
GO:0005005	transmembrane-ephrin receptor activity	2/165	54/189811	0.00104332	0.00933108	0.00437745	MF
GO:0005104	fibroblast growth factor receptor binding	2/165	59/189811	0.00124391	0.0108203	0.00507607	MF
GO:0019834	phospholipase A2 inhibitor activity	2/165	65/189811	0.00150701	0.0119619	0.00561162	MF
GO:0045499	chemorepellent activity	2/165	83/189811	0.00244039	0.0164856	0.00773381	MF
GO:0046914	transition metal ion binding	2/165	105/189811	0.0038668	0.022322	0.0104718	MF
GO:0030165	PDZ domain binding	3/165	375/189811	0.0044394	0.0249471	0.0117033	MF
GO:0004332	fructose-bisphosphate aldolase activity	2/165	130/189811	0.00585455	0.0323273	0.0151656	MF
GO:0008092	cytoskeletal protein binding	3/165	435/189811	0.00667977	0.035055	0.0164452	MF
GO:0008083	growth factor activity	3/165	457/189811	0.00764148	0.0370408	0.0173768	MF
GO:0050840	extracellular matrix binding	2/165	149/189811	0.007616	0.0370408	0.0173768	MF
GO:0005543	phospholipid binding	3/165	469/189811	0.0081987	0.0390947	0.0183403	MF
GO:0030020	extracellular matrix structural constituent conferring tensile strength	2/165	161/189811	0.00883633	0.0392584	0.0184171	MF
GO:0008330	protein tyrosine/threonine phosphatase activity	1/165	13/189811	0.0112423	0.0424933	0.0199347	MF
GO:0038062	protein tyrosine kinase collagen receptor activity	1/165	13/189811	0.0112423	0.0424933	0.0199347	MF
GO:1990430	extracellular matrix protein binding	1/165	14/189811	0.0121019	0.0441649	0.0207189	MF
GO:0015631	tubulin binding	2/165	191/189811	0.0122388	0.0444095	0.0208336	MF
GO:0004114	3',5'-cyclic-nucleotide phosphodiesterase activity	1/165	15/189811	0.0129607	0.0454699	0.0213311	MF
GO:0005042	netrin receptor activity	1/165	17/189811	0.0146761	0.0482868	0.0226526	MF
GO:0042134	rRNA primary transcript binding	1/165	17/189811	0.0146761	0.0482868	0.0226526	MF
GO:0003920	GMP reductase activity	1/165	18/189811	0.0155328	0.0498146	0.0233693	MF
