# Supplementary material for: Comparative transcriptomes of nine tissues for the Heilongjiang brown frog (Rana amurensis)
Source: Sci Rep. 2022 Dec 1;12:20759. doi: 10.1038/s41598-022-24631-6 (PMC9715712; doi:10.1038/s41598-022-24631-6)
Supplement: Supplementary file 13 — Supplementary Table S8. [file 41598_2022_24631_MOESM13_ESM.xlsx]

## Sheet: Hub genes of liver
Table S8. GO and KEGG enrichment results of hub genes in liver.
ID	Description	GeneRatio	BgRatio	pvalue	p.adjust	qvalue	Ontology
GO:0006957	complement activation, alternative pathway	7/114	128/189811	2.08062e-12	1.05488e-09	4.18315e-10	BP
GO:0006958	complement activation, classical pathway	7/114	402/189811	6.14217e-09	1.03803e-06	4.11633e-07	BP
GO:0006953	acute-phase response	6/114	266/189811	1.68152e-08	1.70506e-06	6.76147e-07	BP
GO:0006111	regulation of gluconeogenesis	4/114	76/189811	1.53101e-07	1.10889e-05	4.39733e-06	BP
GO:0002576	platelet degranulation	5/114	259/189811	5.91621e-07	2.99952e-05	1.18947e-05	BP
GO:0042730	fibrinolysis	4/114	104/189811	5.41637e-07	2.99952e-05	1.18947e-05	BP
GO:0042126	nitrate metabolic process	3/114	30/189811	8.46501e-07	3.9016e-05	1.54719e-05	BP
GO:0006544	glycine metabolic process	3/114	59/189811	6.69246e-06	0.000274623	0.000108903	BP
GO:0046655	folic acid metabolic process	3/114	60/189811	7.04161e-06	0.000274623	0.000108903	BP
GO:0010951	negative regulation of endopeptidase activity	4/114	206/189811	8.18781e-06	0.000296516	0.000117584	BP
GO:0010133	proline catabolic process to glutamate	3/114	84/189811	1.9402e-05	0.000578637	0.000229461	BP
GO:0035987	endodermal cell differentiation	3/114	110/189811	4.34487e-05	0.0010013	0.000397067	BP
GO:1904237	positive regulation of substrate-dependent cell migration, cell attachment to substrate	2/114	16/189811	4.2671e-05	0.0010013	0.000397067	BP
GO:2001202	negative regulation of transforming growth factor-beta secretion	2/114	16/189811	4.2671e-05	0.0010013	0.000397067	BP
GO:0010866	regulation of triglyceride biosynthetic process	2/114	17/189811	4.83414e-05	0.00102121	0.000404965	BP
GO:0071636	positive regulation of transforming growth factor beta production	2/114	17/189811	4.83414e-05	0.00102121	0.000404965	BP
GO:1901166	neural crest cell migration involved in autonomic nervous system development	2/114	23/189811	8.97174e-05	0.00181947	0.000721517	BP
GO:0005986	sucrose biosynthetic process	2/114	25/189811	0.000106301	0.00199609	0.000791556	BP
GO:0006562	proline catabolic process	2/114	25/189811	0.000106301	0.00199609	0.000791556	BP
GO:0046498	S-adenosylhomocysteine metabolic process	2/114	28/189811	0.000133781	0.00242239	0.000960608	BP
GO:0007044	cell-substrate junction assembly	2/114	30/189811	0.000153833	0.00259978	0.00103095	BP
GO:0046487	glyoxylate metabolic process	2/114	30/189811	0.000153833	0.00259978	0.00103095	BP
GO:0010757	negative regulation of plasminogen activation	2/114	33/189811	0.000186502	0.00305021	0.00120957	BP
GO:0046500	S-adenosylmethionine metabolic process	2/114	34/189811	0.00019808	0.00313834	0.00124452	BP
GO:0006560	proline metabolic process	2/114	36/189811	0.000222269	0.00321972	0.00127679	BP
GO:0042168	heme metabolic process	2/114	36/189811	0.000222269	0.00321972	0.00127679	BP
GO:2000049	positive regulation of cell-cell adhesion mediated by cadherin	2/114	35/189811	0.000210003	0.00321972	0.00127679	BP
GO:0051702	interaction with symbiont	2/114	38/189811	0.000247829	0.00336827	0.0013357	BP
GO:0007161	calcium-independent cell-matrix adhesion	2/114	39/189811	0.000261122	0.00339459	0.00134614	BP
GO:0010828	positive regulation of glucose transmembrane transport	2/114	40/189811	0.000274758	0.00348255	0.00138102	BP
GO:0051918	negative regulation of fibrinolysis	2/114	41/189811	0.000288734	0.00357045	0.00141587	BP
GO:0006825	copper ion transport	3/114	228/189811	0.000372748	0.00439496	0.00174284	BP
GO:0045820	negative regulation of glycolytic process	2/114	49/189811	0.000412788	0.00465075	0.00184427	BP
GO:0033622	integrin activation	2/114	55/189811	0.000520024	0.00527305	0.00209104	BP
GO:0045745	positive regulation of G protein-coupled receptor signaling pathway	2/114	54/189811	0.000501311	0.00527305	0.00209104	BP
GO:0010884	positive regulation of lipid storage	2/114	57/189811	0.000558456	0.00534221	0.00211847	BP
GO:0032967	positive regulation of collagen biosynthetic process	2/114	57/189811	0.000558456	0.00534221	0.00211847	BP
GO:0042178	xenobiotic catabolic process	2/114	57/189811	0.000558456	0.00534221	0.00211847	BP
GO:0046889	positive regulation of lipid biosynthetic process	2/114	64/189811	0.000703483	0.00636904	0.00252566	BP
GO:0030388	fructose 1,6-bisphosphate metabolic process	2/114	73/189811	0.000913809	0.00785256	0.00311396	BP
GO:0071286	cellular response to magnesium ion	2/114	76/189811	0.000989837	0.00836413	0.00331682	BP
GO:0006730	one-carbon metabolic process	3/114	329/189811	0.00107611	0.00894405	0.00354679	BP
GO:0034389	lipid droplet organization	2/114	85/189811	0.00123553	0.00994311	0.00394297	BP
GO:0006000	fructose metabolic process	2/114	86/189811	0.00126446	0.0100169	0.00397222	BP
GO:0048514	blood vessel morphogenesis	2/114	89/189811	0.00135316	0.0105546	0.00418548	BP
GO:0010575	positive regulation of vascular endothelial growth factor production	2/114	90/189811	0.00138337	0.0106268	0.00421409	BP
GO:0019221	cytokine-mediated signaling pathway	3/114	372/189811	0.0015284	0.0113956	0.00451896	BP
GO:0048260	positive regulation of receptor-mediated endocytosis	2/114	110/189811	0.00205458	0.014881	0.00590111	BP
GO:0070374	positive regulation of ERK1 and ERK2 cascade	3/114	411/189811	0.0020282	0.014881	0.00590111	BP
GO:0006002	fructose 6-phosphate metabolic process	2/114	116/189811	0.00228055	0.0160588	0.00636819	BP
GO:0045597	positive regulation of cell differentiation	2/114	130/189811	0.00285126	0.0187739	0.00744485	BP
GO:0046580	negative regulation of Ras protein signal transduction	2/114	130/189811	0.00285126	0.0187739	0.00744485	BP
GO:0048146	positive regulation of fibroblast proliferation	2/114	130/189811	0.00285126	0.0187739	0.00744485	BP
GO:0070372	regulation of ERK1 and ERK2 cascade	2/114	128/189811	0.00276603	0.0187739	0.00744485	BP
GO:0048661	positive regulation of smooth muscle cell proliferation	2/114	132/189811	0.00293771	0.0190951	0.00757224	BP
GO:0030970	retrograde protein transport, ER to cytosol	2/114	135/189811	0.00306968	0.0197004	0.00781224	BP
GO:0032259	methylation	2/114	137/189811	0.00315918	0.0200213	0.00793952	BP
GO:0045773	positive regulation of axon extension	2/114	148/189811	0.00367305	0.0221695	0.00879137	BP
GO:0006956	complement activation	2/114	161/189811	0.004327	0.025216	0.00999949	BP
GO:0034446	substrate adhesion-dependent cell spreading	2/114	164/189811	0.00448501	0.0255495	0.0101317	BP
GO:0006103	2-oxoglutarate metabolic process	2/114	165/189811	0.00453827	0.0255656	0.0101381	BP
GO:0018149	peptide cross-linking	2/114	169/189811	0.00475423	0.0264879	0.0105039	BP
GO:0051496	positive regulation of stress fiber assembly	2/114	178/189811	0.00525717	0.02866	0.0113652	BP
GO:0005977	glycogen metabolic process	2/114	183/189811	0.00554669	0.0296018	0.0117387	BP
GO:0001932	regulation of protein phosphorylation	2/114	191/189811	0.0060248	0.0302433	0.0119931	BP
GO:0015680	protein maturation by copper ion transfer	1/114	10/189811	0.00598991	0.0302433	0.0119931	BP
GO:0070104	negative regulation of interleukin-6-mediated signaling pathway	1/114	10/189811	0.00598991	0.0302433	0.0119931	BP
GO:1901053	sarcosine catabolic process	1/114	10/189811	0.00598991	0.0302433	0.0119931	BP
GO:0000019	regulation of mitotic recombination	1/114	11/189811	0.00658694	0.0312085	0.0123758	BP
GO:0005978	glycogen biosynthetic process	2/114	197/189811	0.00639531	0.0312085	0.0123758	BP
GO:0005981	regulation of glycogen catabolic process	1/114	11/189811	0.00658694	0.0312085	0.0123758	BP
GO:0032455	nerve growth factor processing	1/114	11/189811	0.00658694	0.0312085	0.0123758	BP
GO:0051262	protein tetramerization	2/114	201/189811	0.00664795	0.0312085	0.0123758	BP
GO:0061302	smooth muscle cell-matrix adhesion	1/114	11/189811	0.00658694	0.0312085	0.0123758	BP
GO:0021575	hindbrain morphogenesis	1/114	12/189811	0.00718362	0.0319482	0.0126692	BP
GO:0070120	ciliary neurotrophic factor-mediated signaling pathway	1/114	12/189811	0.00718362	0.0319482	0.0126692	BP
GO:0070757	interleukin-35-mediated signaling pathway	1/114	12/189811	0.00718362	0.0319482	0.0126692	BP
GO:2000427	positive regulation of apoptotic cell clearance	1/114	12/189811	0.00718362	0.0319482	0.0126692	BP
GO:0046330	positive regulation of JNK cascade	2/114	212/189811	0.00736577	0.0324734	0.0128775	BP
GO:0021889	olfactory bulb interneuron differentiation	1/114	13/189811	0.00777994	0.0325986	0.0129271	BP
GO:0035690	cellular response to drug	2/114	216/189811	0.00763511	0.0325986	0.0129271	BP
GO:0097278	complement-dependent cytotoxicity	1/114	13/189811	0.00777994	0.0325986	0.0129271	BP
GO:1900119	positive regulation of execution phase of apoptosis	1/114	13/189811	0.00777994	0.0325986	0.0129271	BP
GO:0030199	collagen fibril organization	2/114	220/189811	0.00790884	0.0328671	0.0130336	BP
GO:0048639	positive regulation of developmental growth	1/114	14/189811	0.0083759	0.0331764	0.0131562	BP
GO:0070106	interleukin-27-mediated signaling pathway	1/114	14/189811	0.0083759	0.0331764	0.0131562	BP
GO:1905114	cell surface receptor signaling pathway involved in cell-cell signaling	1/114	14/189811	0.0083759	0.0331764	0.0131562	BP
GO:0021988	olfactory lobe development	1/114	15/189811	0.00897151	0.0339445	0.0134608	BP
GO:0030323	respiratory tube development	1/114	15/189811	0.00897151	0.0339445	0.0134608	BP
GO:0032206	positive regulation of telomere maintenance	1/114	15/189811	0.00897151	0.0339445	0.0134608	BP
GO:0046327	glycerol biosynthetic process from pyruvate	1/114	15/189811	0.00897151	0.0339445	0.0134608	BP
GO:0016311	dephosphorylation	2/114	239/189811	0.00926847	0.0348083	0.0138033	BP
GO:0006710	androgen catabolic process	1/114	16/189811	0.00956677	0.0351475	0.0139379	BP
GO:0019543	propionate catabolic process	1/114	16/189811	0.00956677	0.0351475	0.0139379	BP
GO:1902750	negative regulation of cell cycle G2/M phase transition	1/114	16/189811	0.00956677	0.0351475	0.0139379	BP
GO:0010033	response to organic substance	2/114	248/189811	0.00994629	0.0362789	0.0143865	BP
GO:0007267	cell-cell signaling	2/114	250/189811	0.0100998	0.0362815	0.0143875	BP
GO:1902018	negative regulation of cilium assembly	1/114	17/189811	0.0101617	0.0362815	0.0143875	BP
GO:0032092	positive regulation of protein binding	2/114	264/189811	0.0112039	0.0371268	0.0147228	BP
GO:0036109	alpha-linolenic acid metabolic process	1/114	18/189811	0.0107562	0.0371268	0.0147228	BP
GO:0043043	peptide biosynthetic process	1/114	19/189811	0.0113504	0.0371268	0.0147228	BP
GO:0044267	cellular protein metabolic process	2/114	263/189811	0.0111234	0.0371268	0.0147228	BP
GO:0046605	regulation of centrosome cycle	1/114	19/189811	0.0113504	0.0371268	0.0147228	BP
GO:0051004	regulation of lipoprotein lipase activity	1/114	18/189811	0.0107562	0.0371268	0.0147228	BP
GO:0070189	kynurenine metabolic process	1/114	19/189811	0.0113504	0.0371268	0.0147228	BP
GO:0150062	complement-mediated synapse pruning	1/114	19/189811	0.0113504	0.0371268	0.0147228	BP
GO:0150064	vertebrate eye-specific patterning	1/114	19/189811	0.0113504	0.0371268	0.0147228	BP
GO:0002821	positive regulation of adaptive immune response	1/114	20/189811	0.0119443	0.0380864	0.0151033	BP
GO:0002925	positive regulation of humoral immune response mediated by circulating immunoglobulin	1/114	20/189811	0.0119443	0.0380864	0.0151033	BP
GO:0006843	mitochondrial citrate transmembrane transport	1/114	20/189811	0.0119443	0.0380864	0.0151033	BP
GO:0021930	cerebellar granule cell precursor proliferation	1/114	20/189811	0.0119443	0.0380864	0.0151033	BP
GO:0001869	negative regulation of complement activation, lectin pathway	1/114	21/189811	0.0125377	0.0387552	0.0153685	BP
GO:0032956	regulation of actin cytoskeleton organization	2/114	281/189811	0.0126126	0.0387552	0.0153685	BP
GO:0046386	deoxyribose phosphate catabolic process	1/114	21/189811	0.0125377	0.0387552	0.0153685	BP
GO:0051017	actin filament bundle assembly	2/114	277/189811	0.0122745	0.0387552	0.0153685	BP
GO:0070192	chromosome organization involved in meiotic cell cycle	1/114	21/189811	0.0125377	0.0387552	0.0153685	BP
GO:2000479	regulation of cAMP-dependent protein kinase activity	1/114	21/189811	0.0125377	0.0387552	0.0153685	BP
GO:0007169	transmembrane receptor protein tyrosine kinase signaling pathway	2/114	283/189811	0.0127832	0.0390427	0.0154825	BP
GO:0042851	L-alanine metabolic process	1/114	22/189811	0.0131309	0.0396271	0.0157143	BP
GO:0048143	astrocyte activation	1/114	22/189811	0.0131309	0.0396271	0.0157143	BP
GO:0050900	leukocyte migration	2/114	289/189811	0.0133009	0.0399028	0.0158236	BP
GO:0002675	positive regulation of acute inflammatory response	1/114	23/189811	0.0137237	0.0406894	0.0161355	BP
GO:0006579	amino-acid betaine catabolic process	1/114	23/189811	0.0137237	0.0406894	0.0161355	BP
GO:0033005	positive regulation of mast cell activation	1/114	24/189811	0.0143161	0.0414757	0.0164473	BP
GO:0034372	very-low-density lipoprotein particle remodeling	1/114	24/189811	0.0143161	0.0414757	0.0164473	BP
GO:1903334	positive regulation of protein folding	1/114	24/189811	0.0143161	0.0414757	0.0164473	BP
GO:0000480	endonucleolytic cleavage in 5'-ETS of tricistronic rRNA transcript (SSU-rRNA, 5.8S rRNA, LSU-rRNA)	1/114	25/189811	0.0149082	0.0424631	0.0168389	BP
GO:0006702	androgen biosynthetic process	1/114	25/189811	0.0149082	0.0424631	0.0168389	BP
GO:0060323	head morphogenesis	1/114	25/189811	0.0149082	0.0424631	0.0168389	BP
GO:0015677	copper ion import	1/114	26/189811	0.0154999	0.0429382	0.0170273	BP
GO:0015886	heme transport	1/114	27/189811	0.0160912	0.0429382	0.0170273	BP
GO:0021891	olfactory bulb interneuron development	1/114	26/189811	0.0154999	0.0429382	0.0170273	BP
GO:0030949	positive regulation of vascular endothelial growth factor receptor signaling pathway	1/114	26/189811	0.0154999	0.0429382	0.0170273	BP
GO:0033601	positive regulation of mammary gland epithelial cell proliferation	1/114	26/189811	0.0154999	0.0429382	0.0170273	BP
GO:0034197	triglyceride transport	1/114	27/189811	0.0160912	0.0429382	0.0170273	BP
GO:0036499	PERK-mediated unfolded protein response	1/114	27/189811	0.0160912	0.0429382	0.0170273	BP
GO:0042426	choline catabolic process	1/114	27/189811	0.0160912	0.0429382	0.0170273	BP
GO:1903071	positive regulation of ER-associated ubiquitin-dependent protein catabolic process	1/114	28/189811	0.0166823	0.0440516	0.0174688	BP
GO:0006528	asparagine metabolic process	1/114	29/189811	0.0172729	0.0442292	0.0175392	BP
GO:0009058	biosynthetic process	2/114	331/189811	0.0171735	0.0442292	0.0175392	BP
GO:0042060	wound healing	2/114	330/189811	0.0170763	0.0442292	0.0175392	BP
GO:0048672	positive regulation of collateral sprouting	1/114	30/189811	0.0178632	0.0455109	0.0180475	BP
GO:0001798	positive regulation of type IIa hypersensitivity	1/114	31/189811	0.0184532	0.0467789	0.0185503	BP
GO:0015711	organic anion transport	1/114	32/189811	0.0190428	0.0475601	0.0188601	BP
GO:0016233	telomere capping	1/114	32/189811	0.0190428	0.0475601	0.0188601	BP
GO:0030242	autophagy of peroxisome	1/114	32/189811	0.0190428	0.0475601	0.0188601	BP
GO:0009611	response to wounding	2/114	355/189811	0.0195754	0.0480844	0.019068	BP
GO:0048712	negative regulation of astrocyte differentiation	1/114	33/189811	0.0196321	0.0480844	0.019068	BP
GO:1904482	cellular response to tetrahydrofolate	1/114	33/189811	0.0196321	0.0480844	0.019068	BP
GO:0003279	cardiac septum development	1/114	34/189811	0.020221	0.0485879	0.0192677	BP
GO:0042531	positive regulation of tyrosine phosphorylation of STAT protein	2/114	360/189811	0.0200926	0.0485879	0.0192677	BP
GO:0043101	purine-containing compound salvage	1/114	34/189811	0.020221	0.0485879	0.0192677	BP
GO:0018277	protein deamination	1/114	35/189811	0.0208095	0.0495326	0.0196423	BP
GO:0033674	positive regulation of kinase activity	1/114	35/189811	0.0208095	0.0495326	0.0196423	BP
GO:0072562	blood microparticle	7/114	199/189811	4.68425e-11	1.18746e-08	4.70891e-09	CC
GO:0031093	platelet alpha granule lumen	5/114	115/189811	1.04116e-08	1.31967e-06	5.23321e-07	CC
GO:0005577	fibrinogen complex	4/114	84/189811	2.29401e-07	1.45383e-05	5.76521e-06	CC
GO:0005604	basement membrane	4/114	500/189811	0.000252454	0.00336827	0.0013357	CC
GO:0005793	endoplasmic reticulum-Golgi intermediate compartment	3/114	445/189811	0.00253806	0.0176274	0.0069902	CC
GO:0009925	basal plasma membrane	2/114	204/189811	0.00684038	0.0318172	0.0126172	CC
GO:0030870	Mre11 complex	1/114	13/189811	0.00777994	0.0325986	0.0129271	CC
GO:0048237	rough endoplasmic reticulum lumen	1/114	14/189811	0.0083759	0.0331764	0.0131562	CC
GO:0005796	Golgi lumen	2/114	229/189811	0.00854072	0.033567	0.0133111	CC
GO:0044218	other organism cell membrane	1/114	19/189811	0.0113504	0.0371268	0.0147228	CC
GO:0071682	endocytic vesicle lumen	1/114	19/189811	0.0113504	0.0371268	0.0147228	CC
GO:1990037	Lewy body core	1/114	24/189811	0.0143161	0.0414757	0.0164473	CC
GO:0045120	pronucleus	1/114	28/189811	0.0166823	0.0440516	0.0174688	CC
GO:0004866	endopeptidase inhibitor activity	5/114	180/189811	9.79113e-08	8.2735e-06	3.28089e-06	MF
GO:0002020	protease binding	5/114	487/189811	1.27022e-05	0.0004025	0.000159613	MF
GO:0008940	nitrate reductase activity	3/114	72/189811	1.22081e-05	0.0004025	0.000159613	MF
GO:0031715	C5L2 anaphylatoxin chemotactic receptor binding	2/114	16/189811	4.2671e-05	0.0010013	0.000397067	MF
GO:0030151	molybdenum ion binding	3/114	195/189811	0.000236045	0.0033243	0.00131826	MF
GO:0016594	glycine binding	2/114	46/189811	0.000363724	0.00439067	0.00174114	MF
GO:0043546	molybdopterin cofactor binding	3/114	231/189811	0.000387216	0.00446179	0.00176934	MF
GO:0005518	collagen binding	3/114	250/189811	0.000487272	0.00525631	0.00208441	MF
GO:0042132	fructose 1,6-bisphosphate 1-phosphatase activity	2/114	53/189811	0.000482933	0.00525631	0.00208441	MF
GO:0016504	peptidase activator activity	2/114	55/189811	0.000520024	0.00527305	0.00209104	MF
GO:0003960	NADPH:quinone reductase activity	2/114	60/189811	0.000618612	0.00580808	0.00230321	MF
GO:0016229	steroid dehydrogenase activity	2/114	61/189811	0.000639331	0.00589347	0.00233707	MF
GO:0003842	1-pyrroline-5-carboxylate dehydrogenase activity	2/114	68/189811	0.000793662	0.00705941	0.00279943	MF
GO:0005542	folic acid binding	2/114	70/189811	0.000840733	0.00734917	0.00291434	MF
GO:0043394	proteoglycan binding	2/114	82/189811	0.00115071	0.00940984	0.00373151	MF
GO:1904047	S-adenosyl-L-methionine binding	2/114	92/189811	0.00144476	0.0109327	0.0043354	MF
GO:0005212	structural constituent of eye lens	2/114	112/189811	0.00212865	0.0152004	0.00602775	MF
GO:0019838	growth factor binding	2/114	140/189811	0.0032957	0.0206287	0.00818037	MF
GO:0008757	S-adenosylmethionine-dependent methyltransferase activity	2/114	142/189811	0.00338823	0.0209492	0.00830748	MF
GO:0097718	disordered domain specific binding	2/114	147/189811	0.00362483	0.022142	0.00878049	MF
GO:0070402	NADPH binding	2/114	153/189811	0.00391862	0.0233734	0.00926882	MF
GO:0001085	RNA polymerase II transcription factor binding	2/114	160/189811	0.00427492	0.0252021	0.009994	MF
GO:0048029	monosaccharide binding	2/114	163/189811	0.00443205	0.0255347	0.0101259	MF
GO:0016208	AMP binding	2/114	174/189811	0.00503074	0.0277238	0.010994	MF
GO:0003756	protein disulfide isomerase activity	2/114	180/189811	0.00537211	0.0289751	0.0114902	MF
GO:0004029	aldehyde dehydrogenase (NAD+) activity	2/114	191/189811	0.0060248	0.0302433	0.0119931	MF
GO:0008480	sarcosine dehydrogenase activity	1/114	10/189811	0.00598991	0.0302433	0.0119931	MF
GO:0004757	sepiapterin reductase activity	1/114	11/189811	0.00658694	0.0312085	0.0123758	MF
GO:0047150	betaine-homocysteine S-methyltransferase activity	1/114	12/189811	0.00718362	0.0319482	0.0126692	MF
GO:0003827	alpha-1,3-mannosylglycoprotein 2-beta-N-acetylglucosaminyltransferase activity	1/114	13/189811	0.00777994	0.0325986	0.0129271	MF
GO:0050152	omega-amidase activity	1/114	14/189811	0.0083759	0.0331764	0.0131562	MF
GO:0070513	death domain binding	1/114	14/189811	0.0083759	0.0331764	0.0131562	MF
GO:0004135	amylo-alpha-1,6-glucosidase activity	1/114	15/189811	0.00897151	0.0339445	0.0134608	MF
GO:0005127	ciliary neurotrophic factor receptor binding	1/114	17/189811	0.0101617	0.0362815	0.0143875	MF
GO:0004001	adenosine kinase activity	1/114	19/189811	0.0113504	0.0371268	0.0147228	MF
GO:0019959	interleukin-8 binding	1/114	19/189811	0.0113504	0.0371268	0.0147228	MF
GO:0016034	maleylacetoacetate isomerase activity	1/114	27/189811	0.0160912	0.0429382	0.0170273	MF
GO:0043120	tumor necrosis factor binding	1/114	27/189811	0.0160912	0.0429382	0.0170273	MF
GO:0043682	copper transmembrane transporter activity, phosphorylative mechanism	1/114	27/189811	0.0160912	0.0429382	0.0170273	MF
GO:0050291	sphingosine N-acyltransferase activity	1/114	27/189811	0.0160912	0.0429382	0.0170273	MF
GO:0004055	argininosuccinate synthase activity	1/114	29/189811	0.0172729	0.0442292	0.0175392	MF
GO:0004134	4-alpha-glucanotransferase activity	1/114	29/189811	0.0172729	0.0442292	0.0175392	MF
GO:0102500	beta-maltose 4-alpha-glucanotransferase activity	1/114	29/189811	0.0172729	0.0442292	0.0175392	MF
GO:0043047	single-stranded telomeric DNA binding	1/114	33/189811	0.0196321	0.0480844	0.019068	MF
GO:0070905	serine binding	1/114	34/189811	0.020221	0.0485879	0.0192677	MF
ko05222	Small cell lung cancer	4/76	478/79977	0.00115091	0.0437344	0.0399788	KEGG
