# Supplementary material for: Comparative transcriptomes of nine tissues for the Heilongjiang brown frog (Rana amurensis)
Source: Sci Rep. 2022 Dec 1;12:20759. doi: 10.1038/s41598-022-24631-6 (PMC9715712; doi:10.1038/s41598-022-24631-6)
Supplement: Supplementary file 14 — Supplementary Table S9. [file 41598_2022_24631_MOESM14_ESM.xlsx]

## Sheet: Upregulated UEGs of ovary
Table S9. GO and KEGG enrichment results of upregulated UEGs in ovary.
ID	Description	GeneRatio	BgRatio	pvalue	p.adjust	qvalue	Ontology
GO:0007059	chromosome segregation	41/1701	491/189811	1.68409e-26	1.64255e-23	1.21727e-23	BP
GO:0000086	G2/M transition of mitotic cell cycle	30/1701	253/189811	3.34813e-24	1.9198e-21	1.42274e-21	BP
GO:0000724	double-strand break repair via homologous recombination	37/1701	441/189811	3.93671e-24	1.9198e-21	1.42274e-21	BP
GO:0051225	spindle assembly	23/1701	136/189811	1.6807e-22	7.02533e-20	5.20638e-20	BP
GO:0000070	mitotic sister chromatid segregation	20/1701	112/189811	2.9904e-20	1.09374e-17	8.10556e-18	BP
GO:0051988	regulation of attachment of spindle microtubules to kinetochore	13/1701	28/189811	7.59532e-20	2.46932e-17	1.82998e-17	BP
GO:0000281	mitotic cytokinesis	28/1701	340/189811	2.06175e-18	5.02722e-16	3.72561e-16	BP
GO:0090307	mitotic spindle assembly	18/1701	112/189811	1.63189e-17	3.67302e-15	2.72203e-15	BP
GO:0010389	regulation of G2/M transition of mitotic cell cycle	20/1701	164/189811	7.18761e-17	1.40206e-14	1.03905e-14	BP
GO:0097711	ciliary basal body-plasma membrane docking	19/1701	148/189811	1.60126e-16	2.9283e-14	2.17013e-14	BP
GO:0007051	spindle organization	14/1701	59/189811	1.86806e-16	3.21526e-14	2.38279e-14	BP
GO:0000082	G1/S transition of mitotic cell cycle	22/1701	227/189811	2.9058e-16	4.72353e-14	3.50055e-14	BP
GO:0006270	DNA replication initiation	20/1701	192/189811	1.59306e-15	2.21966e-13	1.64496e-13	BP
GO:0000077	DNA damage checkpoint	15/1701	94/189811	8.72442e-15	1.16035e-12	8.59919e-13	BP
GO:0046602	regulation of mitotic centrosome separation	8/1701	12/189811	1.96222e-14	2.49628e-12	1.84996e-12	BP
GO:0048478	replication fork protection	12/1701	50/189811	2.29121e-14	2.79337e-12	2.07013e-12	BP
GO:0010216	maintenance of DNA methylation	10/1701	27/189811	2.3909e-14	2.79831e-12	2.07379e-12	BP
GO:0000076	DNA replication checkpoint	11/1701	41/189811	7.16446e-14	8.06278e-12	5.97522e-12	BP
GO:0007098	centrosome cycle	15/1701	132/189811	1.47278e-12	1.48598e-10	1.10124e-10	BP
GO:0007093	mitotic cell cycle checkpoint	13/1701	89/189811	1.72135e-12	1.67889e-10	1.2442e-10	BP
GO:0051310	metaphase plate congression	10/1701	43/189811	4.77187e-12	4.23106e-10	3.13558e-10	BP
GO:0071539	protein localization to centrosome	10/1701	46/189811	9.90125e-12	8.27744e-10	6.13431e-10	BP
GO:0000729	DNA double-strand break processing	11/1701	64/189811	1.39709e-11	1.10484e-09	8.1878e-10	BP
GO:0051256	mitotic spindle midzone assembly	8/1701	23/189811	1.78082e-11	1.37123e-09	1.0162e-09	BP
GO:0031297	replication fork processing	15/1701	162/189811	2.89933e-11	2.12086e-09	1.57174e-09	BP
GO:0034644	cellular response to UV	16/1701	194/189811	3.70361e-11	2.58018e-09	1.91214e-09	BP
GO:0034587	piRNA metabolic process	10/1701	54/189811	5.44743e-11	3.70679e-09	2.74705e-09	BP
GO:0007052	mitotic spindle organization	15/1701	174/189811	8.036e-11	5.1116e-09	3.78814e-09	BP
GO:0015949	nucleobase-containing small molecule interconversion	10/1701	57/189811	9.59367e-11	5.97257e-09	4.4262e-09	BP
GO:0006275	regulation of DNA replication	12/1701	99/189811	1.16593e-10	6.96224e-09	5.15963e-09	BP
GO:0000915	actomyosin contractile ring assembly	9/1701	43/189811	1.56584e-10	9.1633e-09	6.79081e-09	BP
GO:0032465	regulation of cytokinesis	15/1701	188/189811	2.39446e-10	1.37376e-08	1.01808e-08	BP
GO:0032467	positive regulation of cytokinesis	13/1701	132/189811	2.76482e-10	1.55574e-08	1.15294e-08	BP
GO:0007094	mitotic spindle assembly checkpoint	11/1701	84/189811	2.96385e-10	1.63627e-08	1.21262e-08	BP
GO:0006284	base-excision repair	18/1701	296/189811	3.43753e-10	1.82877e-08	1.35528e-08	BP
GO:0016574	histone ubiquitination	9/1701	51/189811	7.92188e-10	4.06656e-08	3.01368e-08	BP
GO:0051315	attachment of mitotic spindle microtubules to kinetochore	8/1701	40/189811	2.44039e-09	1.23114e-07	9.12379e-08	BP
GO:1901796	regulation of signal transduction by p53 class mediator	15/1701	223/189811	2.5411e-09	1.26021e-07	9.33926e-08	BP
GO:2000344	positive regulation of acrosome reaction	9/1701	60/189811	3.58113e-09	1.71777e-07	1.27302e-07	BP
GO:0006302	double-strand break repair	18/1701	346/189811	4.0556e-09	1.91398e-07	1.41843e-07	BP
GO:0002143	tRNA wobble position uridine thiolation	8/1701	43/189811	4.49327e-09	2.06928e-07	1.53352e-07	BP
GO:0034501	protein localization to kinetochore	8/1701	44/189811	5.44838e-09	2.45261e-07	1.8176e-07	BP
GO:0030174	regulation of DNA-dependent DNA replication initiation	9/1701	64/189811	6.46088e-09	2.82157e-07	2.09103e-07	BP
GO:0051865	protein autoubiquitination	18/1701	362/189811	8.16642e-09	3.51396e-07	2.60415e-07	BP
GO:2000816	negative regulation of mitotic sister chromatid separation	5/1701	10/189811	1.39495e-08	5.83091e-07	4.32121e-07	BP
GO:0034227	tRNA thio-modification	8/1701	52/189811	2.17121e-08	8.58509e-07	6.3623e-07	BP
GO:0043046	DNA methylation involved in gamete generation	8/1701	52/189811	2.17121e-08	8.58509e-07	6.3623e-07	BP
GO:0051321	meiotic cell cycle	20/1701	477/189811	2.15471e-08	8.58509e-07	6.3623e-07	BP
GO:1904172	positive regulation of bleb assembly	5/1701	11/189811	2.53839e-08	9.90311e-07	7.33907e-07	BP
GO:0051726	regulation of cell cycle	18/1701	394/189811	2.9737e-08	1.14487e-06	8.48451e-07	BP
GO:0071168	protein localization to chromatin	7/1701	36/189811	3.05038e-08	1.15914e-06	8.59026e-07	BP
GO:0010212	response to ionizing radiation	14/1701	240/189811	5.13555e-08	1.9021e-06	1.40962e-06	BP
GO:0007340	acrosome reaction	7/1701	39/189811	5.49027e-08	2.00807e-06	1.48815e-06	BP
GO:0032447	protein urmylation	6/1701	24/189811	6.01926e-08	2.17437e-06	1.61139e-06	BP
GO:0051382	kinetochore assembly	7/1701	40/189811	6.6031e-08	2.35618e-06	1.74614e-06	BP
GO:0007099	centriole replication	8/1701	60/189811	6.92871e-08	2.44258e-06	1.81016e-06	BP
GO:0000083	regulation of transcription involved in G1/S transition of mitotic cell cycle	7/1701	41/189811	7.90064e-08	2.72347e-06	2.01833e-06	BP
GO:0021762	substantia nigra development	8/1701	61/189811	7.91165e-08	2.72347e-06	2.01833e-06	BP
GO:0007140	male meiotic nuclear division	8/1701	62/189811	9.0121e-08	3.00727e-06	2.22865e-06	BP
GO:0010971	positive regulation of G2/M transition of mitotic cell cycle	9/1701	86/189811	9.04443e-08	3.00727e-06	2.22865e-06	BP
GO:0036292	DNA rewinding	5/1701	14/189811	1.07562e-07	3.53624e-06	2.62066e-06	BP
GO:0007080	mitotic metaphase plate congression	10/1701	119/189811	1.43138e-07	4.65358e-06	3.44871e-06	BP
GO:0010032	meiotic chromosome condensation	5/1701	15/189811	1.60143e-07	5.09326e-06	3.77455e-06	BP
GO:0045740	positive regulation of DNA replication	9/1701	94/189811	1.9623e-07	6.10817e-06	4.52669e-06	BP
GO:0051299	centrosome separation	5/1701	16/189811	2.31205e-07	7.12111e-06	5.27737e-06	BP
GO:0033314	mitotic DNA replication checkpoint	6/1701	31/189811	3.12085e-07	9.31797e-06	6.90543e-06	BP
GO:0006235	dTTP biosynthetic process	7/1701	53/189811	4.93281e-07	1.41504e-05	1.04867e-05	BP
GO:0090267	positive regulation of mitotic cell cycle spindle assembly checkpoint	6/1701	34/189811	5.57123e-07	1.58266e-05	1.17289e-05	BP
GO:0035871	protein K11-linked deubiquitination	6/1701	36/189811	7.94619e-07	2.19876e-05	1.62947e-05	BP
GO:0032508	DNA duplex unwinding	11/1701	180/189811	8.6117e-07	2.35494e-05	1.74521e-05	BP
GO:0006975	DNA damage induced protein phosphorylation	5/1701	21/189811	1.0377e-06	2.79677e-05	2.07265e-05	BP
GO:0045190	isotype switching	7/1701	59/189811	1.04186e-06	2.79677e-05	2.07265e-05	BP
GO:0006406	mRNA export from nucleus	13/1701	271/189811	1.39433e-06	3.6755e-05	2.72386e-05	BP
GO:0002098	tRNA wobble uridine modification	10/1701	153/189811	1.46714e-06	3.79926e-05	2.81558e-05	BP
GO:0034080	CENP-A containing nucleosome assembly	7/1701	62/189811	1.46725e-06	3.79926e-05	2.81558e-05	BP
GO:0007088	regulation of mitotic nuclear division	9/1701	120/189811	1.56717e-06	4.0224e-05	2.98095e-05	BP
GO:0009566	fertilization	9/1701	121/189811	1.67964e-06	4.23675e-05	3.1398e-05	BP
GO:0051973	positive regulation of telomerase activity	9/1701	121/189811	1.67964e-06	4.23675e-05	3.1398e-05	BP
GO:2000035	regulation of stem cell division	4/1701	11/189811	2.01708e-06	4.95965e-05	3.67553e-05	BP
GO:0016925	protein sumoylation	11/1701	198/189811	2.18546e-06	5.24151e-05	3.88442e-05	BP
GO:0007064	mitotic sister chromatid cohesion	7/1701	67/189811	2.49551e-06	5.84149e-05	4.32905e-05	BP
GO:1902412	regulation of mitotic cytokinesis	4/1701	12/189811	3.00403e-06	6.97602e-05	5.16984e-05	BP
GO:0010390	histone monoubiquitination	7/1701	69/189811	3.04816e-06	7.02277e-05	5.20448e-05	BP
GO:0034508	centromere complex assembly	4/1701	13/189811	4.30819e-06	9.62272e-05	7.13127e-05	BP
GO:0071962	mitotic sister chromatid cohesion, centromeric	4/1701	13/189811	4.30819e-06	9.62272e-05	7.13127e-05	BP
GO:0010804	negative regulation of tumor necrosis factor-mediated signaling pathway	5/1701	28/189811	4.75735e-06	0.000104662	7.75635e-05	BP
GO:0048096	chromatin-mediated maintenance of transcription	5/1701	28/189811	4.75735e-06	0.000104662	7.75635e-05	BP
GO:0070507	regulation of microtubule cytoskeleton organization	8/1701	106/189811	5.67824e-06	0.000121864	9.0312e-05	BP
GO:0000022	mitotic spindle elongation	4/1701	14/189811	5.98844e-06	0.000125158	9.27533e-05	BP
GO:0006227	dUDP biosynthetic process	4/1701	14/189811	5.98844e-06	0.000125158	9.27533e-05	BP
GO:0016447	somatic recombination of immunoglobulin gene segments	4/1701	14/189811	5.98844e-06	0.000125158	9.27533e-05	BP
GO:0045143	homologous chromosome segregation	6/1701	51/189811	6.55177e-06	0.000135003	0.000100049	BP
GO:0070371	ERK1 and ERK2 cascade	6/1701	51/189811	6.55177e-06	0.000135003	0.000100049	BP
GO:2000042	negative regulation of double-strand break repair via homologous recombination	7/1701	81/189811	8.94911e-06	0.00017813	0.00013201	BP
GO:0035803	egg coat formation	5/1701	32/189811	9.46221e-06	0.000184576	0.000136787	BP
GO:0051304	chromosome separation	5/1701	32/189811	9.46221e-06	0.000184576	0.000136787	BP
GO:0031145	anaphase-promoting complex-dependent catabolic process	10/1701	190/189811	1.00865e-05	0.000195451	0.000144846	BP
GO:0090521	glomerular visceral epithelial cell migration	4/1701	16/189811	1.07334e-05	0.000205267	0.000152121	BP
GO:1990481	mRNA pseudouridine synthesis	5/1701	33/189811	1.10693e-05	0.000210317	0.000155863	BP
GO:0006369	termination of RNA polymerase II transcription	7/1701	84/189811	1.13886e-05	0.000210904	0.000156299	BP
GO:0032211	negative regulation of telomere maintenance via telomerase	6/1701	56/189811	1.137e-05	0.000210904	0.000156299	BP
GO:0030030	cell projection organization	10/1701	195/189811	1.26429e-05	0.000231208	0.000171345	BP
GO:0009411	response to UV	10/1701	197/189811	1.38116e-05	0.000251012	0.000186022	BP
GO:0006271	DNA strand elongation involved in DNA replication	4/1701	17/189811	1.39359e-05	0.000251706	0.000186536	BP
GO:0007004	telomere maintenance via telomerase	7/1701	90/189811	1.79312e-05	0.00031798	0.000235651	BP
GO:0030488	tRNA methylation	8/1701	125/189811	1.90687e-05	0.000336115	0.00024909	BP
GO:0061820	telomeric D-loop disassembly	4/1701	19/189811	2.23734e-05	0.000382834	0.000283713	BP
GO:1904498	protein localization to mitotic actomyosin contractile ring	4/1701	19/189811	2.23734e-05	0.000382834	0.000283713	BP
GO:0036297	interstrand cross-link repair	8/1701	128/189811	2.26387e-05	0.000382894	0.000283758	BP
GO:0006363	termination of RNA polymerase I transcription	6/1701	65/189811	2.70088e-05	0.000454182	0.000336588	BP
GO:0031106	septin ring organization	4/1701	20/189811	2.77676e-05	0.000459029	0.00034018	BP
GO:0051984	positive regulation of chromosome segregation	4/1701	20/189811	2.77676e-05	0.000459029	0.00034018	BP
GO:0000079	regulation of cyclin-dependent protein serine/threonine kinase activity	8/1701	133/189811	2.98285e-05	0.000490328	0.000363376	BP
GO:0042771	intrinsic apoptotic signaling pathway in response to DNA damage by p53 class mediator	7/1701	98/189811	3.12057e-05	0.000510099	0.000378028	BP
GO:0101030	tRNA-guanine transglycosylation	5/1701	41/189811	3.29366e-05	0.000532445	0.000394588	BP
GO:0031665	negative regulation of lipopolysaccharide-mediated signaling pathway	4/1701	21/189811	3.4057e-05	0.000547532	0.000405769	BP
GO:0002922	positive regulation of humoral immune response	5/1701	44/189811	4.6681e-05	0.00073042	0.000541305	BP
GO:1905168	positive regulation of double-strand break repair via homologous recombination	5/1701	46/189811	5.80537e-05	0.000889346	0.000659083	BP
GO:0072425	signal transduction involved in G2 DNA damage checkpoint	5/1701	47/189811	6.44854e-05	0.000982731	0.000728289	BP
GO:0007339	binding of sperm to zona pellucida	9/1701	192/189811	6.82765e-05	0.00102978	0.000763156	BP
GO:0006233	dTDP biosynthetic process	4/1701	25/189811	6.99572e-05	0.00104436	0.000773963	BP
GO:0016446	somatic hypermutation of immunoglobulin genes	6/1701	77/189811	7.07669e-05	0.00104578	0.000775013	BP
GO:0043523	regulation of neuron apoptotic process	6/1701	77/189811	7.07669e-05	0.00104578	0.000775013	BP
GO:0008156	negative regulation of DNA replication	5/1701	48/189811	7.14526e-05	0.0010506	0.00077859	BP
GO:0007079	mitotic chromosome movement towards spindle pole	4/1701	26/189811	8.20891e-05	0.00116826	0.000865782	BP
GO:0044770	cell cycle phase transition	4/1701	26/189811	8.20891e-05	0.00116826	0.000865782	BP
GO:0045839	negative regulation of mitotic nuclear division	3/1701	10/189811	8.22493e-05	0.00116826	0.000865782	BP
GO:2001032	regulation of double-strand break repair via nonhomologous end joining	3/1701	10/189811	8.22493e-05	0.00116826	0.000865782	BP
GO:0060478	acrosomal vesicle exocytosis	4/1701	27/189811	9.56808e-05	0.00134597	0.000997482	BP
GO:1901838	positive regulation of transcription of nucleolar large rRNA by RNA polymerase I	4/1701	27/189811	9.56808e-05	0.00134597	0.000997482	BP
GO:0006268	DNA unwinding involved in DNA replication	8/1701	159/189811	0.000105171	0.00146539	0.00108598	BP
GO:0006303	double-strand break repair via nonhomologous end joining	8/1701	160/189811	0.000109843	0.00152322	0.00112884	BP
GO:0043988	histone H3-S28 phosphorylation	3/1701	11/189811	0.000112336	0.00152614	0.001131	BP
GO:0098971	anterograde dendritic transport of neurotransmitter receptor complex	3/1701	11/189811	0.000112336	0.00152614	0.001131	BP
GO:1900034	regulation of cellular response to heat	7/1701	120/189811	0.000113182	0.00152614	0.001131	BP
GO:0051276	chromosome organization	5/1701	53/189811	0.000115399	0.00154181	0.00114262	BP
GO:0061952	midbody abscission	5/1701	54/189811	0.000126237	0.00167895	0.00124425	BP
GO:0006337	nucleosome disassembly	6/1701	86/189811	0.000131066	0.00171973	0.00127447	BP
GO:0048589	developmental growth	6/1701	87/189811	0.000139712	0.00182498	0.00135247	BP
GO:0043987	histone H3-S10 phosphorylation	3/1701	12/189811	0.000148781	0.00186838	0.00138463	BP
GO:0071459	protein localization to chromosome, centromeric region	3/1701	12/189811	0.000148781	0.00186838	0.00138463	BP
GO:0098535	de novo centriole assembly involved in multi-ciliated epithelial cell differentiation	3/1701	12/189811	0.000148781	0.00186838	0.00138463	BP
GO:0000154	rRNA modification	3/1701	13/189811	0.000192122	0.00222733	0.00165065	BP
GO:0001695	histamine catabolic process	3/1701	13/189811	0.000192122	0.00222733	0.00165065	BP
GO:0006029	proteoglycan metabolic process	3/1701	13/189811	0.000192122	0.00222733	0.00165065	BP
GO:0007113	endomitotic cell cycle	3/1701	13/189811	0.000192122	0.00222733	0.00165065	BP
GO:0031591	wybutosine biosynthetic process	3/1701	13/189811	0.000192122	0.00222733	0.00165065	BP
GO:0032515	negative regulation of phosphoprotein phosphatase activity	5/1701	59/189811	0.000192589	0.00222733	0.00165065	BP
GO:2000647	negative regulation of stem cell proliferation	3/1701	13/189811	0.000192122	0.00222733	0.00165065	BP
GO:0032570	response to progesterone	7/1701	131/189811	0.000195051	0.00224692	0.00166517	BP
GO:0010994	free ubiquitin chain polymerization	4/1701	33/189811	0.000213758	0.00245277	0.00181772	BP
GO:0001578	microtubule bundle formation	7/1701	134/189811	0.000224155	0.00256202	0.00189868	BP
GO:0007130	synaptonemal complex assembly	5/1701	61/189811	0.0002255	0.00256664	0.0019021	BP
GO:0043101	purine-containing compound salvage	4/1701	34/189811	0.000240542	0.00271254	0.00201023	BP
GO:0045217	cell-cell junction maintenance	3/1701	14/189811	0.000242886	0.00271254	0.00201023	BP
GO:0071108	protein K48-linked deubiquitination	6/1701	98/189811	0.000267946	0.00298103	0.0022092	BP
GO:0043137	DNA replication, removal of RNA primer	4/1701	35/189811	0.000269654	0.00298867	0.00221487	BP
GO:0006890	retrograde vesicle-mediated transport, Golgi to endoplasmic reticulum	12/1701	393/189811	0.000274939	0.00303574	0.00224975	BP
GO:0070979	protein K11-linked ubiquitination	7/1701	139/189811	0.000280358	0.00308394	0.00228547	BP
GO:0007221	positive regulation of transcription of Notch receptor target	4/1701	36/189811	0.000301212	0.00320882	0.00237801	BP
GO:0035563	positive regulation of chromatin binding	6/1701	100/189811	0.000298883	0.00320882	0.00237801	BP
GO:0042942	D-serine transport	3/1701	15/189811	0.000301581	0.00320882	0.00237801	BP
GO:0043551	regulation of phosphatidylinositol 3-kinase activity	3/1701	15/189811	0.000301581	0.00320882	0.00237801	BP
GO:0046683	response to organophosphorus	3/1701	15/189811	0.000301581	0.00320882	0.00237801	BP
GO:0051391	tRNA acetylation	3/1701	15/189811	0.000301581	0.00320882	0.00237801	BP
GO:0097065	anterior head development	3/1701	15/189811	0.000301581	0.00320882	0.00237801	BP
GO:1904812	rRNA acetylation involved in maturation of SSU-rRNA	3/1701	15/189811	0.000301581	0.00320882	0.00237801	BP
GO:0043491	protein kinase B signaling	6/1701	102/189811	0.000332552	0.00351281	0.0026033	BP
GO:0006264	mitochondrial DNA replication	4/1701	37/189811	0.00033533	0.00352941	0.0026156	BP
GO:0017148	negative regulation of translation	12/1701	406/189811	0.000367846	0.00385291	0.00285534	BP
GO:0070286	axonemal dynein complex assembly	4/1701	38/189811	0.000372127	0.00386115	0.00286145	BP
GO:0007062	sister chromatid cohesion	6/1701	105/189811	0.000388543	0.00400309	0.00296664	BP
GO:0045931	positive regulation of mitotic cell cycle	6/1701	105/189811	0.000388543	0.00400309	0.00296664	BP
GO:0007141	male meiosis I	5/1701	69/189811	0.000401582	0.00410849	0.00304475	BP
GO:2000360	negative regulation of binding of sperm to zona pellucida	4/1701	39/189811	0.000411721	0.00419754	0.00311074	BP
GO:1901532	regulation of hematopoietic progenitor cell differentiation	3/1701	17/189811	0.00044472	0.00447165	0.00331388	BP
GO:1902035	positive regulation of hematopoietic stem cell proliferation	3/1701	17/189811	0.00044472	0.00447165	0.00331388	BP
GO:0000460	maturation of 5.8S rRNA	4/1701	40/189811	0.00045423	0.00447501	0.00331637	BP
GO:0030162	regulation of proteolysis	4/1701	40/189811	0.00045423	0.00447501	0.00331637	BP
GO:0031110	regulation of microtubule polymerization or depolymerization	4/1701	40/189811	0.00045423	0.00447501	0.00331637	BP
GO:0071479	cellular response to ionizing radiation	6/1701	108/189811	0.000451636	0.00447501	0.00331637	BP
GO:0009314	response to radiation	9/1701	249/189811	0.000471876	0.00463325	0.00343365	BP
GO:0043409	negative regulation of MAPK cascade	5/1701	72/189811	0.000489027	0.00473806	0.00351131	BP
GO:0007076	mitotic chromosome condensation	6/1701	110/189811	0.000497942	0.0047789	0.00354158	BP
GO:0009048	dosage compensation by inactivation of X chromosome	4/1701	41/189811	0.000499775	0.0047789	0.00354158	BP
GO:0040001	establishment of mitotic spindle localization	4/1701	41/189811	0.000499775	0.0047789	0.00354158	BP
GO:0006289	nucleotide-excision repair	11/1701	362/189811	0.000506218	0.00482474	0.00357555	BP
GO:1902895	positive regulation of pri-miRNA transcription by RNA polymerase II	5/1701	73/189811	0.000521134	0.00490301	0.00363356	BP
GO:0002903	negative regulation of B cell apoptotic process	3/1701	18/189811	0.000530106	0.00492409	0.00364918	BP
GO:0030423	targeting of mRNA for destruction involved in RNA interference	3/1701	18/189811	0.000530106	0.00492409	0.00364918	BP
GO:0048254	snoRNA localization	3/1701	18/189811	0.000530106	0.00492409	0.00364918	BP
GO:0031915	positive regulation of synaptic plasticity	4/1701	42/189811	0.000548477	0.00507862	0.0037637	BP
GO:1904837	beta-catenin-TCF complex assembly	5/1701	74/189811	0.000554798	0.00512094	0.00379507	BP
GO:0032720	negative regulation of tumor necrosis factor production	7/1701	156/189811	0.000561111	0.00516293	0.00382618	BP
GO:0000723	telomere maintenance	7/1701	157/189811	0.000582801	0.00532899	0.00394925	BP
GO:0036353	histone H2A-K119 monoubiquitination	4/1701	43/189811	0.000600456	0.00544957	0.00403861	BP
GO:0038111	interleukin-7-mediated signaling pathway	3/1701	19/189811	0.000625306	0.00559524	0.00414656	BP
GO:0070734	histone H3-K27 methylation	3/1701	19/189811	0.000625306	0.00559524	0.00414656	BP
GO:0021987	cerebral cortex development	8/1701	208/189811	0.000642038	0.00572745	0.00424454	BP
GO:0031119	tRNA pseudouridine synthesis	5/1701	77/189811	0.000665618	0.00591975	0.00438705	BP
GO:0036089	cleavage furrow formation	3/1701	20/189811	0.000730754	0.00645977	0.00478726	BP
GO:0034122	negative regulation of toll-like receptor signaling pathway	4/1701	46/189811	0.000777272	0.00682972	0.00506142	BP
GO:0042769	DNA damage response, detection of DNA damage	4/1701	46/189811	0.000777272	0.00682972	0.00506142	BP
GO:0006977	DNA damage response, signal transduction by p53 class mediator resulting in cell cycle arrest	5/1701	80/189811	0.000792212	0.00694016	0.00514326	BP
GO:0042102	positive regulation of T cell proliferation	7/1701	167/189811	0.000838443	0.00727978	0.00539495	BP
GO:0043966	histone H3 acetylation	7/1701	167/189811	0.000838443	0.00727978	0.00539495	BP
GO:0045910	negative regulation of DNA recombination	5/1701	81/189811	0.000838149	0.00727978	0.00539495	BP
GO:0097503	sialylation	3/1701	21/189811	0.00084687	0.00728806	0.00540109	BP
GO:2000781	positive regulation of double-strand break repair	4/1701	48/189811	0.000913771	0.00781782	0.00579368	BP
GO:0044878	mitotic cytokinesis checkpoint	3/1701	22/189811	0.00097406	0.00826116	0.00612224	BP
GO:1902751	positive regulation of cell cycle G2/M phase transition	3/1701	22/189811	0.00097406	0.00826116	0.00612224	BP
GO:0008286	insulin receptor signaling pathway	9/1701	279/189811	0.00105406	0.00886259	0.00656795	BP
GO:0000212	meiotic spindle organization	4/1701	50/189811	0.00106631	0.00891435	0.00660631	BP
GO:1904667	negative regulation of ubiquitin protein ligase activity	3/1701	23/189811	0.00111272	0.00927582	0.00687419	BP
GO:0006978	DNA damage response, signal transduction by p53 class mediator resulting in transcription of p21 class mediator	4/1701	51/189811	0.0011489	0.00952318	0.0070575	BP
GO:0031573	intra-S DNA damage checkpoint	4/1701	51/189811	0.0011489	0.00952318	0.0070575	BP
GO:0007050	cell cycle arrest	11/1701	402/189811	0.00118268	0.00977551	0.00724451	BP
GO:0030865	cortical cytoskeleton organization	4/1701	52/189811	0.00123587	0.0101577	0.00752776	BP
GO:0008608	attachment of spindle microtubules to kinetochore	3/1701	24/189811	0.00126322	0.0102672	0.00760889	BP
GO:0019860	uracil metabolic process	3/1701	24/189811	0.00126322	0.0102672	0.00760889	BP
GO:0060045	positive regulation of cardiac muscle cell proliferation	3/1701	24/189811	0.00126322	0.0102672	0.00760889	BP
GO:0032007	negative regulation of TOR signaling	6/1701	132/189811	0.00128964	0.0104529	0.00774648	BP
GO:0001508	action potential	4/1701	53/189811	0.00132733	0.0107287	0.00795088	BP
GO:0001510	RNA methylation	3/1701	25/189811	0.00142594	0.0111858	0.00828965	BP
GO:0006110	regulation of glycolytic process	5/1701	91/189811	0.00141363	0.0111858	0.00828965	BP
GO:0007019	microtubule depolymerization	4/1701	54/189811	0.00142342	0.0111858	0.00828965	BP
GO:0021846	cell proliferation in forebrain	3/1701	25/189811	0.00142594	0.0111858	0.00828965	BP
GO:0030576	Cajal body organization	3/1701	25/189811	0.00142594	0.0111858	0.00828965	BP
GO:0033148	positive regulation of intracellular estrogen receptor signaling pathway	3/1701	25/189811	0.00142594	0.0111858	0.00828965	BP
GO:0090166	Golgi disassembly	3/1701	25/189811	0.00142594	0.0111858	0.00828965	BP
GO:0006409	tRNA export from nucleus	4/1701	55/189811	0.00152425	0.0118301	0.00876717	BP
GO:0006497	protein lipidation	4/1701	55/189811	0.00152425	0.0118301	0.00876717	BP
GO:0045842	positive regulation of mitotic metaphase/anaphase transition	4/1701	55/189811	0.00152425	0.0118301	0.00876717	BP
GO:0033601	positive regulation of mammary gland epithelial cell proliferation	3/1701	26/189811	0.00160123	0.012362	0.0091613	BP
GO:0031047	gene silencing by RNA	8/1701	241/189811	0.00164449	0.0125963	0.00933495	BP
GO:0030097	hemopoiesis	7/1701	189/189811	0.00171019	0.0130653	0.00968254	BP
GO:0003407	neural retina development	4/1701	57/189811	0.00174062	0.0131945	0.00977825	BP
GO:0006361	transcription initiation from RNA polymerase I promoter	4/1701	57/189811	0.00174062	0.0131945	0.00977825	BP
GO:0006362	transcription elongation from RNA polymerase I promoter	4/1701	57/189811	0.00174062	0.0131945	0.00977825	BP
GO:0030071	regulation of mitotic metaphase/anaphase transition	3/1701	28/189811	0.00199085	0.0148603	0.0110128	BP
GO:1902808	positive regulation of cell cycle G1/S phase transition	3/1701	28/189811	0.00199085	0.0148603	0.0110128	BP
GO:1990743	protein sialylation	3/1701	28/189811	0.00199085	0.0148603	0.0110128	BP
GO:0090316	positive regulation of intracellular protein transport	5/1701	100/189811	0.00214262	0.0159119	0.0117921	BP
GO:0007096	regulation of exit from mitosis	3/1701	29/189811	0.00220583	0.0162576	0.0120483	BP
GO:0060766	negative regulation of androgen receptor signaling pathway	3/1701	29/189811	0.00220583	0.0162576	0.0120483	BP
GO:0010569	regulation of double-strand break repair via homologous recombination	4/1701	61/189811	0.00223556	0.0164353	0.01218	BP
GO:0048706	embryonic skeletal system development	5/1701	102/189811	0.00233599	0.0170878	0.0126635	BP
GO:0071577	zinc ion transmembrane transport	5/1701	102/189811	0.00233599	0.0170878	0.0126635	BP
GO:0001824	blastocyst development	4/1701	62/189811	0.00237295	0.0173148	0.0128318	BP
GO:0032466	negative regulation of cytokinesis	3/1701	30/189811	0.00243468	0.0176333	0.0130678	BP
GO:0007286	spermatid development	8/1701	258/189811	0.00250655	0.0180644	0.0133873	BP
GO:0002244	hematopoietic progenitor cell differentiation	7/1701	203/189811	0.00255425	0.0183179	0.0135752	BP
GO:0000733	DNA strand renaturation	3/1701	31/189811	0.00267767	0.0190167	0.014093	BP
GO:0034497	protein localization to phagophore assembly site	4/1701	64/189811	0.00266492	0.0190167	0.014093	BP
GO:0051302	regulation of cell division	4/1701	65/189811	0.00281974	0.0199289	0.014769	BP
GO:0006272	leading strand elongation	3/1701	32/189811	0.0029351	0.020595	0.0152627	BP
GO:0006400	tRNA modification	7/1701	208/189811	0.00292269	0.020595	0.0152627	BP
GO:0031118	rRNA pseudouridine synthesis	3/1701	32/189811	0.0029351	0.020595	0.0152627	BP
GO:0045880	positive regulation of smoothened signaling pathway	5/1701	108/189811	0.00299219	0.0209454	0.0155223	BP
GO:0043044	ATP-dependent chromatin remodeling	6/1701	157/189811	0.00308362	0.0215339	0.0159585	BP
GO:0030177	positive regulation of Wnt signaling pathway	5/1701	109/189811	0.00311324	0.0216889	0.0160734	BP
GO:0010458	exit from mitosis	4/1701	68/189811	0.00332087	0.0229171	0.0169836	BP
GO:0090263	positive regulation of canonical Wnt signaling pathway	10/1701	394/189811	0.00331789	0.0229171	0.0169836	BP
GO:0006924	activation-induced cell death of T cells	2/1701	10/189811	0.00344338	0.0232687	0.0172441	BP
GO:0033260	nuclear DNA replication	2/1701	10/189811	0.00344338	0.0232687	0.0172441	BP
GO:0033624	negative regulation of integrin activation	2/1701	10/189811	0.00344338	0.0232687	0.0172441	BP
GO:1903798	regulation of production of miRNAs involved in gene silencing by miRNA	2/1701	10/189811	0.00344338	0.0232687	0.0172441	BP
GO:1904976	cellular response to bleomycin	2/1701	10/189811	0.00344338	0.0232687	0.0172441	BP
GO:0006259	DNA metabolic process	4/1701	69/189811	0.00350052	0.0233847	0.0173301	BP
GO:0031120	snRNA pseudouridine synthesis	3/1701	34/189811	0.00349433	0.0233847	0.0173301	BP
GO:1902857	positive regulation of non-motile cilium assembly	3/1701	34/189811	0.00349433	0.0233847	0.0173301	BP
GO:0006231	dTMP biosynthetic process	3/1701	35/189811	0.00379665	0.0251335	0.0186261	BP
GO:0007100	mitotic centrosome separation	3/1701	35/189811	0.00379665	0.0251335	0.0186261	BP
GO:0033567	DNA replication, Okazaki fragment processing	3/1701	35/189811	0.00379665	0.0251335	0.0186261	BP
GO:0042438	melanin biosynthetic process	4/1701	71/189811	0.00387938	0.0256232	0.018989	BP
GO:0043488	regulation of mRNA stability	8/1701	279/189811	0.00401912	0.0264864	0.0196287	BP
GO:0000052	citrulline metabolic process	2/1701	11/189811	0.00418361	0.0265537	0.0196786	BP
GO:0005513	detection of calcium ion	4/1701	72/189811	0.00407882	0.0265537	0.0196786	BP
GO:0034244	negative regulation of transcription elongation from RNA polymerase II promoter	3/1701	36/189811	0.00411441	0.0265537	0.0196786	BP
GO:0043923	positive regulation by host of viral transcription	3/1701	36/189811	0.00411441	0.0265537	0.0196786	BP
GO:0045606	positive regulation of epidermal cell differentiation	3/1701	36/189811	0.00411441	0.0265537	0.0196786	BP
GO:0045860	positive regulation of protein kinase activity	6/1701	167/189811	0.00416915	0.0265537	0.0196786	BP
GO:0046601	positive regulation of centriole replication	2/1701	11/189811	0.00418361	0.0265537	0.0196786	BP
GO:0072594	establishment of protein localization to organelle	2/1701	11/189811	0.00418361	0.0265537	0.0196786	BP
GO:0075506	entry of viral genome into host nucleus through nuclear pore complex via importin	2/1701	11/189811	0.00418361	0.0265537	0.0196786	BP
GO:0097681	double-strand break repair via alternative nonhomologous end joining	2/1701	11/189811	0.00418361	0.0265537	0.0196786	BP
GO:1903507	negative regulation of nucleic acid-templated transcription	2/1701	11/189811	0.00418361	0.0265537	0.0196786	BP
GO:1990426	mitotic recombination-dependent replication fork processing	2/1701	11/189811	0.00418361	0.0265537	0.0196786	BP
GO:0031124	mRNA 3'-end processing	5/1701	117/189811	0.00421192	0.0266755	0.0197689	BP
GO:0045815	positive regulation of gene expression, epigenetic	4/1701	73/189811	0.00428506	0.0270801	0.0200687	BP
GO:0019886	antigen processing and presentation of exogenous peptide antigen via MHC class II	7/1701	224/189811	0.00437914	0.027615	0.0204651	BP
GO:0009838	abscission	3/1701	37/189811	0.00444786	0.0278086	0.0206086	BP
GO:0030203	glycosaminoglycan metabolic process	3/1701	37/189811	0.00444786	0.0278086	0.0206086	BP
GO:0045739	positive regulation of DNA repair	6/1701	171/189811	0.00467406	0.0291605	0.0216105	BP
GO:0007095	mitotic G2 DNA damage checkpoint	4/1701	75/189811	0.00471839	0.02925	0.0216768	BP
GO:0010332	response to gamma radiation	4/1701	75/189811	0.00471839	0.02925	0.0216768	BP
GO:0042074	cell migration involved in gastrulation	3/1701	38/189811	0.00479721	0.0296132	0.0219459	BP
GO:2001022	positive regulation of response to DNA damage stimulus	3/1701	38/189811	0.00479721	0.0296132	0.0219459	BP
GO:0006525	arginine metabolic process	4/1701	76/189811	0.00494569	0.0297402	0.0220401	BP
GO:0010705	meiotic DNA double-strand break processing involved in reciprocal meiotic recombination	2/1701	12/189811	0.00499058	0.0297402	0.0220401	BP
GO:0018192	enzyme active site formation via cysteine modification to L-cysteine persulfide	2/1701	12/189811	0.00499058	0.0297402	0.0220401	BP
GO:0043576	regulation of respiratory gaseous exchange	2/1701	12/189811	0.00499058	0.0297402	0.0220401	BP
GO:0045186	zonula adherens assembly	2/1701	12/189811	0.00499058	0.0297402	0.0220401	BP
GO:0060666	dichotomous subdivision of terminal units involved in salivary gland branching	2/1701	12/189811	0.00499058	0.0297402	0.0220401	BP
GO:0090065	regulation of production of siRNA involved in RNA interference	2/1701	12/189811	0.00499058	0.0297402	0.0220401	BP
GO:1900118	negative regulation of execution phase of apoptosis	2/1701	12/189811	0.00499058	0.0297402	0.0220401	BP
GO:1903373	positive regulation of endoplasmic reticulum tubular network organization	2/1701	12/189811	0.00499058	0.0297402	0.0220401	BP
GO:1904888	cranial skeletal system development	2/1701	12/189811	0.00499058	0.0297402	0.0220401	BP
GO:2000045	regulation of G1/S transition of mitotic cell cycle	4/1701	76/189811	0.00494569	0.0297402	0.0220401	BP
GO:0003334	keratinocyte development	3/1701	39/189811	0.00516267	0.0304556	0.0225702	BP
GO:0035518	histone H2A monoubiquitination	3/1701	39/189811	0.00516267	0.0304556	0.0225702	BP
GO:0045926	negative regulation of growth	3/1701	39/189811	0.00516267	0.0304556	0.0225702	BP
GO:0090129	positive regulation of synapse maturation	3/1701	39/189811	0.00516267	0.0304556	0.0225702	BP
GO:0090235	regulation of metaphase plate congression	3/1701	39/189811	0.00516267	0.0304556	0.0225702	BP
GO:0071169	establishment of protein localization to chromatin	3/1701	40/189811	0.00554443	0.0323168	0.0239495	BP
GO:0000958	mitochondrial mRNA catabolic process	2/1701	13/189811	0.00586302	0.0333111	0.0246864	BP
GO:0003289	atrial septum primum morphogenesis	2/1701	13/189811	0.00586302	0.0333111	0.0246864	BP
GO:0006167	AMP biosynthetic process	2/1701	13/189811	0.00586302	0.0333111	0.0246864	BP
GO:0006402	mRNA catabolic process	6/1701	179/189811	0.00581672	0.0333111	0.0246864	BP
GO:0034447	very-low-density lipoprotein particle clearance	2/1701	13/189811	0.00586302	0.0333111	0.0246864	BP
GO:0048103	somatic stem cell division	2/1701	13/189811	0.00586302	0.0333111	0.0246864	BP
GO:0051386	regulation of neurotrophin TRK receptor signaling pathway	2/1701	13/189811	0.00586302	0.0333111	0.0246864	BP
GO:0072719	cellular response to cisplatin	2/1701	13/189811	0.00586302	0.0333111	0.0246864	BP
GO:1902510	regulation of apoptotic DNA fragmentation	2/1701	13/189811	0.00586302	0.0333111	0.0246864	BP
GO:0006611	protein export from nucleus	5/1701	127/189811	0.00594262	0.0334391	0.0247813	BP
GO:0042770	signal transduction in response to DNA damage	3/1701	41/189811	0.0059427	0.0334391	0.0247813	BP
GO:0075733	intracellular transport of virus	4/1701	80/189811	0.00592814	0.0334391	0.0247813	BP
GO:0098656	anion transmembrane transport	3/1701	41/189811	0.0059427	0.0334391	0.0247813	BP
GO:1904668	positive regulation of ubiquitin protein ligase activity	3/1701	41/189811	0.0059427	0.0334391	0.0247813	BP
GO:0001654	eye development	5/1701	128/189811	0.00613944	0.0344798	0.0255526	BP
GO:0044030	regulation of DNA methylation	3/1701	42/189811	0.00635764	0.0355687	0.0263595	BP
GO:0009156	ribonucleoside monophosphate biosynthetic process	3/1701	43/189811	0.00678943	0.0372584	0.0276117	BP
GO:0021695	cerebellar cortex development	2/1701	14/189811	0.00679971	0.0372584	0.0276117	BP
GO:0034436	glycoprotein transport	2/1701	14/189811	0.00679971	0.0372584	0.0276117	BP
GO:0048298	positive regulation of isotype switching to IgA isotypes	2/1701	14/189811	0.00679971	0.0372584	0.0276117	BP
GO:0060830	ciliary receptor clustering involved in smoothened signaling pathway	2/1701	14/189811	0.00679971	0.0372584	0.0276117	BP
GO:1900038	negative regulation of cellular response to hypoxia	2/1701	14/189811	0.00679971	0.0372584	0.0276117	BP
GO:1903416	response to glycoside	2/1701	14/189811	0.00679971	0.0372584	0.0276117	BP
GO:1905832	positive regulation of spindle assembly	3/1701	43/189811	0.00678943	0.0372584	0.0276117	BP
GO:0030326	embryonic limb morphogenesis	4/1701	84/189811	0.00703246	0.0383184	0.0283973	BP
GO:0044458	motile cilium assembly	4/1701	84/189811	0.00703246	0.0383184	0.0283973	BP
GO:0045445	myoblast differentiation	4/1701	84/189811	0.00703246	0.0383184	0.0283973	BP
GO:0046626	regulation of insulin receptor signaling pathway	3/1701	44/189811	0.00723823	0.0392932	0.0291197	BP
GO:0032688	negative regulation of interferon-beta production	4/1701	85/189811	0.00732828	0.039635	0.029373	BP
GO:0000018	regulation of DNA recombination	2/1701	15/189811	0.00779943	0.0408981	0.030309	BP
GO:0000463	maturation of LSU-rRNA from tricistronic rRNA transcript (SSU-rRNA, 5.8S rRNA, LSU-rRNA)	5/1701	135/189811	0.007647	0.0408981	0.030309	BP
GO:0000965	mitochondrial RNA 3'-end processing	2/1701	15/189811	0.00779943	0.0408981	0.030309	BP
GO:0001655	urogenital system development	2/1701	15/189811	0.00779943	0.0408981	0.030309	BP
GO:0001682	tRNA 5'-leader removal	3/1701	45/189811	0.00770419	0.0408981	0.030309	BP
GO:0006273	lagging strand elongation	2/1701	15/189811	0.00779943	0.0408981	0.030309	BP
GO:0017126	nucleologenesis	2/1701	15/189811	0.00779943	0.0408981	0.030309	BP
GO:0019054	modulation by virus of host cellular process	2/1701	15/189811	0.00779943	0.0408981	0.030309	BP
GO:0031087	deadenylation-independent decapping of nuclear-transcribed mRNA	2/1701	15/189811	0.00779943	0.0408981	0.030309	BP
GO:0031503	protein-containing complex localization	2/1701	15/189811	0.00779943	0.0408981	0.030309	BP
GO:0033599	regulation of mammary gland epithelial cell proliferation	2/1701	15/189811	0.00779943	0.0408981	0.030309	BP
GO:0048705	skeletal system morphogenesis	4/1701	86/189811	0.00763219	0.0408981	0.030309	BP
GO:0032388	positive regulation of intracellular transport	3/1701	46/189811	0.00818746	0.0424761	0.0314785	BP
GO:0034969	histone arginine methylation	3/1701	46/189811	0.00818746	0.0424761	0.0314785	BP
GO:0072520	seminiferous tubule development	3/1701	46/189811	0.00818746	0.0424761	0.0314785	BP
GO:0048147	negative regulation of fibroblast proliferation	4/1701	89/189811	0.00859327	0.0444238	0.0329219	BP
GO:0006596	polyamine biosynthetic process	3/1701	47/189811	0.00868818	0.0445212	0.0329941	BP
GO:0016331	morphogenesis of embryonic epithelium	3/1701	47/189811	0.00868818	0.0445212	0.0329941	BP
GO:0072711	cellular response to hydroxyurea	3/1701	47/189811	0.00868818	0.0445212	0.0329941	BP
GO:0097193	intrinsic apoptotic signaling pathway	3/1701	47/189811	0.00868818	0.0445212	0.0329941	BP
GO:0098789	pre-mRNA cleavage required for polyadenylation	3/1701	47/189811	0.00868818	0.0445212	0.0329941	BP
GO:0001843	neural tube closure	7/1701	256/189811	0.00885487	0.0445484	0.0330142	BP
GO:0007143	female meiotic nuclear division	2/1701	16/189811	0.00886096	0.0445484	0.0330142	BP
GO:0007263	nitric oxide mediated signal transduction	2/1701	16/189811	0.00886096	0.0445484	0.0330142	BP
GO:0032927	positive regulation of activin receptor signaling pathway	2/1701	16/189811	0.00886096	0.0445484	0.0330142	BP
GO:0044773	mitotic DNA damage checkpoint	2/1701	16/189811	0.00886096	0.0445484	0.0330142	BP
GO:0050999	regulation of nitric-oxide synthase activity	2/1701	16/189811	0.00886096	0.0445484	0.0330142	BP
GO:0051598	meiotic recombination checkpoint	2/1701	16/189811	0.00886096	0.0445484	0.0330142	BP
GO:0060215	primitive hemopoiesis	2/1701	16/189811	0.00886096	0.0445484	0.0330142	BP
GO:1900746	regulation of vascular endothelial growth factor signaling pathway	2/1701	16/189811	0.00886096	0.0445484	0.0330142	BP
GO:1902004	positive regulation of amyloid-beta formation	2/1701	16/189811	0.00886096	0.0445484	0.0330142	BP
GO:0042254	ribosome biogenesis	8/1701	321/189811	0.00905531	0.0454474	0.0336805	BP
GO:0006694	steroid biosynthetic process	6/1701	199/189811	0.00954677	0.0475065	0.0352065	BP
GO:0007017	microtubule-based process	8/1701	324/189811	0.00954105	0.0475065	0.0352065	BP
GO:0030178	negative regulation of Wnt signaling pathway	5/1701	144/189811	0.00994009	0.0488138	0.0361753	BP
GO:0032487	regulation of Rap protein signal transduction	2/1701	17/189811	0.00998312	0.0488138	0.0361753	BP
GO:0070201	regulation of establishment of protein localization	2/1701	17/189811	0.00998312	0.0488138	0.0361753	BP
GO:1900535	palmitic acid biosynthetic process	2/1701	17/189811	0.00998312	0.0488138	0.0361753	BP
GO:1901991	negative regulation of mitotic cell cycle phase transition	2/1701	17/189811	0.00998312	0.0488138	0.0361753	BP
GO:1903292	protein localization to Golgi membrane	2/1701	17/189811	0.00998312	0.0488138	0.0361753	BP
GO:1903566	positive regulation of protein localization to cilium	2/1701	17/189811	0.00998312	0.0488138	0.0361753	BP
GO:1990918	double-strand break repair involved in meiotic recombination	2/1701	17/189811	0.00998312	0.0488138	0.0361753	BP
GO:0000777	condensed chromosome kinetochore	57/1701	376/189811	8.44954e-51	2.47233e-47	1.83222e-47	CC
GO:0000776	kinetochore	39/1701	323/189811	2.55399e-31	3.73648e-28	2.76906e-28	CC
GO:0000775	chromosome, centromeric region	30/1701	251/189811	2.64463e-24	1.9198e-21	1.42274e-21	CC
GO:0005814	centriole	32/1701	444/189811	4.14585e-19	1.21308e-16	8.98996e-17	CC
GO:0005876	spindle microtubule	18/1701	97/189811	1.09643e-18	2.9165e-16	2.16138e-16	CC
GO:0072686	mitotic spindle	24/1701	262/189811	4.81027e-17	1.00535e-14	7.45049e-15	CC
GO:0070652	HAUS complex	11/1701	29/189811	8.65507e-16	1.26624e-13	9.38391e-14	CC
GO:0005657	replication fork	14/1701	92/189811	1.3452e-13	1.4578e-11	1.08036e-11	CC
GO:0032133	chromosome passenger complex	9/1701	25/189811	6.55606e-13	6.85108e-11	5.07725e-11	CC
GO:0000940	condensed chromosome outer kinetochore	9/1701	30/189811	4.41027e-12	4.03264e-10	2.98854e-10	CC
GO:0071546	pi-body	8/1701	21/189811	7.50922e-12	6.46234e-10	4.78916e-10	CC
GO:0005697	telomerase holoenzyme complex	12/1701	83/189811	1.39327e-11	1.10484e-09	8.1878e-10	CC
GO:0035371	microtubule plus-end	12/1701	86/189811	2.14602e-11	1.61006e-09	1.1932e-09	CC
GO:0005871	kinesin complex	17/1701	258/189811	3.09135e-10	1.67505e-08	1.24136e-08	CC
GO:0001669	acrosomal vesicle	17/1701	269/189811	5.86424e-10	3.06406e-08	2.27074e-08	CC
GO:0000781	chromosome, telomeric region	14/1701	191/189811	2.84416e-09	1.387e-07	1.02789e-07	CC
GO:0051233	spindle midzone	11/1701	108/189811	4.52612e-09	2.06928e-07	1.53352e-07	CC
GO:0097149	centralspindlin complex	6/1701	17/189811	5.83982e-09	2.58899e-07	1.91866e-07	CC
GO:0034451	centriolar satellite	10/1701	92/189811	1.20658e-08	5.11659e-07	3.79184e-07	CC
GO:0000791	euchromatin	8/1701	52/189811	2.17121e-08	8.58509e-07	6.3623e-07	CC
GO:0000444	MIS12/MIND type complex	5/1701	12/189811	4.31917e-08	1.62024e-06	1.20074e-06	CC
GO:0045171	intercellular bridge	12/1701	176/189811	8.43221e-08	2.86891e-06	2.12611e-06	CC
GO:0000792	heterochromatin	10/1701	120/189811	1.54895e-07	4.98048e-06	3.69097e-06	CC
GO:0097431	mitotic spindle pole	9/1701	94/189811	1.9623e-07	6.10817e-06	4.52669e-06	CC
GO:0031616	spindle pole centrosome	7/1701	48/189811	2.44992e-07	7.46717e-06	5.53382e-06	CC
GO:0043596	nuclear replication fork	7/1701	52/189811	4.31481e-07	1.27527e-05	9.45084e-06	CC
GO:0098536	deuterosome	5/1701	18/189811	4.46805e-07	1.30735e-05	9.68861e-06	CC
GO:0036064	ciliary basal body	17/1701	425/189811	4.60327e-07	1.33358e-05	9.88299e-06	CC
GO:0000778	condensed nuclear chromosome kinetochore	6/1701	35/189811	6.67266e-07	1.87733e-05	1.39126e-05	CC
GO:0097362	MCM8-MCM9 complex	4/1701	10/189811	1.29283e-06	3.43892e-05	2.54854e-05	CC
GO:0035861	site of double-strand break	13/1701	282/189811	2.16209e-06	5.22833e-05	3.87465e-05	CC
GO:0042555	MCM complex	6/1701	43/189811	2.35753e-06	5.60824e-05	4.1562e-05	CC
GO:0043240	Fanconi anaemia nuclear complex	6/1701	45/189811	3.10199e-06	7.09096e-05	5.25502e-05	CC
GO:0000779	condensed chromosome, centromeric region	6/1701	46/189811	3.54016e-06	8.02984e-05	5.95081e-05	CC
GO:0005680	anaphase-promoting complex	8/1701	104/189811	4.92678e-06	0.00010758	7.97263e-05	CC
GO:0090543	Flemming body	9/1701	139/189811	5.27773e-06	0.00011439	8.47729e-05	CC
GO:0071547	piP-body	4/1701	15/189811	8.10782e-06	0.000164746	0.000122091	CC
GO:0000242	pericentriolar material	6/1701	53/189811	8.22541e-06	0.000165983	0.000123008	CC
GO:0071564	npBAF complex	7/1701	81/189811	8.94911e-06	0.00017813	0.00013201	CC
GO:0005721	pericentric heterochromatin	6/1701	56/189811	1.137e-05	0.000210904	0.000156299	CC
GO:0045111	intermediate filament cytoskeleton	10/1701	193/189811	1.15604e-05	0.00021274	0.000157659	CC
GO:0000780	condensed nuclear chromosome, centromeric region	5/1701	35/189811	1.49175e-05	0.000267783	0.000198451	CC
GO:0000784	nuclear chromosome, telomeric region	11/1701	251/189811	2.05459e-05	0.000358186	0.000265447	CC
GO:0031262	Ndc80 complex	4/1701	19/189811	2.23734e-05	0.000382834	0.000283713	CC
GO:0005720	nuclear heterochromatin	8/1701	134/189811	3.14742e-05	0.00051163	0.000379162	CC
GO:0016592	mediator complex	9/1701	177/189811	3.63814e-05	0.000578543	0.000428751	CC
GO:0031618	nuclear pericentric heterochromatin	5/1701	44/189811	4.6681e-05	0.00073042	0.000541305	CC
GO:0005637	nuclear inner membrane	9/1701	201/189811	9.68519e-05	0.00135593	0.00100486	CC
GO:0001650	fibrillar center	13/1701	412/189811	0.00011303	0.00152614	0.001131	CC
GO:0005881	cytoplasmic microtubule	9/1701	205/189811	0.000112443	0.00152614	0.001131	CC
GO:0000800	lateral element	4/1701	29/189811	0.000127655	0.00168252	0.00124689	CC
GO:0005664	nuclear origin of replication recognition complex	4/1701	29/189811	0.000127655	0.00168252	0.00124689	CC
GO:0070938	contractile ring	3/1701	12/189811	0.000148781	0.00186838	0.00138463	CC
GO:0071821	FANCM-MHF complex	3/1701	12/189811	0.000148781	0.00186838	0.00138463	CC
GO:0016514	SWI/SNF complex	6/1701	90/189811	0.000168384	0.00209656	0.00155374	CC
GO:0033162	melanosome membrane	6/1701	91/189811	0.00017891	0.00219954	0.00163005	CC
GO:0071565	nBAF complex	6/1701	91/189811	0.00017891	0.00219954	0.00163005	CC
GO:0032154	cleavage furrow	13/1701	433/189811	0.000183571	0.00222733	0.00165065	CC
GO:0036038	MKS complex	4/1701	32/189811	0.00018919	0.00222733	0.00165065	CC
GO:0044666	MLL3/4 complex	5/1701	59/189811	0.000192589	0.00222733	0.00165065	CC
GO:0031510	SUMO activating enzyme complex	3/1701	14/189811	0.000242886	0.00271254	0.00201023	CC
GO:0000438	core TFIIH complex portion of holo TFIIH complex	3/1701	16/189811	0.000368699	0.00385291	0.00285534	CC
GO:0060077	inhibitory synapse	5/1701	69/189811	0.000401582	0.00410849	0.00304475	CC
GO:0099738	cell cortex region	5/1701	72/189811	0.000489027	0.00473806	0.00351131	CC
GO:0030914	STAGA complex	4/1701	41/189811	0.000499775	0.0047789	0.00354158	CC
GO:0005643	nuclear pore	10/1701	306/189811	0.000514067	0.00488364	0.0036192	CC
GO:0005736	RNA polymerase I complex	5/1701	73/189811	0.000521134	0.00490301	0.00363356	CC
GO:0032059	bleb	5/1701	73/189811	0.000521134	0.00490301	0.00363356	CC
GO:0071005	U2-type precatalytic spliceosome	10/1701	310/189811	0.000568146	0.00521127	0.00386201	CC
GO:0034702	ion channel complex	4/1701	43/189811	0.000600456	0.00544957	0.00403861	CC
GO:0043657	host cell	6/1701	114/189811	0.000601576	0.00544957	0.00403861	CC
GO:0033276	transcription factor TFTC complex	4/1701	49/189811	0.000987974	0.00833087	0.0061739	CC
GO:0005826	actomyosin contractile ring	4/1701	50/189811	0.00106631	0.00891435	0.00660631	CC
GO:0030532	small nuclear ribonucleoprotein complex	5/1701	88/189811	0.00121734	0.0100336	0.0074358	CC
GO:1990023	mitotic spindle midzone	4/1701	54/189811	0.00142342	0.0111858	0.00828965	CC
GO:0000794	condensed nuclear chromosome	7/1701	184/189811	0.00146825	0.0114869	0.00851279	CC
GO:0030681	multimeric ribonuclease P complex	3/1701	26/189811	0.00160123	0.012362	0.0091613	CC
GO:0070578	RISC-loading complex	3/1701	28/189811	0.00199085	0.0148603	0.0110128	CC
GO:0005828	kinetochore microtubule	3/1701	30/189811	0.00243468	0.0176333	0.0130678	CC
GO:0032040	small-subunit processome	8/1701	257/189811	0.00244769	0.0176838	0.0131052	CC
GO:0070761	pre-snoRNP complex	3/1701	33/189811	0.00320723	0.0222907	0.0165193	CC
GO:0016442	RISC complex	4/1701	68/189811	0.00332087	0.0229171	0.0169836	CC
GO:0005760	gamma DNA polymerase complex	2/1701	10/189811	0.00344338	0.0232687	0.0172441	CC
GO:0032798	Swi5-Sfr1 complex	2/1701	10/189811	0.00344338	0.0232687	0.0172441	CC
GO:0097487	multivesicular body, internal vesicle	2/1701	10/189811	0.00344338	0.0232687	0.0172441	CC
GO:0000808	origin recognition complex	2/1701	11/189811	0.00418361	0.0265537	0.0196786	CC
GO:0071339	MLL1 complex	6/1701	167/189811	0.00416915	0.0265537	0.0196786	CC
GO:0000811	GINS complex	2/1701	12/189811	0.00499058	0.0297402	0.0220401	CC
GO:0090661	box H/ACA telomerase RNP complex	2/1701	12/189811	0.00499058	0.0297402	0.0220401	CC
GO:0098892	extrinsic component of postsynaptic specialization membrane	2/1701	12/189811	0.00499058	0.0297402	0.0220401	CC
GO:0031390	Ctf18 RFC-like complex	3/1701	40/189811	0.00554443	0.0323168	0.0239495	CC
GO:0031904	endosome lumen	3/1701	40/189811	0.00554443	0.0323168	0.0239495	CC
GO:0034709	methylosome	4/1701	79/189811	0.00567134	0.0329908	0.024449	CC
GO:0070274	RES complex	2/1701	13/189811	0.00586302	0.0333111	0.0246864	CC
GO:0034388	Pwp2p-containing subcomplex of 90S preribosome	3/1701	42/189811	0.00635764	0.0355687	0.0263595	CC
GO:0000796	condensin complex	2/1701	14/189811	0.00679971	0.0372584	0.0276117	CC
GO:0005658	alpha DNA polymerase:primase complex	2/1701	14/189811	0.00679971	0.0372584	0.0276117	CC
GO:0061673	mitotic spindle astral microtubule	2/1701	14/189811	0.00679971	0.0372584	0.0276117	CC
GO:0031429	box H/ACA snoRNP complex	3/1701	44/189811	0.00723823	0.0392932	0.0291197	CC
GO:0000783	nuclear telomere cap complex	2/1701	15/189811	0.00779943	0.0408981	0.030309	CC
GO:0045025	mitochondrial degradosome	2/1701	15/189811	0.00779943	0.0408981	0.030309	CC
GO:0000243	commitment complex	3/1701	46/189811	0.00818746	0.0424761	0.0314785	CC
GO:0000307	cyclin-dependent protein kinase holoenzyme complex	4/1701	88/189811	0.0082646	0.0428004	0.0317188	CC
GO:0071007	U2-type catalytic step 2 spliceosome	6/1701	197/189811	0.00911254	0.0456563	0.0338353	CC
GO:0043186	P granule	5/1701	141/189811	0.00912943	0.0456627	0.0338401	CC
GO:0031080	nuclear pore outer ring	3/1701	48/189811	0.00920648	0.0459695	0.0340674	CC
GO:0031931	TORC1 complex	3/1701	49/189811	0.00974247	0.0483981	0.0358672	CC
GO:0003777	microtubule motor activity	28/1701	429/189811	8.26545e-16	1.26624e-13	9.38391e-14	MF
GO:0044729	hemi-methylated DNA-binding	8/1701	19/189811	2.83385e-12	2.67479e-10	1.98225e-10	MF
GO:0035064	methylated histone binding	17/1701	223/189811	3.1868e-11	2.27429e-09	1.68544e-09	MF
GO:0008574	ATP-dependent microtubule motor activity, plus-end-directed	11/1701	74/189811	7.23711e-11	4.81268e-09	3.56662e-09	MF
GO:0036310	annealing helicase activity	9/1701	40/189811	7.77782e-11	5.05731e-09	3.74791e-09	MF
GO:0032190	acrosin binding	9/1701	41/189811	9.88557e-11	6.02608e-09	4.46585e-09	MF
GO:0016428	tRNA (cytosine-5-)-methyltransferase activity	6/1701	31/189811	3.12085e-07	9.31797e-06	6.90543e-06	MF
GO:0001164	RNA polymerase I core promoter sequence-specific DNA binding	5/1701	20/189811	7.96543e-07	2.19876e-05	1.62947e-05	MF
GO:0008094	DNA-dependent ATPase activity	12/1701	234/189811	1.76437e-06	4.41243e-05	3.27e-05	MF
GO:0048256	flap endonuclease activity	4/1701	11/189811	2.01708e-06	4.95965e-05	3.67553e-05	MF
GO:0070182	DNA polymerase binding	7/1701	67/189811	2.49551e-06	5.84149e-05	4.32905e-05	MF
GO:0043515	kinetochore binding	5/1701	29/189811	5.70588e-06	0.000121864	9.0312e-05	MF
GO:0000405	bubble DNA binding	5/1701	30/189811	6.79633e-06	0.000139063	0.000103058	MF
GO:0035804	structural constituent of egg coat	5/1701	32/189811	9.46221e-06	0.000184576	0.000136787	MF
GO:0002153	steroid receptor RNA activator RNA binding	4/1701	16/189811	1.07334e-05	0.000205267	0.000152121	MF
GO:0106029	tRNA pseudouridine synthase activity	7/1701	84/189811	1.13886e-05	0.000210904	0.000156299	MF
GO:0043139	5'-3' DNA helicase activity	4/1701	18/189811	1.77899e-05	0.000317398	0.00023522	MF
GO:0000400	four-way junction DNA binding	6/1701	62/189811	2.05657e-05	0.000358186	0.000265447	MF
GO:0008479	queuine tRNA-ribosyltransferase activity	5/1701	38/189811	2.25573e-05	0.000382894	0.000283758	MF
GO:0070577	lysine-acetylated histone binding	7/1701	96/189811	2.73056e-05	0.000456549	0.000338343	MF
GO:0070530	K63-linked polyubiquitin modification-dependent protein binding	6/1701	68/189811	3.49822e-05	0.000559333	0.000414514	MF
GO:0070034	telomerase RNA binding	6/1701	69/189811	3.80235e-05	0.000601388	0.000445681	MF
GO:0016779	nucleotidyltransferase activity	9/1701	184/189811	4.91839e-05	0.00076549	0.000567295	MF
GO:0043014	alpha-tubulin binding	8/1701	145/189811	5.51689e-05	0.000849601	0.000629628	MF
GO:0043024	ribosomal small subunit binding	8/1701	145/189811	5.51689e-05	0.000849601	0.000629628	MF
GO:0009378	four-way junction helicase activity	6/1701	76/189811	6.57501e-05	0.000996813	0.000738725	MF
GO:0004798	thymidylate kinase activity	4/1701	25/189811	6.99572e-05	0.00104436	0.000773963	MF
GO:0019136	deoxynucleoside kinase activity	3/1701	10/189811	8.22493e-05	0.00116826	0.000865782	MF
GO:0061749	forked DNA-dependent helicase activity	3/1701	10/189811	8.22493e-05	0.00116826	0.000865782	MF
GO:0106162	mRNA N-acetyltransferase activity	3/1701	10/189811	8.22493e-05	0.00116826	0.000865782	MF
GO:0035402	histone kinase activity (H3-T11 specific)	3/1701	11/189811	0.000112336	0.00152614	0.001131	MF
GO:0043015	gamma-tubulin binding	6/1701	84/189811	0.000115048	0.00154181	0.00114262	MF
GO:0003678	DNA helicase activity	8/1701	167/189811	0.000147581	0.00186838	0.00138463	MF
GO:0004844	uracil DNA N-glycosylase activity	4/1701	30/189811	0.000146249	0.00186838	0.00138463	MF
GO:0009041	uridylate kinase activity	4/1701	30/189811	0.000146249	0.00186838	0.00138463	MF
GO:1990756	ubiquitin ligase-substrate adaptor activity	3/1701	12/189811	0.000148781	0.00186838	0.00138463	MF
GO:0017108	5'-flap endonuclease activity	5/1701	56/189811	0.000150237	0.0018786	0.00139221	MF
GO:0031996	thioesterase binding	5/1701	58/189811	0.000177574	0.00219954	0.00163005	MF
GO:0002039	p53 binding	11/1701	322/189811	0.000188756	0.00222733	0.00165065	MF
GO:0005113	patched binding	3/1701	13/189811	0.000192122	0.00222733	0.00165065	MF
GO:0016890	site-specific endodeoxyribonuclease activity, specific for altered base	3/1701	13/189811	0.000192122	0.00222733	0.00165065	MF
GO:0046539	histamine N-methyltransferase activity	3/1701	13/189811	0.000192122	0.00222733	0.00165065	MF
GO:0061821	telomeric D-loop binding	3/1701	13/189811	0.000192122	0.00222733	0.00165065	MF
GO:0016783	sulfurtransferase activity	6/1701	95/189811	0.000226313	0.00256664	0.0019021	MF
GO:0019948	SUMO activating enzyme activity	3/1701	14/189811	0.000242886	0.00271254	0.00201023	MF
GO:1990883	rRNA cytidine N-acetyltransferase activity	3/1701	15/189811	0.000301581	0.00320882	0.00237801	MF
GO:0051721	protein phosphatase 2A binding	6/1701	101/189811	0.000315366	0.00334333	0.0024777	MF
GO:0016274	protein-arginine N-methyltransferase activity	4/1701	38/189811	0.000372127	0.00386115	0.00286145	MF
GO:0042799	histone methyltransferase activity (H4-K20 specific)	3/1701	17/189811	0.00044472	0.00447165	0.00331388	MF
GO:0047288	monosialoganglioside sialyltransferase activity	3/1701	17/189811	0.00044472	0.00447165	0.00331388	MF
GO:0015269	calcium-activated potassium channel activity	4/1701	40/189811	0.00045423	0.00447501	0.00331637	MF
GO:0043522	leucine zipper domain binding	4/1701	40/189811	0.00045423	0.00447501	0.00331637	MF
GO:0004550	nucleoside diphosphate kinase activity	7/1701	152/189811	0.000480674	0.00470385	0.00348596	MF
GO:0005164	tumor necrosis factor receptor binding	5/1701	72/189811	0.000489027	0.00473806	0.00351131	MF
GO:0048019	receptor antagonist activity	3/1701	18/189811	0.000530106	0.00492409	0.00364918	MF
GO:0003836	beta-galactoside (CMP) alpha-2,3-sialyltransferase activity	3/1701	19/189811	0.000625306	0.00559524	0.00414656	MF
GO:0035174	histone serine kinase activity	3/1701	20/189811	0.000730754	0.00645977	0.00478726	MF
GO:0000900	translation repressor activity, mRNA regulatory element binding	4/1701	47/189811	0.000843578	0.00728806	0.00540109	MF
GO:0008852	exodeoxyribonuclease I activity	3/1701	21/189811	0.00084687	0.00728806	0.00540109	MF
GO:0008176	tRNA (guanine-N7-)-methyltransferase activity	3/1701	22/189811	0.00097406	0.00826116	0.00612224	MF
GO:0008310	single-stranded DNA 3'-5' exodeoxyribonuclease activity	4/1701	49/189811	0.000987974	0.00833087	0.0061739	MF
GO:0070883	pre-miRNA binding	3/1701	24/189811	0.00126322	0.0102672	0.00760889	MF
GO:0009982	pseudouridine synthase activity	6/1701	133/189811	0.00134045	0.0108049	0.00800734	MF
GO:0016538	cyclin-dependent protein serine/threonine kinase regulator activity	5/1701	91/189811	0.00141363	0.0111858	0.00828965	MF
GO:0032795	heterotrimeric G-protein binding	3/1701	25/189811	0.00142594	0.0111858	0.00828965	MF
GO:0008173	RNA methyltransferase activity	4/1701	56/189811	0.00162995	0.0125176	0.00927667	MF
GO:0008327	methyl-CpG binding	4/1701	56/189811	0.00162995	0.0125176	0.00927667	MF
GO:0004766	spermidine synthase activity	3/1701	27/189811	0.00178942	0.0135079	0.0100105	MF
GO:0042162	telomeric DNA binding	5/1701	96/189811	0.00179121	0.0135079	0.0100105	MF
GO:0004527	exonuclease activity	5/1701	100/189811	0.00214262	0.0159119	0.0117921	MF
GO:0030957	Tat protein binding	3/1701	29/189811	0.00220583	0.0162576	0.0120483	MF
GO:0004799	thymidylate synthase activity	3/1701	30/189811	0.00243468	0.0176333	0.0130678	MF
GO:1990825	sequence-specific mRNA binding	4/1701	63/189811	0.00251603	0.0180882	0.0134049	MF
GO:0008093	cytoskeletal anchor activity	4/1701	64/189811	0.00266492	0.0190167	0.014093	MF
GO:0033204	ribonuclease P RNA binding	3/1701	31/189811	0.00267767	0.0190167	0.014093	MF
GO:0004520	endodeoxyribonuclease activity	4/1701	65/189811	0.00281974	0.0199289	0.014769	MF
GO:0042292	URM1 activating enzyme activity	2/1701	10/189811	0.00344338	0.0232687	0.0172441	MF
GO:0005225	volume-sensitive anion channel activity	3/1701	34/189811	0.00349433	0.0233847	0.0173301	MF
GO:0034513	box H/ACA snoRNA binding	3/1701	34/189811	0.00349433	0.0233847	0.0173301	MF
GO:0061676	importin-alpha family protein binding	3/1701	35/189811	0.00379665	0.0251335	0.0186261	MF
GO:0045145	single-stranded DNA 5'-3' exodeoxyribonuclease activity	2/1701	11/189811	0.00418361	0.0265537	0.0196786	MF
GO:0061604	molybdopterin-synthase sulfurtransferase activity	2/1701	11/189811	0.00418361	0.0265537	0.0196786	MF
GO:0070990	snRNP binding	2/1701	11/189811	0.00418361	0.0265537	0.0196786	MF
GO:0003691	double-stranded telomeric DNA binding	3/1701	37/189811	0.00444786	0.0278086	0.0206086	MF
GO:0046935	1-phosphatidylinositol-3-kinase regulator activity	3/1701	37/189811	0.00444786	0.0278086	0.0206086	MF
GO:0050681	androgen receptor binding	7/1701	227/189811	0.00470416	0.02925	0.0216768	MF
GO:0003688	DNA replication origin binding	4/1701	76/189811	0.00494569	0.0297402	0.0220401	MF
GO:0004791	thioredoxin-disulfide reductase activity	4/1701	76/189811	0.00494569	0.0297402	0.0220401	MF
GO:0061665	SUMO ligase activity	2/1701	12/189811	0.00499058	0.0297402	0.0220401	MF
GO:0004869	cysteine-type endopeptidase inhibitor activity	6/1701	176/189811	0.00536671	0.0315956	0.0234151	MF
GO:0003831	beta-N-acetylglucosaminylglycopeptide beta-1,4-galactosyltransferase activity	3/1701	40/189811	0.00554443	0.0323168	0.0239495	MF
GO:0004526	ribonuclease P activity	3/1701	40/189811	0.00554443	0.0323168	0.0239495	MF
GO:0003712	transcription coregulator activity	8/1701	297/189811	0.00580539	0.0333111	0.0246864	MF
GO:0071209	U7 snRNA binding	2/1701	13/189811	0.00586302	0.0333111	0.0246864	MF
GO:0035925	mRNA 3'-UTR AU-rich region binding	4/1701	85/189811	0.00732828	0.039635	0.029373	MF
GO:0008168	methyltransferase activity	9/1701	375/189811	0.00737371	0.0398072	0.0295006	MF
GO:0008175	tRNA methyltransferase activity	3/1701	45/189811	0.00770419	0.0408981	0.030309	MF
GO:0016303	1-phosphatidylinositol-3-kinase activity	3/1701	45/189811	0.00770419	0.0408981	0.030309	MF
GO:0017049	GTP-Rho binding	4/1701	87/189811	0.00794427	0.041583	0.0308167	MF
GO:0003854	3-beta-hydroxy-delta5-steroid dehydrogenase activity	3/1701	46/189811	0.00818746	0.0424761	0.0314785	MF
GO:0061605	molybdopterin-synthase adenylyltransferase activity	2/1701	16/189811	0.00886096	0.0445484	0.0330142	MF
GO:0008080	N-acetyltransferase activity	4/1701	93/189811	0.00999298	0.0488138	0.0361753	MF
GO:0016314	phosphatidylinositol-3,4,5-trisphosphate 3-phosphatase activity	2/1701	17/189811	0.00998312	0.0488138	0.0361753	MF
ko00533	Glycosaminoglycan biosynthesis - keratan sulfate	5/658	96/79977	0.00122596	0.0168569	0.0151632	KEGG
ko00534	Glycosaminoglycan biosynthesis - heparan sulfate / heparin	5/658	69/79977	0.000270285	0.00424733	0.00382057	KEGG
ko03020	RNA polymerase	11/658	269/79977	1.73225e-05	0.000317578	0.000285668	KEGG
ko03022	Basal transcription factors	10/658	195/79977	5.89713e-06	0.000129737	0.000116701	KEGG
ko03030	DNA replication	16/658	222/79977	7.38099e-11	4.05954e-09	3.65165e-09	KEGG
ko03420	Nucleotide excision repair	9/658	357/79977	0.00309101	0.037779	0.033983	KEGG
ko04113	Meiosis - yeast	26/658	399/79977	1.00316e-15	1.10348e-13	9.92601e-14	KEGG
ko04115	p53 signaling pathway	20/658	400/79977	2.33194e-10	8.55046e-09	7.69132e-09	KEGG
ko04122	Sulfur relay system	8/658	103/79977	2.40898e-06	6.62469e-05	5.95905e-05	KEGG
