# Supplementary material for: Comparative transcriptomes of nine tissues for the Heilongjiang brown frog (Rana amurensis)
Source: Sci Rep. 2022 Dec 1;12:20759. doi: 10.1038/s41598-022-24631-6 (PMC9715712; doi:10.1038/s41598-022-24631-6)
Supplement: Supplementary file 15 — Supplementary Table S10. [file 41598_2022_24631_MOESM15_ESM.xlsx]

## Sheet: Downregulated UEGs of ovary
Table S10. GO and KEGG enrichment results of downregulated UEGs in ovary.
ID	Description	GeneRatio	BgRatio	pvalue	p.adjust	qvalue	Ontology
GO:0019083	viral transcription	11/343	244/189811	1.42892e-12	1.47179e-09	9.95733e-10	BP
GO:0006614	SRP-dependent cotranslational protein targeting to membrane	11/343	312/189811	2.01378e-11	6.12867e-09	4.14632e-09	BP
GO:0030046	parallel actin filament bundle assembly	5/343	13/189811	2.38006e-11	6.12867e-09	4.14632e-09	BP
GO:1904106	protein localization to microvillus	5/343	13/189811	2.38006e-11	6.12867e-09	4.14632e-09	BP
GO:1904970	brush border assembly	5/343	17/189811	1.13758e-10	2.34341e-08	1.58543e-08	BP
GO:0000184	nuclear-transcribed mRNA catabolic process, nonsense-mediated decay	11/343	419/189811	4.55217e-10	7.81456e-08	5.2869e-08	BP
GO:0050957	equilibrioception	5/343	27/189811	1.46225e-09	2.15159e-07	1.45565e-07	BP
GO:0006413	translational initiation	11/343	477/189811	1.75513e-09	2.25973e-07	1.52881e-07	BP
GO:0032532	regulation of microvillus length	5/343	29/189811	2.14461e-09	2.45439e-07	1.66051e-07	BP
GO:0046549	retinal cone cell development	5/343	35/189811	5.81062e-09	5.44085e-07	3.68099e-07	BP
GO:0000027	ribosomal large subunit assembly	10/343	479/189811	2.45694e-08	1.80761e-06	1.22293e-06	BP
GO:0042491	inner ear auditory receptor cell differentiation	5/343	47/189811	2.69718e-08	1.85206e-06	1.25301e-06	BP
GO:0050953	sensory perception of light stimulus	5/343	66/189811	1.52778e-07	9.25653e-06	6.26247e-06	BP
GO:0030212	hyaluronan metabolic process	5/343	74/189811	2.72137e-07	1.55723e-05	1.05354e-05	BP
GO:0034622	cellular protein-containing complex assembly	5/343	83/189811	4.84005e-07	2.62381e-05	1.77513e-05	BP
GO:0060122	inner ear receptor cell stereocilium organization	5/343	103/189811	1.41675e-06	6.94883e-05	4.7012e-05	BP
GO:0000381	regulation of alternative mRNA splicing, via spliceosome	8/343	448/189811	1.98858e-06	8.90539e-05	6.0249e-05	BP
GO:2000675	negative regulation of type B pancreatic cell apoptotic process	3/343	15/189811	2.61894e-06	0.000112396	7.60412e-05	BP
GO:0048625	myoblast fate commitment	3/343	16/189811	3.21899e-06	0.000127521	8.62741e-05	BP
GO:0048660	regulation of smooth muscle cell proliferation	3/343	16/189811	3.21899e-06	0.000127521	8.62741e-05	BP
GO:0007223	Wnt signaling pathway, calcium modulating pathway	4/343	56/189811	3.57311e-06	0.000136307	9.22182e-05	BP
GO:0032350	regulation of hormone metabolic process	3/343	18/189811	4.67794e-06	0.000172081	0.000116421	BP
GO:0042472	inner ear morphogenesis	5/343	143/189811	7.0828e-06	0.000243176	0.00016452	BP
GO:0015670	carbon dioxide transport	3/343	22/189811	8.78119e-06	0.000282645	0.000191222	BP
GO:0045494	photoreceptor cell maintenance	5/343	164/189811	1.37482e-05	0.000416489	0.000281774	BP
GO:0043570	maintenance of DNA repeat elements	3/343	27/189811	1.6567e-05	0.000474001	0.000320683	BP
GO:0051447	negative regulation of meiotic cell cycle	3/343	29/189811	2.06406e-05	0.000545123	0.000368801	BP
GO:0042254	ribosome biogenesis	6/343	321/189811	2.99662e-05	0.000752809	0.00050931	BP
GO:0002091	negative regulation of receptor internalization	3/343	37/189811	4.34226e-05	0.000972288	0.000657797	BP
GO:0031124	mRNA 3'-end processing	4/343	117/189811	6.61252e-05	0.00141894	0.000959976	BP
GO:0000086	G2/M transition of mitotic cell cycle	5/343	253/189811	0.000107682	0.00226353	0.00153138	BP
GO:0030490	maturation of SSU-rRNA	4/343	134/189811	0.000111799	0.00230306	0.00155813	BP
GO:0006406	mRNA export from nucleus	5/343	271/189811	0.000148269	0.00288146	0.00194944	BP
GO:0051017	actin filament bundle assembly	5/343	277/189811	0.000164107	0.00313018	0.00211771	BP
GO:0008625	extrinsic apoptotic signaling pathway via death domain receptors	3/343	59/189811	0.000176402	0.00314608	0.00212847	BP
GO:0032849	positive regulation of cellular pH reduction	2/343	11/189811	0.000177158	0.00314608	0.00212847	BP
GO:0039022	pronephric duct development	2/343	11/189811	0.000177158	0.00314608	0.00212847	BP
GO:0060244	negative regulation of cell proliferation involved in contact inhibition	2/343	11/189811	0.000177158	0.00314608	0.00212847	BP
GO:0000028	ribosomal small subunit assembly	5/343	288/189811	0.000196462	0.00342976	0.00232039	BP
GO:0061760	antifungal innate immune response	2/343	12/189811	0.000212335	0.00364509	0.00246607	BP
GO:0046827	positive regulation of protein export from nucleus	3/343	64/189811	0.000224572	0.00373079	0.00252405	BP
GO:0031016	pancreas development	3/343	65/189811	0.000235124	0.00384408	0.0026007	BP
GO:0019732	antifungal humoral response	2/343	13/189811	0.000250642	0.00403377	0.00272903	BP
GO:0007269	neurotransmitter secretion	4/343	169/189811	0.000271709	0.00430008	0.0029092	BP
GO:2001150	positive regulation of dipeptide transmembrane transport	2/343	14/189811	0.000292066	0.00448997	0.00303767	BP
GO:0043433	negative regulation of DNA-binding transcription factor activity	4/343	177/189811	0.00032377	0.00490416	0.00331789	BP
GO:1903307	positive regulation of regulated secretory pathway	2/343	15/189811	0.000336596	0.00502455	0.00339934	BP
GO:1904837	beta-catenin-TCF complex assembly	3/343	74/189811	0.000344766	0.00507299	0.00343211	BP
GO:0046545	development of primary female sexual characteristics	2/343	16/189811	0.000384221	0.00557391	0.00377101	BP
GO:0001568	blood vessel development	4/343	187/189811	0.000398438	0.00569987	0.00385623	BP
GO:0006405	RNA export from nucleus	3/343	80/189811	0.00043348	0.00611622	0.0041379	BP
GO:0038166	angiotensin-activated signaling pathway	2/343	18/189811	0.000488712	0.00662333	0.00448099	BP
GO:0050994	regulation of lipid catabolic process	2/343	18/189811	0.000488712	0.00662333	0.00448099	BP
GO:0061086	negative regulation of histone H3-K27 methylation	2/343	18/189811	0.000488712	0.00662333	0.00448099	BP
GO:0002224	toll-like receptor signaling pathway	3/343	89/189811	0.000592013	0.0076989	0.00520866	BP
GO:0048147	negative regulation of fibroblast proliferation	3/343	89/189811	0.000592013	0.0076989	0.00520866	BP
GO:0071244	cellular response to carbon dioxide	2/343	20/189811	0.000605448	0.0076989	0.00520866	BP
GO:2001225	regulation of chloride transport	2/343	20/189811	0.000605448	0.0076989	0.00520866	BP
GO:2000279	negative regulation of DNA biosynthetic process	2/343	22/189811	0.00073434	0.00922402	0.00624047	BP
GO:0051726	regulation of cell cycle	5/343	394/189811	0.000813675	0.00974518	0.00659306	BP
GO:2001237	negative regulation of extrinsic apoptotic signaling pathway	3/343	99/189811	0.000806825	0.00974518	0.00659306	BP
GO:0001837	epithelial to mesenchymal transition	3/343	100/189811	0.000830671	0.00983438	0.0066534	BP
GO:0061087	positive regulation of histone H3-K27 methylation	2/343	25/189811	0.000950276	0.0108754	0.00735769	BP
GO:0010944	negative regulation of transcription by competitive promoter binding	2/343	26/189811	0.00102824	0.0115118	0.00778824	BP
GO:0090266	regulation of mitotic cell cycle spindle assembly checkpoint	2/343	26/189811	0.00102824	0.0115118	0.00778824	BP
GO:0071569	protein ufmylation	2/343	27/189811	0.00110917	0.0121537	0.00822251	BP
GO:0007589	body fluid secretion	2/343	30/189811	0.0013697	0.0145442	0.00983983	BP
GO:0032024	positive regulation of insulin secretion	3/343	123/189811	0.0015077	0.0158463	0.0107207	BP
GO:0000380	alternative mRNA splicing, via spliceosome	3/343	125/189811	0.00157887	0.0164266	0.0111134	BP
GO:0010501	RNA secondary structure unwinding	2/343	34/189811	0.00175803	0.0177526	0.0120105	BP
GO:0043101	purine-containing compound salvage	2/343	34/189811	0.00175803	0.0177526	0.0120105	BP
GO:0032230	positive regulation of synaptic transmission, GABAergic	2/343	35/189811	0.00186235	0.0186235	0.0125997	BP
GO:0000188	inactivation of MAPK activity	2/343	38/189811	0.00219253	0.0211057	0.014279	BP
GO:1990592	protein K69-linked ufmylation	2/343	38/189811	0.00219253	0.0211057	0.014279	BP
GO:0051897	positive regulation of protein kinase B signaling	4/343	302/189811	0.00233324	0.0222522	0.0150546	BP
GO:0050679	positive regulation of epithelial cell proliferation	3/343	144/189811	0.00236119	0.0223121	0.0150952	BP
GO:0006548	histidine catabolic process	2/343	40/189811	0.00242689	0.0225198	0.0152357	BP
GO:0033119	negative regulation of RNA splicing	2/343	40/189811	0.00242689	0.0225198	0.0152357	BP
GO:0051968	positive regulation of synaptic transmission, glutamatergic	2/343	41/189811	0.00254831	0.0234353	0.0158551	BP
GO:0006904	vesicle docking involved in exocytosis	3/343	149/189811	0.00260032	0.023702	0.0160355	BP
GO:0001967	suckling behavior	2/343	42/189811	0.00267254	0.0239366	0.0161942	BP
GO:1902626	assembly of large subunit precursor of preribosome	2/343	42/189811	0.00267254	0.0239366	0.0161942	BP
GO:0046903	secretion	2/343	43/189811	0.00279957	0.0248582	0.0168177	BP
GO:0007188	adenylate cyclase-modulating G protein-coupled receptor signaling pathway	3/343	160/189811	0.00317759	0.0265587	0.0179682	BP
GO:0008088	axo-dendritic transport	2/343	46/189811	0.00319736	0.0265587	0.0179682	BP
GO:0035194	post-transcriptional gene silencing by RNA	2/343	46/189811	0.00319736	0.0265587	0.0179682	BP
GO:0046785	microtubule polymerization	2/343	46/189811	0.00319736	0.0265587	0.0179682	BP
GO:0061614	pri-miRNA transcription by RNA polymerase II	2/343	46/189811	0.00319736	0.0265587	0.0179682	BP
GO:0050829	defense response to Gram-negative bacterium	4/343	332/189811	0.00327326	0.0269716	0.0182475	BP
GO:0048566	embryonic digestive tract development	2/343	50/189811	0.00376634	0.0307883	0.0208297	BP
GO:0050885	neuromuscular process controlling balance	3/343	175/189811	0.00408249	0.0328513	0.0222254	BP
GO:0034097	response to cytokine	3/343	177/189811	0.00421372	0.0336445	0.022762	BP
GO:0030218	erythrocyte differentiation	3/343	181/189811	0.00448381	0.0355255	0.0240347	BP
GO:0000245	spliceosomal complex assembly	3/343	184/189811	0.00469309	0.0356043	0.024088	BP
GO:0002474	antigen processing and presentation of peptide antigen via MHC class I	3/343	184/189811	0.00469309	0.0356043	0.024088	BP
GO:0070262	peptidyl-serine dephosphorylation	2/343	56/189811	0.00470116	0.0356043	0.024088	BP
GO:0048266	behavioral response to pain	2/343	57/189811	0.00486632	0.0363211	0.0245729	BP
GO:0071850	mitotic cell cycle arrest	2/343	59/189811	0.00520457	0.0382908	0.0259055	BP
GO:2001014	regulation of skeletal muscle cell differentiation	2/343	59/189811	0.00520457	0.0382908	0.0259055	BP
GO:0051170	import into nucleus	2/343	60/189811	0.00537765	0.0387341	0.0262054	BP
GO:0071277	cellular response to calcium ion	4/343	382/189811	0.0053618	0.0387341	0.0262054	BP
GO:0071377	cellular response to glucagon stimulus	2/343	60/189811	0.00537765	0.0387341	0.0262054	BP
GO:0030336	negative regulation of cell migration	4/343	384/189811	0.00546013	0.0390551	0.0264226	BP
GO:0010586	miRNA metabolic process	2/343	62/189811	0.00573164	0.0403757	0.027316	BP
GO:0045292	mRNA cis splicing, via spliceosome	3/343	198/189811	0.00574735	0.0403757	0.027316	BP
GO:0044351	macropinocytosis	2/343	64/189811	0.00609601	0.0421402	0.0285098	BP
GO:0007050	cell cycle arrest	4/343	402/189811	0.00639982	0.0437122	0.0295733	BP
GO:0060070	canonical Wnt signaling pathway	3/343	206/189811	0.0064083	0.0437122	0.0295733	BP
GO:0050921	positive regulation of chemotaxis	2/343	66/189811	0.0064707	0.0438475	0.0296649	BP
GO:0008585	female gonad development	2/343	68/189811	0.00685562	0.0458525	0.0310213	BP
GO:0002009	morphogenesis of an epithelium	2/343	70/189811	0.00725069	0.0478732	0.0323884	BP
GO:0043009	chordate embryonic development	2/343	70/189811	0.00725069	0.0478732	0.0323884	BP
GO:0098556	cytoplasmic side of rough endoplasmic reticulum membrane	7/343	121/189811	3.13144e-09	3.22539e-07	2.18212e-07	CC
GO:0000943	retrotransposon nucleocapsid	10/343	451/189811	1.39819e-08	1.20011e-06	8.11932e-07	CC
GO:0002141	stereocilia ankle link	5/343	46/189811	2.41382e-08	1.80761e-06	1.22293e-06	CC
GO:0002142	stereocilia ankle link complex	5/343	48/189811	3.00635e-08	1.93534e-06	1.30934e-06	CC
GO:0015934	large ribosomal subunit	7/343	265/189811	6.67505e-07	3.43765e-05	2.32573e-05	CC
GO:0032426	stereocilium tip	5/343	108/189811	1.7907e-06	8.38374e-05	5.67199e-05	CC
GO:0070369	beta-catenin-TCF7L2 complex	3/343	20/189811	6.51784e-06	0.000231496	0.000156617	CC
GO:0001917	photoreceptor inner segment	5/343	172/189811	1.729e-05	0.000481317	0.000325633	CC
GO:0001750	photoreceptor outer segment	5/343	187/189811	2.58115e-05	0.000664645	0.000449663	CC
GO:0045177	apical part of cell	7/343	488/189811	3.52902e-05	0.000865449	0.000585516	CC
GO:0032420	stereocilium	5/343	208/189811	4.28411e-05	0.000972288	0.000657797	CC
GO:0005902	microvillus	5/343	269/189811	0.000143259	0.00287451	0.00194474	CC
GO:0005903	brush border	5/343	310/189811	0.000275539	0.00430008	0.0029092	CC
GO:0005791	rough endoplasmic reticulum	5/343	356/189811	0.000516624	0.00691069	0.0046754	CC
GO:0035098	ESC/E(Z) complex	3/343	101/189811	0.000854959	0.0100069	0.00677013	CC
GO:0016586	RSC-type complex	2/343	25/189811	0.000950276	0.0108754	0.00735769	CC
GO:0032993	protein-DNA complex	4/343	319/189811	0.00283916	0.0249943	0.0169098	CC
GO:0005763	mitochondrial small ribosomal subunit	3/343	155/189811	0.00290635	0.025369	0.0171633	CC
GO:0042612	MHC class I protein complex	3/343	185/189811	0.00476414	0.035818	0.0242325	CC
GO:1904841	TORC2 complex binding	3/343	22/189811	8.78119e-06	0.000282645	0.000191222	MF
GO:0070180	large ribosomal subunit rRNA binding	5/343	161/189811	1.2577e-05	0.000392554	0.00026558	MF
GO:1990932	5.8S rRNA binding	3/343	26/189811	1.4746e-05	0.000433954	0.00029359	MF
GO:0030507	spectrin binding	5/343	176/189811	1.9308e-05	0.000523349	0.000354069	MF
GO:0140036	ubiquitin-dependent protein binding	3/343	35/189811	3.66749e-05	0.000878491	0.000594339	MF
GO:0004540	ribonuclease activity	6/343	337/189811	3.92528e-05	0.000918872	0.000621659	MF
GO:0070016	armadillo repeat domain binding	3/343	42/189811	6.37274e-05	0.00139658	0.00094485	MF
GO:0032029	myosin tail binding	2/343	10/189811	0.000145121	0.00287451	0.00194474	MF
GO:0045295	gamma-catenin binding	3/343	64/189811	0.000224572	0.00373079	0.00252405	MF
GO:0035257	nuclear hormone receptor binding	3/343	97/189811	0.000760451	0.00943692	0.00638451	MF
GO:0071568	UFM1 transferase activity	2/343	23/189811	0.000803316	0.00974518	0.00659306	MF
GO:0016034	maleylacetoacetate isomerase activity	2/343	27/189811	0.00110917	0.0121537	0.00822251	MF
GO:0001103	RNA polymerase II repressing transcription factor binding	3/343	112/189811	0.00115228	0.0124931	0.00845217	MF
GO:1902936	phosphatidylinositol bisphosphate binding	2/343	29/189811	0.00127991	0.0137324	0.00929059	MF
GO:0070330	aromatase activity	5/343	464/189811	0.00167059	0.0172071	0.0116414	MF
GO:0019838	growth factor binding	3/343	140/189811	0.00218008	0.0211057	0.014279	MF
GO:0001085	RNA polymerase II transcription factor binding	3/343	160/189811	0.00317759	0.0265587	0.0179682	MF
GO:0004064	arylesterase activity	2/343	51/189811	0.00391541	0.0317549	0.0214836	MF
GO:0004683	calmodulin-dependent protein kinase activity	3/343	183/189811	0.00462269	0.0356043	0.024088	MF
GO:0017017	MAP kinase tyrosine/serine/threonine phosphatase activity	2/343	56/189811	0.00470116	0.0356043	0.024088	MF
GO:1990247	N6-methyladenosine-containing RNA binding	2/343	56/189811	0.00470116	0.0356043	0.024088	MF
GO:0004722	protein serine/threonine phosphatase activity	4/343	390/189811	0.00576236	0.0403757	0.027316	MF
GO:1990825	sequence-specific mRNA binding	2/343	63/189811	0.00591253	0.041148	0.0278385	MF
GO:0031005	filamin binding	2/343	68/189811	0.00685562	0.0458525	0.0310213	MF
