# Supplementary material for: Comparative transcriptomes of nine tissues for the Heilongjiang brown frog (Rana amurensis)
Source: Sci Rep. 2022 Dec 1;12:20759. doi: 10.1038/s41598-022-24631-6 (PMC9715712; doi:10.1038/s41598-022-24631-6)
Supplement: Supplementary file 16 — Supplementary Table S11. [file 41598_2022_24631_MOESM16_ESM.xlsx]

## Sheet: Hub genes of ovary
Table S11. GO and KEGG enrichment results of hub genes in ovary.
ID	Description	GeneRatio	BgRatio	pvalue	p.adjust	qvalue	Ontology
GO:0000018	regulation of DNA recombination	4/267	15/189811	5.16186e-09	2.30956e-06	1.40881e-06	BP
GO:0006406	mRNA export from nucleus	8/267	271/189811	6.51804e-09	2.30956e-06	1.40881e-06	BP
GO:0016925	protein sumoylation	7/267	198/189811	1.70312e-08	4.52604e-06	2.76084e-06	BP
GO:0006607	NLS-bearing protein import into nucleus	5/267	125/189811	1.08376e-06	0.000164577	0.000100391	BP
GO:0046784	viral mRNA export from host cell nucleus	3/267	22/189811	4.15523e-06	0.000490779	0.000299371	BP
GO:0006306	DNA methylation	4/267	81/189811	5.84826e-06	0.000565154	0.000344739	BP
GO:0006606	protein import into nucleus	6/267	350/189811	1.1951e-05	0.0010418	0.000635489	BP
GO:0051028	mRNA transport	6/267	354/189811	1.27407e-05	0.0010418	0.000635489	BP
GO:1900034	regulation of cellular response to heat	4/267	120/189811	2.76578e-05	0.00183751	0.00112087	BP
GO:0006999	nuclear pore organization	3/267	43/189811	3.2578e-05	0.00192391	0.00117357	BP
GO:1902902	negative regulation of autophagosome assembly	3/267	46/189811	3.99475e-05	0.00223496	0.0013633	BP
GO:0006284	base-excision repair	5/267	296/189811	6.9551e-05	0.0035206	0.00214754	BP
GO:0006409	tRNA export from nucleus	3/267	55/189811	6.83962e-05	0.0035206	0.00214754	BP
GO:0030174	regulation of DNA-dependent DNA replication initiation	3/267	64/189811	0.000107609	0.00423659	0.00258429	BP
GO:0036228	protein localization to nuclear inner membrane	2/267	11/189811	0.000107517	0.00423659	0.00258429	BP
GO:0075506	entry of viral genome into host nucleus through nuclear pore complex via importin	2/267	11/189811	0.000107517	0.00423659	0.00258429	BP
GO:1902916	positive regulation of protein polyubiquitination	2/267	11/189811	0.000107517	0.00423659	0.00258429	BP
GO:0051570	regulation of histone H3-K9 methylation	2/267	13/189811	0.000152195	0.00521882	0.00318344	BP
GO:0030030	cell projection organization	4/267	195/189811	0.000181062	0.00583238	0.0035577	BP
GO:0001655	urogenital system development	2/267	15/189811	0.000204497	0.00583817	0.00356124	BP
GO:0019054	modulation by virus of host cellular process	2/267	15/189811	0.000204497	0.00583817	0.00356124	BP
GO:0032784	regulation of DNA-templated transcription, elongation	3/267	80/189811	0.000208702	0.00583817	0.00356124	BP
GO:0075733	intracellular transport of virus	3/267	80/189811	0.000208702	0.00583817	0.00356124	BP
GO:0015012	heparan sulfate proteoglycan biosynthetic process	3/267	82/189811	0.000224493	0.00611887	0.00373246	BP
GO:0002903	negative regulation of B cell apoptotic process	2/267	18/189811	0.000297152	0.00734588	0.00448092	BP
GO:1901985	positive regulation of protein acetylation	2/267	18/189811	0.000297152	0.00734588	0.00448092	BP
GO:0006110	regulation of glycolytic process	3/267	91/189811	0.000305092	0.00737074	0.00449609	BP
GO:0030210	heparin biosynthetic process	2/267	19/189811	0.000331803	0.00750439	0.00457761	BP
GO:0070734	histone H3-K27 methylation	2/267	19/189811	0.000331803	0.00750439	0.00457761	BP
GO:2000002	negative regulation of DNA damage checkpoint	2/267	20/189811	0.000368327	0.00799044	0.0048741	BP
GO:0031398	positive regulation of protein ubiquitination	4/267	237/189811	0.000379341	0.00806479	0.00491945	BP
GO:0015014	heparan sulfate proteoglycan biosynthetic process, polysaccharide chain biosynthetic process	2/267	23/189811	0.000489091	0.00980951	0.00598372	BP
GO:0060964	regulation of gene silencing by miRNA	3/267	118/189811	0.000651817	0.0121558	0.00741495	BP
GO:0010216	maintenance of DNA methylation	2/267	27/189811	0.000676025	0.0121799	0.00742964	BP
GO:0048665	neuron fate specification	2/267	27/189811	0.000676025	0.0121799	0.00742964	BP
GO:0048148	behavioral response to cocaine	2/267	28/189811	0.000727351	0.012675	0.00773164	BP
GO:0099527	postsynapse to nucleus signaling pathway	2/267	28/189811	0.000727351	0.012675	0.00773164	BP
GO:1903902	positive regulation of viral life cycle	2/267	29/189811	0.000780504	0.0133819	0.00816283	BP
GO:0006913	nucleocytoplasmic transport	3/267	127/189811	0.000806561	0.0136091	0.00830144	BP
GO:0051569	regulation of histone H3-K4 methylation	2/267	30/189811	0.000835479	0.0138768	0.00846472	BP
GO:0009267	cellular response to starvation	4/267	297/189811	0.000880505	0.0141565	0.00863532	BP
GO:0035265	organ growth	2/267	31/189811	0.000892269	0.0141565	0.00863532	BP
GO:0051567	histone H3-K9 methylation	2/267	31/189811	0.000892269	0.0141565	0.00863532	BP
GO:0018027	peptidyl-lysine dimethylation	2/267	33/189811	0.00101128	0.015357	0.00936763	BP
GO:1901800	positive regulation of proteasomal protein catabolic process	2/267	33/189811	0.00101128	0.015357	0.00936763	BP
GO:0060992	response to fungicide	2/267	34/189811	0.00107349	0.0160721	0.00980382	BP
GO:0000467	exonucleolytic trimming to generate mature 3'-end of 5.8S rRNA from tricistronic rRNA transcript (SSU-rRNA, 5.8S rRNA, LSU-rRNA)	2/267	35/189811	0.00113749	0.0167938	0.0102441	BP
GO:0006297	nucleotide-excision repair, DNA gap filling	2/267	40/189811	0.00148427	0.0207602	0.0126635	BP
GO:0006268	DNA unwinding involved in DNA replication	3/267	159/189811	0.00153864	0.0212412	0.012957	BP
GO:0031297	replication fork processing	3/267	162/189811	0.00162292	0.0217299	0.0132551	BP
GO:0044030	regulation of DNA methylation	2/267	42/189811	0.00163536	0.0217299	0.0132551	BP
GO:0048511	rhythmic process	4/267	364/189811	0.00185322	0.0234506	0.0143047	BP
GO:1902166	negative regulation of intrinsic apoptotic signaling pathway in response to DNA damage by p53 class mediator	2/267	45/189811	0.00187516	0.0234506	0.0143047	BP
GO:0055089	fatty acid homeostasis	2/267	49/189811	0.00221923	0.0268073	0.0163522	BP
GO:1901799	negative regulation of proteasomal protein catabolic process	2/267	51/189811	0.0024016	0.0283655	0.0173027	BP
GO:0006270	DNA replication initiation	3/267	192/189811	0.00262715	0.0306886	0.0187198	BP
GO:0034644	cellular response to UV	3/267	194/189811	0.00270497	0.0312542	0.0190648	BP
GO:0017148	negative regulation of translation	4/267	406/189811	0.00274461	0.0313712	0.0191362	BP
GO:0042058	regulation of epidermal growth factor receptor signaling pathway	2/267	60/189811	0.00330632	0.0366106	0.0223322	BP
GO:0007130	synaptonemal complex assembly	2/267	61/189811	0.00341524	0.0370449	0.0225971	BP
GO:0034080	CENP-A containing nucleosome assembly	2/267	62/189811	0.00352582	0.037858	0.0230931	BP
GO:0035690	cellular response to drug	3/267	216/189811	0.0036557	0.0388601	0.0237044	BP
GO:0010506	regulation of autophagy	3/267	228/189811	0.00424986	0.0430248	0.0262448	BP
GO:0032786	positive regulation of DNA-templated transcription, elongation	2/267	68/189811	0.00422389	0.0430248	0.0262448	BP
GO:0006259	DNA metabolic process	2/267	69/189811	0.00434596	0.0435826	0.026585	BP
GO:0043518	negative regulation of DNA damage response, signal transduction by p53 class mediator	2/267	70/189811	0.00446965	0.0444041	0.0270861	BP
GO:0007005	mitochondrion organization	4/267	470/189811	0.00460696	0.0453444	0.0276597	BP
GO:0019083	viral transcription	3/267	244/189811	0.00512836	0.0491122	0.029958	BP
GO:0042273	ribosomal large subunit biogenesis	3/267	243/189811	0.00507051	0.0491122	0.029958	BP
GO:0006111	regulation of gluconeogenesis	2/267	76/189811	0.00524559	0.0497863	0.0303692	BP
GO:0043657	host cell	5/267	114/189811	6.8699e-07	0.000121712	7.42431e-05	CC
GO:0005643	nuclear pore	6/267	306/189811	5.58472e-06	0.000565154	0.000344739	CC
GO:0000346	transcription export complex	3/267	33/189811	1.45536e-05	0.00110503	0.000674062	CC
GO:0000445	THO complex part of transcription export complex	3/267	36/189811	1.89862e-05	0.00134549	0.000820735	CC
GO:0042555	MCM complex	3/267	43/189811	3.2578e-05	0.00192391	0.00117357	CC
GO:0000776	kinetochore	5/267	323/189811	0.000104646	0.00423659	0.00258429	CC
GO:0071339	MLL1 complex	4/267	167/189811	9.99237e-05	0.00423659	0.00258429	CC
GO:0098892	extrinsic component of postsynaptic specialization membrane	2/267	12/189811	0.0001289	0.00489361	0.00298506	CC
GO:0015030	Cajal body	4/267	243/189811	0.000416749	0.00868636	0.00529861	CC
GO:0000775	chromosome, centromeric region	4/267	251/189811	0.000470627	0.0096207	0.00586855	CC
GO:0000347	THO complex	2/267	24/189811	0.000533059	0.0101186	0.00617226	CC
GO:0005827	polar microtubule	2/267	24/189811	0.000533059	0.0101186	0.00617226	CC
GO:0005642	annulate lamellae	2/267	37/189811	0.00127086	0.0185059	0.0112884	CC
GO:0097255	R2TP complex	2/267	38/189811	0.00134022	0.0189955	0.0115871	CC
GO:0044613	nuclear pore central transport channel	2/267	45/189811	0.00187516	0.0234506	0.0143047	CC
GO:0000777	condensed chromosome kinetochore	4/267	376/189811	0.00208361	0.0257544	0.0157099	CC
GO:0031080	nuclear pore outer ring	2/267	48/189811	0.00213062	0.0260327	0.0158798	CC
GO:0044615	nuclear pore nuclear basket	2/267	58/189811	0.00309349	0.0346145	0.0211146	CC
GO:0005793	endoplasmic reticulum-Golgi intermediate compartment	4/267	445/189811	0.00380144	0.0400092	0.0244053	CC
GO:0042645	mitochondrial nucleoid	3/267	224/189811	0.00404574	0.0421629	0.025719	CC
GO:0008536	Ran GTPase binding	8/267	200/189811	6.02075e-10	6.40005e-07	3.90398e-07	MF
GO:0017056	structural constituent of nuclear pore	5/267	111/189811	6.01836e-07	0.000121712	7.42431e-05	MF
GO:0097371	MDM2/MDM4 family protein binding	3/267	20/189811	3.08237e-06	0.00040957	0.000249834	MF
GO:0008466	glycogenin glucosyltransferase activity	2/267	13/189811	0.000152195	0.00521882	0.00318344	MF
GO:0102751	UDP-alpha-D-glucose:glucosyl-glycogenin alpha-D-glucosyltransferase activity	2/267	13/189811	0.000152195	0.00521882	0.00318344	MF
GO:0008474	palmitoyl-(protein) hydrolase activity	3/267	76/189811	0.000179319	0.00583238	0.0035577	MF
GO:0043130	ubiquitin binding	5/267	373/189811	0.000203861	0.00583817	0.00356124	MF
GO:0042328	heparan sulfate N-acetylglucosaminyltransferase activity	2/267	16/189811	0.000233494	0.00620511	0.00378506	MF
GO:1990841	promoter-specific chromatin binding	4/267	219/189811	0.000281505	0.00729853	0.00445204	MF
GO:0031491	nucleosome binding	3/267	92/189811	0.000315049	0.00744215	0.00453965	MF
GO:0046976	histone methyltransferase activity (H3-K27 specific)	2/267	20/189811	0.000368327	0.00799044	0.0048741	MF
GO:0034483	heparan sulfate sulfotransferase activity	2/267	24/189811	0.000533059	0.0101186	0.00617226	MF
GO:0019213	deacetylase activity	2/267	32/189811	0.000950871	0.0148644	0.00906713	MF
GO:0008139	nuclear localization sequence binding	3/267	151/189811	0.00132748	0.0189955	0.0115871	MF
GO:0046974	histone methyltransferase activity (H3-K9 specific)	2/267	41/189811	0.00155894	0.0212455	0.0129596	MF
GO:0002151	G-quadruplex RNA binding	2/267	43/189811	0.00171355	0.0224877	0.0137173	MF
GO:0003678	DNA helicase activity	3/267	167/189811	0.00176972	0.0229416	0.0139942	MF
GO:0030371	translation repressor activity	2/267	50/189811	0.00230955	0.0275849	0.0168266	MF
GO:0036459	thiol-dependent ubiquitinyl hydrolase activity	3/267	200/189811	0.0029469	0.0333251	0.020328	MF
GO:0070742	C2H2 zinc finger domain binding	2/267	61/189811	0.00341524	0.0370449	0.0225971	MF
GO:0070530	K63-linked polyubiquitin modification-dependent protein binding	2/267	68/189811	0.00422389	0.0430248	0.0262448	MF
ko00534	Glycosaminoglycan biosynthesis - heparan sulfate / heparin	4/122	69/79977	4.13e-06	8.87e-05	8.03e-05	KEGG
ko03030	DNA replication	6/122	222/79977	1.32e-06	5.68e-05	5.15e-05	KEGG
ko04113	Meiosis - yeast	4/122	399/79977	0.00337438	0.0362745	0.0328558	KEGG
ko04115	p53 signaling pathway	6/122	400/79977	3.74e-05	0.000535842	0.00048534	KEGG
