# Supplementary material for: Comparative transcriptomes of nine tissues for the Heilongjiang brown frog (Rana amurensis)
Source: Sci Rep. 2022 Dec 1;12:20759. doi: 10.1038/s41598-022-24631-6 (PMC9715712; doi:10.1038/s41598-022-24631-6)
Supplement: Supplementary file 17 — Supplementary Table S12. [file 41598_2022_24631_MOESM17_ESM.xlsx]

## Sheet: Upregulated UEGs of skin
Table S12. GO and KEGG enrichment results of upregulated UEGs in skin.
ID	Description	GeneRatio	BgRatio	pvalue	p.adjust	qvalue	Ontology
GO:0008544	epidermis development	14/412	168/189811	2.86025e-18	1.04495e-15	5.6904e-16	BP
GO:0031424	keratinization	13/412	137/189811	8.22902e-18	2.25475e-15	1.22786e-15	BP
GO:0030216	keratinocyte differentiation	13/412	163/189811	8.2446e-17	1.80722e-14	9.84144e-15	BP
GO:0018149	peptide cross-linking	12/412	169/189811	5.21009e-15	9.5171e-13	5.18267e-13	BP
GO:0070268	cornification	9/412	108/189811	3.17106e-12	4.34435e-10	2.36578e-10	BP
GO:0043588	skin development	10/412	183/189811	1.34726e-11	1.4766e-09	8.04104e-10	BP
GO:0043163	cell envelope organization	5/412	15/189811	1.38711e-10	1.38207e-08	7.52625e-09	BP
GO:0036151	phosphatidylcholine acyl-chain remodeling	6/412	41/189811	4.25199e-10	3.88348e-08	2.1148e-08	BP
GO:0036152	phosphatidylethanolamine acyl-chain remodeling	6/412	48/189811	1.14566e-09	8.96885e-08	4.88411e-08	BP
GO:0035315	hair cell differentiation	5/412	36/189811	1.67723e-08	8.75354e-07	4.76686e-07	BP
GO:0051262	protein tetramerization	8/412	201/189811	1.83365e-08	9.13492e-07	4.97455e-07	BP
GO:0045110	intermediate filament bundle assembly	5/412	37/189811	1.93584e-08	9.22468e-07	5.02343e-07	BP
GO:0036149	phosphatidylinositol acyl-chain remodeling	5/412	38/189811	2.22517e-08	1.01616e-06	5.53364e-07	BP
GO:0032259	methylation	7/412	137/189811	2.60288e-08	1.1411e-06	6.21403e-07	BP
GO:0050829	defense response to Gram-negative bacterium	9/412	332/189811	6.40286e-08	2.59908e-06	1.41537e-06	BP
GO:0071300	cellular response to retinoic acid	7/412	166/189811	9.72061e-08	3.80493e-06	2.07203e-06	BP
GO:0036148	phosphatidylglycerol acyl-chain remodeling	4/412	21/189811	1.27156e-07	4.80564e-06	2.61698e-06	BP
GO:0009308	amine metabolic process	5/412	59/189811	2.13774e-07	7.11265e-06	3.87329e-06	BP
GO:0050909	sensory perception of taste	4/412	31/189811	6.5711e-07	2.00054e-05	1.08942e-05	BP
GO:0046475	glycerophospholipid catabolic process	5/412	79/189811	9.28642e-07	2.60972e-05	1.42116e-05	BP
GO:0035821	modulation of process of other organism	3/412	10/189811	1.20457e-06	3.30052e-05	1.79734e-05	BP
GO:0019731	antibacterial humoral response	5/412	86/189811	1.4172e-06	3.61222e-05	1.96709e-05	BP
GO:0071384	cellular response to corticosteroid stimulus	3/412	11/189811	1.65361e-06	3.9399e-05	2.14553e-05	BP
GO:1900053	negative regulation of retinoic acid biosynthetic process	3/412	11/189811	1.65361e-06	3.9399e-05	2.14553e-05	BP
GO:0071482	cellular response to light stimulus	4/412	40/189811	1.8793e-06	4.20349e-05	2.28907e-05	BP
GO:0019221	cytokine-mediated signaling pathway	8/412	372/189811	1.9525e-06	4.27987e-05	2.33067e-05	BP
GO:0016488	farnesol catabolic process	3/412	12/189811	2.20125e-06	4.73053e-05	2.57607e-05	BP
GO:0051798	positive regulation of hair follicle development	3/412	13/189811	2.857e-06	5.79866e-05	3.15774e-05	BP
GO:0090383	phagosome acidification	4/412	46/189811	3.32127e-06	6.38616e-05	3.47768e-05	BP
GO:0034394	protein localization to cell surface	5/412	109/189811	4.56338e-06	7.93883e-05	4.3232e-05	BP
GO:2000224	regulation of testosterone biosynthetic process	3/412	15/189811	4.53057e-06	7.93883e-05	4.3232e-05	BP
GO:0032060	bleb assembly	4/412	57/189811	7.88926e-06	0.000126602	6.89427e-05	BP
GO:0048752	semicircular canal morphogenesis	3/412	18/189811	8.08587e-06	0.000126602	6.89427e-05	BP
GO:0061370	testosterone biosynthetic process	3/412	18/189811	8.08587e-06	0.000126602	6.89427e-05	BP
GO:0007585	respiratory gaseous exchange by respiratory system	5/412	123/189811	8.23225e-06	0.000127078	6.92022e-05	BP
GO:0006644	phospholipid metabolic process	6/412	216/189811	9.03267e-06	0.000137497	7.48761e-05	BP
GO:0030855	epithelial cell differentiation	6/412	223/189811	1.0823e-05	0.00015816	8.61285e-05	BP
GO:0071799	cellular response to prostaglandin D stimulus	3/412	20/189811	1.126e-05	0.000160272	8.72786e-05	BP
GO:0016338	calcium-independent cell-cell adhesion via plasma membrane cell-adhesion molecules	4/412	63/189811	1.1775e-05	0.00016336	8.896e-05	BP
GO:0045109	intermediate filament organization	4/412	63/189811	1.1775e-05	0.00016336	8.896e-05	BP
GO:0031589	cell-substrate adhesion	4/412	66/189811	1.4174e-05	0.000189448	0.000103167	BP
GO:0007565	female pregnancy	6/412	238/189811	1.56312e-05	0.00020395	0.000111064	BP
GO:0045104	intermediate filament cytoskeleton organization	5/412	145/189811	1.82529e-05	0.000235355	0.000128166	BP
GO:0010756	positive regulation of plasminogen activation	3/412	25/189811	2.2535e-05	0.000280663	0.000152839	BP
GO:0002576	platelet degranulation	6/412	259/189811	2.51182e-05	0.00030932	0.000168445	BP
GO:0071395	cellular response to jasmonic acid stimulus	3/412	27/189811	2.85663e-05	0.000340311	0.000185321	BP
GO:0036150	phosphatidylserine acyl-chain remodeling	3/412	28/189811	3.19426e-05	0.000372437	0.000202816	BP
GO:0042633	hair cycle	3/412	28/189811	3.19426e-05	0.000372437	0.000202816	BP
GO:0048709	oligodendrocyte differentiation	4/412	84/189811	3.67945e-05	0.00042007	0.000228755	BP
GO:0043388	positive regulation of DNA binding	4/412	85/189811	3.85454e-05	0.000435524	0.000237171	BP
GO:0048385	regulation of retinoic acid receptor signaling pathway	3/412	30/189811	3.94595e-05	0.000441302	0.000240317	BP
GO:0071379	cellular response to prostaglandin stimulus	3/412	31/189811	4.36169e-05	0.000468668	0.00025522	BP
GO:0007154	cell communication	4/412	92/189811	5.25584e-05	0.000545637	0.000297134	BP
GO:0008152	metabolic process	5/412	181/189811	5.26265e-05	0.000545637	0.000297134	BP
GO:0031581	hemidesmosome assembly	4/412	92/189811	5.25584e-05	0.000545637	0.000297134	BP
GO:0042753	positive regulation of circadian rhythm	3/412	33/189811	5.27714e-05	0.000545637	0.000297134	BP
GO:0006885	regulation of pH	4/412	95/189811	5.95764e-05	0.00060459	0.000329238	BP
GO:0050830	defense response to Gram-positive bacterium	7/412	444/189811	6.16332e-05	0.000619724	0.00033748	BP
GO:0001868	regulation of complement activation, lectin pathway	3/412	38/189811	8.09395e-05	0.000785042	0.000427505	BP
GO:0010185	regulation of cellular defense response	3/412	38/189811	8.09395e-05	0.000785042	0.000427505	BP
GO:0002752	cell surface pattern recognition receptor signaling pathway	3/412	40/189811	9.4489e-05	0.000886296	0.000482645	BP
GO:2001244	positive regulation of intrinsic apoptotic signaling pathway	4/412	107/189811	9.46137e-05	0.000886296	0.000482645	BP
GO:0042060	wound healing	6/412	330/189811	9.56644e-05	0.000888544	0.000483869	BP
GO:0008202	steroid metabolic process	5/412	206/189811	9.67975e-05	0.000891513	0.000485486	BP
GO:0044597	daunorubicin metabolic process	3/412	49/189811	0.000173665	0.00153498	0.000835894	BP
GO:0043654	recognition of apoptotic cell	3/412	50/189811	0.000184453	0.00161729	0.000880716	BP
GO:0016340	calcium-dependent cell-matrix adhesion	2/412	10/189811	0.000209078	0.00176268	0.000959894	BP
GO:0070445	regulation of oligodendrocyte progenitor proliferation	2/412	10/189811	0.000209078	0.00176268	0.000959894	BP
GO:0071600	otic vesicle morphogenesis	2/412	10/189811	0.000209078	0.00176268	0.000959894	BP
GO:0007267	cell-cell signaling	5/412	250/189811	0.000237785	0.00195949	0.00106707	BP
GO:0003093	regulation of glomerular filtration	2/412	11/189811	0.000255172	0.002012	0.00109566	BP
GO:0031346	positive regulation of cell projection organization	2/412	11/189811	0.000255172	0.002012	0.00109566	BP
GO:0048550	negative regulation of pinocytosis	2/412	11/189811	0.000255172	0.002012	0.00109566	BP
GO:0048840	otolith development	2/412	11/189811	0.000255172	0.002012	0.00109566	BP
GO:0061303	cornea development in camera-type eye	2/412	11/189811	0.000255172	0.002012	0.00109566	BP
GO:2000484	positive regulation of interleukin-8 secretion	3/412	57/189811	0.000272279	0.00213155	0.00116077	BP
GO:0001867	complement activation, lectin pathway	3/412	59/189811	0.000301541	0.00229534	0.00124996	BP
GO:0015698	inorganic anion transport	2/412	12/189811	0.000305766	0.00229534	0.00124996	BP
GO:1904888	cranial skeletal system development	2/412	12/189811	0.000305766	0.00229534	0.00124996	BP
GO:2001268	negative regulation of cysteine-type endopeptidase activity involved in apoptotic signaling pathway	2/412	12/189811	0.000305766	0.00229534	0.00124996	BP
GO:0042446	hormone biosynthetic process	3/412	61/189811	0.000332757	0.00238367	0.00129806	BP
GO:0042448	progesterone metabolic process	3/412	61/189811	0.000332757	0.00238367	0.00129806	BP
GO:0071310	cellular response to organic substance	4/412	148/189811	0.000328062	0.00238367	0.00129806	BP
GO:0001695	histamine catabolic process	2/412	13/189811	0.00036084	0.00253513	0.00138054	BP
GO:0042574	retinal metabolic process	3/412	63/189811	0.000365983	0.00255488	0.0013913	BP
GO:0022010	central nervous system myelination	3/412	64/189811	0.000383365	0.00265929	0.00144815	BP
GO:0033572	transferrin transport	3/412	67/189811	0.000438671	0.00302379	0.00164665	BP
GO:0001503	ossification	5/412	288/189811	0.000453557	0.00310686	0.00169189	BP
GO:2000353	positive regulation of endothelial cell apoptotic process	3/412	69/189811	0.000478238	0.00325558	0.00177287	BP
GO:0002009	morphogenesis of an epithelium	3/412	70/189811	0.00049885	0.00335423	0.00182659	BP
GO:0042438	melanin biosynthetic process	3/412	71/189811	0.000520022	0.00347527	0.00189251	BP
GO:0019376	galactolipid catabolic process	2/412	16/189811	0.000552749	0.0035636	0.00194061	BP
GO:0030858	positive regulation of epithelial cell differentiation	2/412	16/189811	0.000552749	0.0035636	0.00194061	BP
GO:0043922	negative regulation by host of viral transcription	2/412	16/189811	0.000552749	0.0035636	0.00194061	BP
GO:0051897	positive regulation of protein kinase B signaling	5/412	302/189811	0.000561943	0.00360169	0.00196135	BP
GO:0010572	positive regulation of platelet activation	2/412	17/189811	0.000625549	0.00394024	0.00214571	BP
GO:0031069	hair follicle morphogenesis	2/412	17/189811	0.000625549	0.00394024	0.00214571	BP
GO:0001942	hair follicle development	3/412	77/189811	0.000659172	0.0041283	0.00224812	BP
GO:0007602	phototransduction	3/412	79/189811	0.000710316	0.0043492	0.00236842	BP
GO:0016266	O-glycan processing	4/412	185/189811	0.000758271	0.00456629	0.00248664	BP
GO:0009636	response to toxic substance	6/412	491/189811	0.000787543	0.00469004	0.00255403	BP
GO:0043549	regulation of kinase activity	2/412	20/189811	0.000870169	0.00504606	0.0027479	BP
GO:0048646	anatomical structure formation involved in morphogenesis	2/412	20/189811	0.000870169	0.00504606	0.0027479	BP
GO:0002934	desmosome organization	2/412	21/189811	0.000960385	0.00539786	0.00293948	BP
GO:0010631	epithelial cell migration	2/412	21/189811	0.000960385	0.00539786	0.00293948	BP
GO:0033623	regulation of integrin activation	2/412	21/189811	0.000960385	0.00539786	0.00293948	BP
GO:0007200	phospholipase C-activating G protein-coupled receptor signaling pathway	4/412	202/189811	0.00105004	0.00586893	0.00319601	BP
GO:0050673	epithelial cell proliferation	2/412	22/189811	0.00105491	0.00586893	0.00319601	BP
GO:0002244	hematopoietic progenitor cell differentiation	4/412	203/189811	0.00106933	0.00589541	0.00321043	BP
GO:0006693	prostaglandin metabolic process	3/412	91/189811	0.00107043	0.00589541	0.00321043	BP
GO:0045165	cell fate commitment	3/412	92/189811	0.00110474	0.00605395	0.00329676	BP
GO:0019371	cyclooxygenase pathway	2/412	23/189811	0.00115372	0.00622894	0.00339205	BP
GO:0032461	positive regulation of protein oligomerization	2/412	23/189811	0.00115372	0.00622894	0.00339205	BP
GO:0006590	thyroid hormone generation	2/412	24/189811	0.00125679	0.00675219	0.003677	BP
GO:0017144	drug metabolic process	3/412	97/189811	0.00128669	0.0068457	0.00372792	BP
GO:2000379	positive regulation of reactive oxygen species metabolic process	3/412	97/189811	0.00128669	0.0068457	0.00372792	BP
GO:0006662	glycerol ether metabolic process	3/412	99/189811	0.00136443	0.00718948	0.00391513	BP
GO:0045124	regulation of bone resorption	2/412	25/189811	0.00136412	0.00718948	0.00391513	BP
GO:0010712	regulation of collagen metabolic process	2/412	26/189811	0.00147568	0.00759317	0.00413496	BP
GO:0034205	amyloid-beta formation	2/412	26/189811	0.00147568	0.00759317	0.00413496	BP
GO:1903206	negative regulation of hydrogen peroxide-induced cell death	2/412	26/189811	0.00147568	0.00759317	0.00413496	BP
GO:2001046	positive regulation of integrin-mediated signaling pathway	2/412	26/189811	0.00147568	0.00759317	0.00413496	BP
GO:0034614	cellular response to reactive oxygen species	3/412	103/189811	0.00152861	0.00782874	0.00426325	BP
GO:0010961	cellular magnesium ion homeostasis	2/412	27/189811	0.00159145	0.0080034	0.00435836	BP
GO:0071276	cellular response to cadmium ion	3/412	104/189811	0.00157149	0.0080034	0.00435836	BP
GO:0071277	cellular response to calcium ion	5/412	382/189811	0.00159192	0.0080034	0.00435836	BP
GO:0030282	bone mineralization	3/412	105/189811	0.00161513	0.00800986	0.00436188	BP
GO:0043473	pigmentation	3/412	105/189811	0.00161513	0.00800986	0.00436188	BP
GO:0008645	hexose transmembrane transport	2/412	28/189811	0.00171141	0.00811994	0.00442183	BP
GO:0009062	fatty acid catabolic process	3/412	106/189811	0.00165951	0.00811994	0.00442183	BP
GO:0010804	negative regulation of tumor necrosis factor-mediated signaling pathway	2/412	28/189811	0.00171141	0.00811994	0.00442183	BP
GO:0050680	negative regulation of epithelial cell proliferation	4/412	229/189811	0.00166263	0.00811994	0.00442183	BP
GO:0050768	negative regulation of neurogenesis	3/412	106/189811	0.00165951	0.00811994	0.00442183	BP
GO:0070293	renal absorption	2/412	28/189811	0.00171141	0.00811994	0.00442183	BP
GO:0001765	membrane raft assembly	2/412	30/189811	0.00196384	0.00908172	0.00494558	BP
GO:0006654	phosphatidic acid biosynthetic process	3/412	112/189811	0.00194186	0.00908172	0.00494558	BP
GO:0048672	positive regulation of collateral sprouting	2/412	30/189811	0.00196384	0.00908172	0.00494558	BP
GO:0045088	regulation of innate immune response	3/412	113/189811	0.00199163	0.00917155	0.0049945	BP
GO:0001913	T cell mediated cytotoxicity	2/412	31/189811	0.00209627	0.00957296	0.00521309	BP
GO:0002523	leukocyte migration involved in inflammatory response	2/412	32/189811	0.00223282	0.0101123	0.00550677	BP
GO:0007417	central nervous system development	4/412	260/189811	0.00262991	0.011717	0.00638064	BP
GO:0048484	enteric nervous system development	2/412	35/189811	0.00266699	0.0118341	0.00644441	BP
GO:0022011	myelination in peripheral nervous system	2/412	36/189811	0.00281983	0.0124618	0.00678625	BP
GO:0007160	cell-matrix adhesion	5/412	438/189811	0.00286969	0.0126312	0.00687852	BP
GO:0007567	parturition	2/412	37/189811	0.00297669	0.0128443	0.00699455	BP
GO:0007599	hemostasis	2/412	37/189811	0.00297669	0.0128443	0.00699455	BP
GO:0007611	learning or memory	3/412	130/189811	0.0029617	0.0128443	0.00699455	BP
GO:1902600	proton transmembrane transport	4/412	271/189811	0.00304975	0.013108	0.00713813	BP
GO:0016998	cell wall macromolecule catabolic process	3/412	135/189811	0.00329325	0.0140992	0.00767793	BP
GO:0032733	positive regulation of interleukin-10 production	2/412	41/189811	0.00364407	0.0154205	0.00839742	BP
GO:0021772	olfactory bulb development	2/412	42/189811	0.0038208	0.0160444	0.00873721	BP
GO:0043410	positive regulation of MAPK cascade	4/412	296/189811	0.00416926	0.0174409	0.00949767	BP
GO:0043534	blood vessel endothelial cell migration	2/412	44/189811	0.004186	0.0174443	0.00949955	BP
GO:0044598	doxorubicin metabolic process	2/412	45/189811	0.00437444	0.018024	0.00981522	BP
GO:0001890	placenta development	3/412	151/189811	0.00450316	0.0183339	0.00998397	BP
GO:0009115	xanthine catabolic process	2/412	46/189811	0.00456674	0.0183339	0.00998397	BP
GO:0010942	positive regulation of cell death	3/412	151/189811	0.00450316	0.0183339	0.00998397	BP
GO:0030318	melanocyte differentiation	2/412	46/189811	0.00456674	0.0183339	0.00998397	BP
GO:0032703	negative regulation of interleukin-2 production	2/412	46/189811	0.00456674	0.0183339	0.00998397	BP
GO:0035335	peptidyl-tyrosine dephosphorylation	3/412	153/189811	0.00467081	0.0186153	0.0101372	BP
GO:0071560	cellular response to transforming growth factor beta stimulus	3/412	153/189811	0.00467081	0.0186153	0.0101372	BP
GO:0001952	regulation of cell-matrix adhesion	2/412	47/189811	0.00476289	0.0188452	0.0102624	BP
GO:0002687	positive regulation of leukocyte migration	2/412	47/189811	0.00476289	0.0188452	0.0102624	BP
GO:0009253	peptidoglycan catabolic process	3/412	156/189811	0.00492928	0.0193659	0.010546	BP
GO:0006749	glutathione metabolic process	4/412	313/189811	0.00507128	0.01964	0.0106952	BP
GO:0001755	neural crest cell migration	3/412	158/189811	0.0051063	0.019706	0.0107312	BP
GO:0050482	arachidonic acid secretion	2/412	49/189811	0.00516667	0.019869	0.01082	BP
GO:0006956	complement activation	3/412	161/189811	0.00537893	0.020399	0.0111085	BP
GO:0010594	regulation of endothelial cell migration	2/412	50/189811	0.00537426	0.020399	0.0111085	BP
GO:0010043	response to zinc ion	3/412	162/189811	0.00547171	0.0206313	0.0112351	BP
GO:0050901	leukocyte tethering or rolling	2/412	52/189811	0.00580077	0.0217727	0.0118566	BP
GO:0009888	tissue development	2/412	53/189811	0.00601964	0.0222139	0.0120969	BP
GO:0032689	negative regulation of interferon-gamma production	2/412	53/189811	0.00601964	0.0222139	0.0120969	BP
GO:0048714	positive regulation of oligodendrocyte differentiation	2/412	53/189811	0.00601964	0.0222139	0.0120969	BP
GO:0061436	establishment of skin barrier	2/412	53/189811	0.00601964	0.0222139	0.0120969	BP
GO:0050777	negative regulation of immune response	2/412	54/189811	0.00624225	0.0229581	0.0125021	BP
GO:0043085	positive regulation of catalytic activity	2/412	55/189811	0.00646856	0.0236318	0.012869	BP
GO:0044179	hemolysis in other organism	2/412	55/189811	0.00646856	0.0236318	0.012869	BP
GO:0007584	response to nutrient	4/412	339/189811	0.00668957	0.024358	0.0132645	BP
GO:0021680	cerebellar Purkinje cell layer development	2/412	58/189811	0.00716959	0.0258483	0.014076	BP
GO:0045600	positive regulation of fat cell differentiation	3/412	181/189811	0.00741926	0.0265735	0.014471	BP
GO:0048251	elastic fiber assembly	2/412	59/189811	0.00741058	0.0265735	0.014471	BP
GO:0045742	positive regulation of epidermal growth factor receptor signaling pathway	2/412	60/189811	0.00765519	0.0271524	0.0147862	BP
GO:0090303	positive regulation of wound healing	2/412	61/189811	0.00790341	0.0279424	0.0152164	BP
GO:0009650	UV protection	2/412	64/189811	0.00866954	0.0301645	0.0164265	BP
GO:0046889	positive regulation of lipid biosynthetic process	2/412	64/189811	0.00866954	0.0301645	0.0164265	BP
GO:0007157	heterophilic cell-cell adhesion via plasma membrane cell adhesion molecules	3/412	194/189811	0.00895913	0.0309754	0.0168681	BP
GO:0009101	glycoprotein biosynthetic process	2/412	65/189811	0.00893203	0.0309754	0.0168681	BP
GO:0002437	inflammatory response to antigenic stimulus	2/412	67/189811	0.00946756	0.0326303	0.0177693	BP
GO:1903827	regulation of cellular protein localization	2/412	68/189811	0.00974057	0.0333615	0.0181674	BP
GO:0009887	animal organ morphogenesis	3/412	205/189811	0.0103973	0.0354999	0.019332	BP
GO:0010951	negative regulation of endopeptidase activity	3/412	206/189811	0.0105343	0.0357449	0.0194654	BP
GO:0060070	canonical Wnt signaling pathway	3/412	206/189811	0.0105343	0.0357449	0.0194654	BP
GO:0071493	cellular response to UV-B	2/412	71/189811	0.0105804	0.0357905	0.0194902	BP
GO:0009395	phospholipid catabolic process	2/412	72/189811	0.0108672	0.0366476	0.019957	BP
GO:0036065	fucosylation	2/412	73/189811	0.0111574	0.0375109	0.0204271	BP
GO:0007159	leukocyte cell-cell adhesion	2/412	74/189811	0.0114511	0.0382633	0.0208368	BP
GO:0001658	branching involved in ureteric bud morphogenesis	2/412	75/189811	0.0117481	0.0390178	0.0212477	BP
GO:0007422	peripheral nervous system development	2/412	75/189811	0.0117481	0.0390178	0.0212477	BP
GO:0043523	regulation of neuron apoptotic process	2/412	77/189811	0.0123522	0.040777	0.0222057	BP
GO:0031641	regulation of myelination	2/412	78/189811	0.0126592	0.0415404	0.0226214	BP
GO:0048384	retinoic acid receptor signaling pathway	2/412	78/189811	0.0126592	0.0415404	0.0226214	BP
GO:0032091	negative regulation of protein binding	3/412	221/189811	0.012715	0.0415989	0.0226533	BP
GO:0007219	Notch signaling pathway	4/412	412/189811	0.0129559	0.0421799	0.0229697	BP
GO:0090200	positive regulation of release of cytochrome c from mitochondria	2/412	80/189811	0.0132832	0.0429452	0.0233864	BP
GO:0007588	excretion	2/412	81/189811	0.0136002	0.0435841	0.0237344	BP
GO:0042832	defense response to protozoan	2/412	81/189811	0.0136002	0.0435841	0.0237344	BP
GO:0015701	bicarbonate transport	2/412	82/189811	0.0139204	0.0444803	0.0242223	BP
GO:0030574	collagen catabolic process	3/412	231/189811	0.0143014	0.0451709	0.0245984	BP
GO:0014029	neural crest formation	2/412	84/189811	0.0145705	0.0458888	0.0249894	BP
GO:2001243	negative regulation of intrinsic apoptotic signaling pathway	2/412	85/189811	0.0149005	0.0467934	0.025482	BP
GO:0045599	negative regulation of fat cell differentiation	2/412	86/189811	0.0152336	0.0474319	0.0258297	BP
GO:0070266	necroptotic process	2/412	87/189811	0.0155699	0.0483417	0.0263252	BP
GO:0010212	response to ionizing radiation	3/412	240/189811	0.0158207	0.0489816	0.0266736	BP
GO:0005882	intermediate filament	21/412	249/189811	7.64877e-27	8.38305e-24	4.56511e-24	CC
GO:0045095	keratin filament	13/412	120/189811	1.394e-18	7.63911e-16	4.15999e-16	CC
GO:0001533	cornified envelope	11/412	129/189811	9.32438e-15	1.45993e-12	7.95026e-13	CC
GO:0030057	desmosome	7/412	79/189811	5.46579e-10	4.60808e-08	2.5094e-08	CC
GO:0005922	connexin complex	5/412	54/189811	1.3625e-07	4.97767e-06	2.71066e-06	CC
GO:0042589	zymogen granule membrane	5/412	86/189811	1.4172e-06	3.61222e-05	1.96709e-05	CC
GO:0033162	melanosome membrane	5/412	91/189811	1.87565e-06	4.20349e-05	2.28907e-05	CC
GO:0031232	extrinsic component of external side of plasma membrane	4/412	50/189811	4.65519e-06	7.97201e-05	4.34127e-05	CC
GO:0045111	intermediate filament cytoskeleton	6/412	193/189811	4.75314e-06	8.01453e-05	4.36442e-05	CC
GO:0042581	specific granule	4/412	60/189811	9.68922e-06	0.000145471	7.92183e-05	CC
GO:0071944	cell periphery	6/412	221/189811	1.02846e-05	0.000152323	8.29495e-05	CC
GO:0031089	platelet dense granule lumen	3/412	21/189811	1.31155e-05	0.000177464	9.66405e-05	CC
GO:0016471	vacuolar proton-transporting V-type ATPase complex	4/412	87/189811	4.22291e-05	0.000462831	0.000252041	CC
GO:0030056	hemidesmosome	4/412	94/189811	5.71656e-05	0.000585547	0.000318868	CC
GO:0005622	intracellular	4/412	112/189811	0.000112899	0.00101424	0.000552321	CC
GO:0031092	platelet alpha granule membrane	3/412	43/189811	0.000117456	0.0010466	0.000569941	CC
GO:0045178	basal part of cell	3/412	72/189811	0.000541761	0.0035636	0.00194061	CC
GO:0071914	prominosome	2/412	17/189811	0.000625549	0.00394024	0.00214571	CC
GO:0016328	lateral plasma membrane	5/412	316/189811	0.000688693	0.00428868	0.00233546	CC
GO:0031090	organelle membrane	3/412	82/189811	0.000791658	0.00469004	0.00255403	CC
GO:0031234	extrinsic component of cytoplasmic side of plasma membrane	5/412	339/189811	0.000941785	0.00539786	0.00293948	CC
GO:0005921	gap junction	3/412	93/189811	0.00113973	0.00621466	0.00338428	CC
GO:0005834	heterotrimeric G-protein complex	3/412	105/189811	0.00161513	0.00800986	0.00436188	CC
GO:0031088	platelet dense granule membrane	2/412	28/189811	0.00171141	0.00811994	0.00442183	CC
GO:0033093	Weibel-Palade body	2/412	31/189811	0.00209627	0.00957296	0.00521309	CC
GO:0071953	elastic fiber	2/412	32/189811	0.00223282	0.0101123	0.00550677	CC
GO:0005581	collagen trimer	5/412	427/189811	0.00257457	0.0115173	0.00627188	CC
GO:0005902	microvillus	4/412	269/189811	0.00297024	0.0128443	0.00699455	CC
GO:0043034	costamere	3/412	148/189811	0.00425862	0.0176797	0.00962774	CC
GO:0045177	apical part of cell	5/412	488/189811	0.00452544	0.0183339	0.00998397	CC
GO:0019898	extrinsic component of membrane	4/412	317/189811	0.00530103	0.0203144	0.0110625	CC
GO:0016528	sarcoplasm	2/412	60/189811	0.00765519	0.0271524	0.0147862	CC
GO:0034774	secretory granule lumen	3/412	200/189811	0.00972807	0.0333615	0.0181674	CC
GO:0060170	ciliary membrane	3/412	218/189811	0.0122599	0.0405946	0.0221063	CC
GO:0001527	microfibril	2/412	79/189811	0.0129696	0.0421799	0.0229697	CC
GO:1904813	ficolin-1-rich granule lumen	3/412	225/189811	0.0133367	0.0429914	0.0234116	CC
GO:0005796	Golgi lumen	3/412	229/189811	0.0139756	0.0445268	0.0242477	CC
GO:0033180	proton-transporting V-type ATPase, V1 domain	2/412	86/189811	0.0152336	0.0474319	0.0258297	CC
GO:0003810	protein-glutamine gamma-glutamyltransferase activity	8/412	75/189811	6.83984e-12	8.32941e-10	4.5359e-10	MF
GO:0047498	calcium-dependent phospholipase A2 activity	6/412	52/189811	1.88677e-09	1.3786e-07	7.50736e-08	MF
GO:0035375	zymogen binding	5/412	29/189811	5.34986e-09	3.66466e-07	1.99564e-07	MF
GO:0042015	interleukin-20 binding	4/412	11/189811	7.13275e-09	4.59853e-07	2.50419e-07	MF
GO:0004790	thioether S-methyltransferase activity	5/412	35/189811	1.44686e-08	7.92881e-07	4.31774e-07	MF
GO:0030748	amine N-methyltransferase activity	5/412	35/189811	1.44686e-08	7.92881e-07	4.31774e-07	MF
GO:0102707	S-adenosyl-L-methionine:beta-alanine N-methyltransferase activity	5/412	35/189811	1.44686e-08	7.92881e-07	4.31774e-07	MF
GO:0005044	scavenger receptor activity	8/412	235/189811	6.1292e-08	2.58369e-06	1.40699e-06	MF
GO:0030414	peptidase inhibitor activity	6/412	106/189811	1.43218e-07	5.06344e-06	2.75737e-06	MF
GO:0102567	phospholipase A2 activity (consuming 1,2-dipalmitoylphosphatidylcholine)	6/412	114/189811	2.20648e-07	7.11265e-06	3.87329e-06	MF
GO:0102568	phospholipase A2 activity consuming 1,2-dioleoylphosphatidylethanolamine)	6/412	114/189811	2.20648e-07	7.11265e-06	3.87329e-06	MF
GO:0005544	calcium-dependent phospholipid binding	8/412	302/189811	4.12857e-07	1.29283e-05	7.04029e-06	MF
GO:0004859	phospholipase inhibitor activity	5/412	75/189811	7.1625e-07	2.12165e-05	1.15537e-05	MF
GO:0042806	fucose binding	5/412	76/189811	7.65324e-07	2.20736e-05	1.20205e-05	MF
GO:0016799	hydrolase activity, hydrolyzing N-glycosyl compounds	4/412	37/189811	1.36513e-06	3.61222e-05	1.96709e-05	MF
GO:0047020	15-hydroxyprostaglandin-D dehydrogenase (NADP+) activity	3/412	11/189811	1.65361e-06	3.9399e-05	2.14553e-05	MF
GO:0047086	ketosteroid monooxygenase activity	4/412	40/189811	1.8793e-06	4.20349e-05	2.28907e-05	MF
GO:0004869	cysteine-type endopeptidase inhibitor activity	6/412	176/189811	2.79802e-06	5.79866e-05	3.15774e-05	MF
GO:0018636	phenanthrene 9,10-monooxygenase activity	3/412	13/189811	2.857e-06	5.79866e-05	3.15774e-05	MF
GO:0047023	androsterone dehydrogenase activity	4/412	45/189811	3.03767e-06	6.05326e-05	3.29639e-05	MF
GO:0004866	endopeptidase inhibitor activity	6/412	180/189811	3.18479e-06	6.23309e-05	3.39432e-05	MF
GO:0033691	sialic acid binding	5/412	104/189811	3.62422e-06	6.63137e-05	3.61121e-05	MF
GO:0045550	geranylgeranyl reductase activity	3/412	14/189811	3.63031e-06	6.63137e-05	3.61121e-05	MF
GO:0047372	acylglycerol lipase activity	5/412	104/189811	3.62422e-06	6.63137e-05	3.61121e-05	MF
GO:0046914	transition metal ion binding	5/412	105/189811	3.79866e-06	6.82513e-05	3.71672e-05	MF
GO:0015111	iodide transmembrane transporter activity	3/412	16/189811	5.56708e-06	9.24473e-05	5.03435e-05	MF
GO:0004623	phospholipase A2 activity	5/412	119/189811	7.0081e-06	0.00011464	6.24288e-05	MF
GO:0047718	indanol dehydrogenase activity	3/412	20/189811	1.126e-05	0.000160272	8.72786e-05	MF
GO:0045703	ketoreductase activity	3/412	21/189811	1.31155e-05	0.000177464	9.66405e-05	MF
GO:0008020	G protein-coupled photoreceptor activity	3/412	22/189811	1.51619e-05	0.00020021	0.000109027	MF
GO:0047115	trans-1,2-dihydrobenzene-1,2-diol dehydrogenase activity	3/412	24/189811	1.98628e-05	0.000250226	0.000136264	MF
GO:0047787	delta4-3-oxosteroid 5beta-reductase activity	3/412	24/189811	1.98628e-05	0.000250226	0.000136264	MF
GO:0004503	monophenol monooxygenase activity	3/412	27/189811	2.85663e-05	0.000340311	0.000185321	MF
GO:0047045	testosterone 17-beta-dehydrogenase (NADP+) activity	3/412	27/189811	2.85663e-05	0.000340311	0.000185321	MF
GO:1990254	keratin filament binding	3/412	29/189811	3.55709e-05	0.000410376	0.000223476	MF
GO:0004032	alditol:NADP+ 1-oxidoreductase activity	4/412	86/189811	4.03566e-05	0.000446776	0.000243298	MF
GO:0035410	dihydrotestosterone 17-beta-dehydrogenase activity	3/412	31/189811	4.36169e-05	0.000468668	0.00025522	MF
GO:0102077	oleamide hydrolase activity	3/412	38/189811	8.09395e-05	0.000785042	0.000427505	MF
GO:0103073	anandamide amidohydrolase activity	3/412	38/189811	8.09395e-05	0.000785042	0.000427505	MF
GO:0005543	phospholipid binding	7/412	469/189811	8.65783e-05	0.000832366	0.000453277	MF
GO:0004745	retinol dehydrogenase activity	4/412	105/189811	8.794e-05	0.000838106	0.000456403	MF
GO:0017064	fatty acid amide hydrolase activity	3/412	41/189811	0.000101785	0.000929632	0.000506244	MF
GO:0003796	lysozyme activity	4/412	110/189811	0.000105303	0.000953822	0.000519417	MF
GO:0015301	anion:anion antiporter activity	4/412	129/189811	0.000194402	0.00169099	0.000920851	MF
GO:0032395	MHC class II receptor activity	2/412	10/189811	0.000209078	0.00176268	0.000959894	MF
GO:0030247	polysaccharide binding	4/412	134/189811	0.000224814	0.00188089	0.00102426	MF
GO:0047035	testosterone dehydrogenase (NAD+) activity	3/412	54/189811	0.00023193	0.00192572	0.00104868	MF
GO:0070915	lysophosphatidic acid receptor activity	2/412	11/189811	0.000255172	0.002012	0.00109566	MF
GO:0018549	methanethiol oxidase activity	2/412	12/189811	0.000305766	0.00229534	0.00124996	MF
GO:0050250	retinal oxidase activity	2/412	12/189811	0.000305766	0.00229534	0.00124996	MF
GO:0001758	retinal dehydrogenase activity	3/412	60/189811	0.000316901	0.00236275	0.00128667	MF
GO:0005452	inorganic anion exchanger activity	3/412	61/189811	0.000332757	0.00238367	0.00129806	MF
GO:0016229	steroid dehydrogenase activity	3/412	61/189811	0.000332757	0.00238367	0.00129806	MF
GO:0031681	G-protein beta-subunit binding	3/412	61/189811	0.000332757	0.00238367	0.00129806	MF
GO:0046539	histamine N-methyltransferase activity	2/412	13/189811	0.00036084	0.00253513	0.00138054	MF
GO:0098615	dimethyl selenide methyltransferase activity	2/412	15/189811	0.000484351	0.00327685	0.00178445	MF
GO:0004800	thyroxine 5'-deiodinase activity	2/412	16/189811	0.000552749	0.0035636	0.00194061	MF
GO:0102549	1-18:1-2-16:0-monogalactosyldiacylglycerol lipase activity	2/412	16/189811	0.000552749	0.0035636	0.00194061	MF
GO:0043208	glycosphingolipid binding	2/412	18/189811	0.000702732	0.00432693	0.00235629	MF
GO:0047714	galactolipase activity	2/412	18/189811	0.000702732	0.00432693	0.00235629	MF
GO:0004896	cytokine receptor activity	4/412	183/189811	0.000728219	0.00440955	0.00240128	MF
GO:0090729	toxin activity	4/412	183/189811	0.000728219	0.00440955	0.00240128	MF
GO:0016655	oxidoreductase activity, acting on NAD(P)H, quinone or similar compound as acceptor	3/412	81/189811	0.00076392	0.00457517	0.00249147	MF
GO:0102797	geranial:oxygen oxidoreductase activity	2/412	20/189811	0.000870169	0.00504606	0.0027479	MF
GO:0102798	heptaldehyde:oxygen oxidoreductase activity	2/412	20/189811	0.000870169	0.00504606	0.0027479	MF
GO:0004031	aldehyde oxidase activity	2/412	21/189811	0.000960385	0.00539786	0.00293948	MF
GO:0005109	frizzled binding	3/412	101/189811	0.00144505	0.00757788	0.00412664	MF
GO:0046961	proton-transporting ATPase activity, rotational mechanism	4/412	226/189811	0.00158468	0.0080034	0.00435836	MF
GO:0008107	galactoside 2-alpha-L-fucosyltransferase activity	2/412	28/189811	0.00171141	0.00811994	0.00442183	MF
GO:0008510	sodium:bicarbonate symporter activity	2/412	28/189811	0.00171141	0.00811994	0.00442183	MF
GO:0019865	immunoglobulin binding	2/412	28/189811	0.00171141	0.00811994	0.00442183	MF
GO:0004521	endoribonuclease activity	4/412	234/189811	0.0017984	0.00849589	0.00462655	MF
GO:0008528	G protein-coupled peptide receptor activity	3/412	111/189811	0.00189287	0.0089038	0.00484869	MF
GO:0050544	arachidonic acid binding	2/412	30/189811	0.00196384	0.00908172	0.00494558	MF
GO:0008106	alcohol dehydrogenase (NADP+) activity	3/412	121/189811	0.00241853	0.0109083	0.00594025	MF
GO:0050786	RAGE receptor binding	2/412	34/189811	0.00251819	0.0113112	0.00615969	MF
GO:0042289	MHC class II protein binding	2/412	37/189811	0.00297669	0.0128443	0.00699455	MF
GO:0070888	E-box binding	3/412	138/189811	0.00350264	0.0148794	0.0081028	MF
GO:0070492	oligosaccharide binding	2/412	42/189811	0.0038208	0.0160444	0.00873721	MF
GO:0008970	phospholipase A1 activity	2/412	45/189811	0.00437444	0.018024	0.00981522	MF
GO:0004620	phospholipase activity	2/412	46/189811	0.00456674	0.0183339	0.00998397	MF
GO:0003824	catalytic activity	5/412	499/189811	0.00496516	0.0193659	0.010546	MF
GO:0048306	calcium-dependent protein binding	4/412	311/189811	0.00495895	0.0193659	0.010546	MF
GO:0052650	NADP-retinol dehydrogenase activity	2/412	48/189811	0.00496287	0.0193659	0.010546	MF
GO:0004040	amidase activity	3/412	157/189811	0.00501732	0.0194999	0.010619	MF
GO:0047499	calcium-independent phospholipase A2 activity	2/412	50/189811	0.00537426	0.020399	0.0111085	MF
GO:0015035	protein disulfide oxidoreductase activity	4/412	320/189811	0.00547784	0.0206313	0.0112351	MF
GO:0004364	glutathione transferase activity	4/412	328/189811	0.00596846	0.0222139	0.0120969	MF
GO:0004033	aldo-keto reductase (NADP) activity	2/412	58/189811	0.00716959	0.0258483	0.014076	MF
GO:0004854	xanthine dehydrogenase activity	2/412	58/189811	0.00716959	0.0258483	0.014076	MF
GO:0008430	selenium binding	2/412	60/189811	0.00765519	0.0271524	0.0147862	MF
GO:0048018	receptor ligand activity	2/412	63/189811	0.0084106	0.0296399	0.0161408	MF
GO:0016788	hydrolase activity, acting on ester bonds	3/412	191/189811	0.00858852	0.0301645	0.0164265	MF
GO:0019531	oxalate transmembrane transporter activity	2/412	64/189811	0.00866954	0.0301645	0.0164265	MF
GO:0015106	bicarbonate transmembrane transporter activity	2/412	74/189811	0.0114511	0.0382633	0.0208368	MF
GO:0008236	serine-type peptidase activity	4/412	413/189811	0.0130608	0.0423509	0.0230628	MF
GO:0047485	protein N-terminus binding	4/412	423/189811	0.0141394	0.0449184	0.0244609	MF
GO:0016209	antioxidant activity	2/412	83/189811	0.0142438	0.0451192	0.0245703	MF
GO:0015485	cholesterol binding	3/412	235/189811	0.0149659	0.0468646	0.0255208	MF
ko00565	Ether lipid metabolism	7/150	248/79977	5.10882e-07	1.00473e-05	5.91547e-06	KEGG
ko00590	Arachidonic acid metabolism	7/150	386/79977	9.40155e-06	9.24486e-05	5.443e-05	KEGG
ko00591	Linoleic acid metabolism	7/150	176/79977	5.0026e-08	2.95154e-06	1.73775e-06	KEGG
ko00592	alpha-Linolenic acid metabolism	6/150	174/79977	1.07275e-06	1.58231e-05	9.31603e-06	KEGG
ko00601	Glycosphingolipid biosynthesis - lacto and neolacto series	3/150	171/79977	0.00420624	0.0145981	0.00859479	KEGG
ko00603	Glycosphingolipid biosynthesis - globo and isoglobo series	3/150	121/79977	0.00158369	0.00622919	0.0036675	KEGG
ko00750	Vitamin B6 metabolism	2/150	82/79977	0.0105191	0.0344793	0.0203	KEGG
ko00760	Nicotinate and nicotinamide metabolism	7/150	465/79977	3.08986e-05	0.000227877	0.000134165	KEGG
ko00950	Isoquinoline alkaloid biosynthesis	5/150	176/79977	2.22821e-05	0.000187806	0.000110573	KEGG
ko00965	Betalain biosynthesis	3/150	159/79977	0.00343247	0.0126572	0.00745208	KEGG
ko00980	Metabolism of xenobiotics by cytochrome P450	4/150	495/79977	0.0144692	0.0449307	0.0264534	KEGG
ko00982	Drug metabolism - cytochrome P450	6/150	490/79977	0.000348742	0.00187052	0.00110129	KEGG
ko04061	Viral protein interaction with cytokine and cytokine receptor	5/150	196/79977	3.72545e-05	0.000244224	0.000143789	KEGG
ko04370	VEGF signaling pathway	5/150	383/79977	0.000822721	0.00346718	0.00204134	KEGG
ko04730	Long-term depression	5/150	355/79977	0.000585665	0.00265802	0.00156494	KEGG
ko04745	Phototransduction - fly	5/150	336/79977	0.000456913	0.00224649	0.00132264	KEGG
ko04913	Ovarian steroidogenesis	5/150	267/79977	0.000159281	0.000939756	0.000553291	KEGG
ko04966	Collecting duct acid secretion	6/150	236/79977	6.21285e-06	7.33116e-05	4.31629e-05	KEGG
ko05120	Epithelial cell signaling in Helicobacter pylori infection	9/150	477/79977	3.4964e-07	1.00473e-05	5.91547e-06	KEGG
ko05217	Basal cell carcinoma	3/150	278/79977	0.0157436	0.0464437	0.0273442	KEGG
