# Supplementary material for: Comparative transcriptomes of nine tissues for the Heilongjiang brown frog (Rana amurensis)
Source: Sci Rep. 2022 Dec 1;12:20759. doi: 10.1038/s41598-022-24631-6 (PMC9715712; doi:10.1038/s41598-022-24631-6)
Supplement: Supplementary file 18 — Supplementary Table S13. [file 41598_2022_24631_MOESM18_ESM.xlsx]

## Sheet: Downregulated UEGs of skin
Table S13. GO and KEGG enrichment results of downregulated UEGs in skin.
ID	Description	GeneRatio	BgRatio	pvalue	p.adjust	qvalue	Ontology
GO:0007586	digestion	7/23	255/189811	1.75E-15	1.57E-13	1.29E-14	BP
GO:0015734	taurine transport	2/23	25/189811	4.21E-06	0.000189281	1.55E-05	BP
GO:0050804	modulation of chemical synaptic transmission	2/23	259/189811	0.000460439	0.005919933	0.000484673	BP
GO:0033634	positive regulation of cell-cell adhesion mediated by integrin	1/23	21/189811	0.002541689	0.015250135	0.001248549	BP
GO:0097267	omega-hydroxylase P450 pathway	1/23	21/189811	0.002541689	0.015250135	0.001248549	BP
GO:1900227	positive regulation of NLRP3 inflammasome complex assembly	1/23	17/189811	0.002058035	0.015250135	0.001248549	BP
GO:1901017	negative regulation of potassium ion transmembrane transporter activity	1/23	18/189811	0.002178969	0.015250135	0.001248549	BP
GO:1902306	negative regulation of sodium ion transmembrane transport	1/23	14/189811	0.001695147	0.015250135	0.001248549	BP
GO:2001288	positive regulation of caveolin-mediated endocytosis	1/23	17/189811	0.002058035	0.015250135	0.001248549	BP
GO:1901380	negative regulation of potassium ion transmembrane transport	1/23	27/189811	0.00326675	0.017294561	0.001415929	BP
GO:2000810	regulation of bicellular tight junction assembly	1/23	26/189811	0.003145942	0.017294561	0.001415929	BP
GO:0003254	regulation of membrane depolarization	1/23	32/189811	0.003870583	0.017417623	0.001426004	BP
GO:0032534	regulation of microvillus assembly	1/23	32/189811	0.003870583	0.017417623	0.001426004	BP
GO:0003085	negative regulation of systemic arterial blood pressure	1/23	38/189811	0.00459472	0.017574918	0.001438882	BP
GO:0022408	negative regulation of cell-cell adhesion	1/23	39/189811	0.004715361	0.017574918	0.001438882	BP
GO:0060306	regulation of membrane repolarization	1/23	42/189811	0.005077198	0.017574918	0.001438882	BP
GO:0072015	glomerular visceral epithelial cell development	1/23	41/189811	0.0049566	0.017574918	0.001438882	BP
GO:0086005	ventricular cardiac muscle cell action potential	1/23	46/189811	0.005559453	0.01762753	0.00144319	BP
GO:2000650	negative regulation of sodium ion transmembrane transporter activity	1/23	45/189811	0.00543891	0.01762753	0.00144319	BP
GO:2000009	negative regulation of protein localization to cell surface	1/23	55/189811	0.006643709	0.018685431	0.001529801	BP
GO:0010766	negative regulation of sodium ion transport	1/23	59/189811	0.007125237	0.018860921	0.001544169	BP
GO:1901016	regulation of potassium ion transmembrane transporter activity	1/23	58/189811	0.007004876	0.018860921	0.001544169	BP
GO:0045943	positive regulation of transcription by RNA polymerase I	1/23	63/189811	0.007606542	0.019559679	0.001601377	BP
GO:0061640	cytoskeleton-dependent cytokinesis	1/23	69/189811	0.008328081	0.020820203	0.001704578	BP
GO:0097105	presynaptic membrane assembly	1/23	72/189811	0.008688662	0.021134584	0.001730317	BP
GO:0097104	postsynaptic membrane assembly	1/23	78/189811	0.009409449	0.021714113	0.001777764	BP
GO:2001259	positive regulation of cation channel activity	1/23	77/189811	0.009289353	0.021714113	0.001777764	BP
GO:1903861	positive regulation of dendrite extension	1/23	86/189811	0.010369718	0.022762795	0.001863621	BP
GO:0007158	neuron cell-cell adhesion	1/23	96/189811	0.011568802	0.023663459	0.001937359	BP
GO:0010038	response to metal ion	1/23	94/189811	0.011329096	0.023663459	0.001937359	BP
GO:0010765	positive regulation of sodium ion transport	1/23	106/189811	0.012766496	0.025532993	0.00209042	BP
GO:0048814	regulation of dendrite morphogenesis	1/23	126/189811	0.015157722	0.028060049	0.002297314	BP
GO:0007162	negative regulation of cell adhesion	1/23	158/189811	0.018972163	0.032620917	0.002670718	BP
GO:0032481	positive regulation of type I interferon production	1/23	184/189811	0.022060987	0.033269403	0.002723811	BP
GO:0051781	positive regulation of cell division	1/23	179/189811	0.021467706	0.033269403	0.002723811	BP
GO:0048488	synaptic vesicle endocytosis	1/23	219/189811	0.026204332	0.036849842	0.003016946	BP
GO:0030574	collagen catabolic process	1/23	231/189811	0.027621038	0.038244515	0.00313113	BP
GO:0070936	protein K48-linked ubiquitination	1/23	250/189811	0.029860125	0.040110616	0.00328391	BP
GO:0006520	cellular amino acid metabolic process	1/23	255/189811	0.030448538	0.040299536	0.003299377	BP
GO:0043410	positive regulation of MAPK cascade	1/23	296/189811	0.035260667	0.045335143	0.003711649	BP
GO:0000281	mitotic cytokinesis	1/23	340/189811	0.040399485	0.046628299	0.003817522	BP
GO:0006082	organic acid metabolic process	1/23	339/189811	0.040282985	0.046628299	0.003817522	BP
GO:0007584	response to nutrient	1/23	339/189811	0.040282985	0.046628299	0.003817522	BP
GO:0042254	ribosome biogenesis	1/23	321/189811	0.03818367	0.046628299	0.003817522	BP
GO:0042391	regulation of membrane potential	1/23	344/189811	0.04086535	0.046628299	0.003817522	BP
GO:0045732	positive regulation of protein catabolic process	1/23	340/189811	0.040399485	0.046628299	0.003817522	BP
GO:0042738	exogenous drug catabolic process	1/23	354/189811	0.042029066	0.046698962	0.003823307	BP
GO:0097227	sperm annulus	1/23	19/189811	0.00229989	0.015250135	0.001248549	CC
GO:0036057	slit diaphragm	1/23	41/189811	0.0049566	0.017574918	0.001438882	CC
GO:0005940	septin ring	1/23	52/189811	0.006282416	0.018685431	0.001529801	CC
GO:0031105	septin complex	1/23	54/189811	0.006523292	0.018685431	0.001529801	CC
GO:0031528	microvillus membrane	1/23	148/189811	0.017781671	0.032007007	0.002620457	CC
GO:0099055	integral component of postsynaptic membrane	1/23	185/189811	0.022179602	0.033269403	0.002723811	CC
GO:0072559	NLRP3 inflammasome complex	1/23	198/189811	0.023720345	0.03499723	0.00286527	CC
GO:0043679	axon terminus	1/23	203/189811	0.024312319	0.035292076	0.00288941	CC
GO:0005771	multivesicular body	1/23	218/189811	0.026086184	0.036849842	0.003016946	CC
GO:0098982	GABA-ergic synapse	1/23	248/189811	0.029624664	0.040110616	0.00328391	CC
GO:0030175	filopodium	1/23	347/189811	0.041214607	0.046628299	0.003817522	CC
GO:0000777	condensed chromosome kinetochore	1/23	376/189811	0.044584489	0.048934195	0.004006308	CC
GO:0005328	neurotransmitter:sodium symporter activity	2/23	67/189811	3.09E-05	0.000927125	7.59E-05	MF
GO:0005496	steroid binding	2/23	130/189811	0.000116658	0.002624803	0.000214896	MF
GO:0004181	metallocarboxypeptidase activity	2/23	155/189811	0.000165742	0.002983361	0.000244252	MF
GO:0003707	steroid hormone receptor activity	2/23	222/189811	0.000338986	0.005084792	0.000416299	MF
GO:0008897	holo-[acyl-carrier-protein] synthase activity	1/23	17/189811	0.002058035	0.015250135	0.001248549	MF
GO:0000182	rDNA binding	1/23	29/189811	0.003508325	0.017417623	0.001426004	MF
GO:0019871	sodium channel inhibitor activity	1/23	35/189811	0.004232714	0.017574918	0.001438882	MF
GO:0019870	potassium channel inhibitor activity	1/23	47/189811	0.005679982	0.01762753	0.00144319	MF
GO:0004771	sterol esterase activity	1/23	85/189811	0.010249733	0.022762795	0.001863621	MF
GO:0042043	neurexin family protein binding	1/23	93/189811	0.011209223	0.023663459	0.001937359	MF
GO:0043023	ribosomal large subunit binding	1/23	117/189811	0.014082357	0.027552437	0.002255755	MF
GO:0017080	sodium channel regulator activity	1/23	127/189811	0.015277138	0.028060049	0.002297314	MF
GO:0033613	activating transcription factor binding	1/23	127/189811	0.015277138	0.028060049	0.002297314	MF
GO:0015459	potassium channel regulator activity	1/23	151/189811	0.018138963	0.032009936	0.002620696	MF
GO:0004180	carboxypeptidase activity	1/23	180/189811	0.02158639	0.033269403	0.002723811	MF
GO:0004806	triglyceride lipase activity	1/23	174/189811	0.02087408	0.033269403	0.002723811	MF
GO:0015171	amino acid transmembrane transporter activity	1/23	181/189811	0.02170506	0.033269403	0.002723811	MF
GO:0051213	dioxygenase activity	1/23	178/189811	0.021349008	0.033269403	0.002723811	MF
GO:0003725	double-stranded RNA binding	1/23	274/189811	0.032681397	0.042627909	0.003490004	MF
GO:0008395	steroid hydroxylase activity	1/23	349/189811	0.041447377	0.046628299	0.003817522	MF
GO:0016712	oxidoreductase activity, acting on paired donors, with incorporation or reduction of molecular oxygen, reduced flavin or flavoprotein as one donor, and incorporation of one atom of oxygen	1/23	336/189811	0.039933404	0.046628299	0.003817522	MF
