# Supplementary material for: Comparative transcriptomes of nine tissues for the Heilongjiang brown frog (Rana amurensis)
Source: Sci Rep. 2022 Dec 1;12:20759. doi: 10.1038/s41598-022-24631-6 (PMC9715712; doi:10.1038/s41598-022-24631-6)
Supplement: Supplementary file 19 — Supplementary Table S14. [file 41598_2022_24631_MOESM19_ESM.xlsx]

## Sheet: Hub genes of skin
Table S14. GO and KEGG enrichment results of hub genes in skin.
ID	Description	GeneRatio	BgRatio	pvalue	p.adjust	qvalue	Ontology
GO:0001835	blastocyst hatching	1/19	142/189811	0.014119505	0.019112988	NA	BP
GO:0002934	desmosome organization	3/19	21/189811	1.13E-09	4.18E-08	NA	BP
GO:0003223	ventricular compact myocardium morphogenesis	1/19	18/189811	0.001800341	0.00659156	NA	BP
GO:0006334	nucleosome assembly	1/19	218/189811	0.02159862	0.024907907	NA	BP
GO:0006626	protein targeting to mitochondrion	1/19	94/189811	0.009367981	0.01599763	NA	BP
GO:0006694	steroid biosynthetic process	1/19	199/189811	0.019733896	0.02355336	NA	BP
GO:0006821	chloride transport	1/19	152/189811	0.015106684	0.019962404	NA	BP
GO:0006869	lipid transport	1/19	385/189811	0.037844601	0.037844601	NA	BP
GO:0007017	microtubule-based process	1/19	324/189811	0.031940294	0.032526355	NA	BP
GO:0007219	Notch signaling pathway	2/19	412/189811	0.000784278	0.005369586	NA	BP
GO:0007549	dosage compensation	1/19	12/189811	0.001200569	0.00555263	NA	BP
GO:0008347	glial cell migration	1/19	40/189811	0.003996587	0.009438748	NA	BP
GO:0008544	epidermis development	2/19	168/189811	0.000131849	0.001057833	NA	BP
GO:0010042	response to manganese ion	1/19	43/189811	0.00429572	0.009933853	NA	BP
GO:0010266	response to vitamin B1	1/19	11/189811	0.001100573	0.00555263	NA	BP
GO:0010940	positive regulation of necrotic cell death	1/19	66/189811	0.006586249	0.011984814	NA	BP
GO:0014012	peripheral nervous system axon regeneration	1/19	16/189811	0.001600455	0.006344659	NA	BP
GO:0016241	regulation of macroautophagy	1/19	110/189811	0.010954228	0.01719319	NA	BP
GO:0016338	calcium-independent cell-cell adhesion via plasma membrane cell-adhesion molecules	1/19	63/189811	0.006287768	0.01163237	NA	BP
GO:0018149	peptide cross-linking	2/19	169/189811	0.00013342	0.001057833	NA	BP
GO:0022617	extracellular matrix disassembly	1/19	131/189811	0.013032525	0.018219801	NA	BP
GO:0030199	collagen fibril organization	1/19	220/189811	0.021794711	0.024907907	NA	BP
GO:0030216	keratinocyte differentiation	2/19	163/189811	0.000124132	0.001057833	NA	BP
GO:0030325	adrenal gland development	1/19	48/189811	0.004794087	0.010040445	NA	BP
GO:0031397	negative regulation of protein ubiquitination	1/19	175/189811	0.017373644	0.021427494	NA	BP
GO:0031424	keratinization	1/19	137/189811	0.013625564	0.018672069	NA	BP
GO:0032570	response to progesterone	1/19	131/189811	0.013032525	0.018219801	NA	BP
GO:0032720	negative regulation of tumor necrosis factor production	1/19	156/189811	0.015501294	0.020134784	NA	BP
GO:0032801	receptor catabolic process	1/19	61/189811	0.006088733	0.01163237	NA	BP
GO:0033574	response to testosterone	1/19	114/189811	0.011350413	0.017258848	NA	BP
GO:0034113	heterotypic cell-cell adhesion	2/19	54/189811	1.35E-05	0.000300628	NA	BP
GO:0034332	adherens junction organization	1/19	116/189811	0.01154845	0.017322675	NA	BP
GO:0035025	positive regulation of Rho protein signal transduction	1/19	121/189811	0.012043376	0.017824197	NA	BP
GO:0042060	wound healing	2/19	330/189811	0.000505318	0.003739352	NA	BP
GO:0042326	negative regulation of phosphorylation	1/19	34/189811	0.003398065	0.008980601	NA	BP
GO:0043588	skin development	1/19	183/189811	0.018160992	0.022152419	NA	BP
GO:0045019	negative regulation of nitric oxide biosynthetic process	1/19	51/189811	0.005092993	0.010278586	NA	BP
GO:0045104	intermediate filament cytoskeleton organization	2/19	145/189811	9.83E-05	0.000991537	NA	BP
GO:0045109	intermediate filament organization	1/19	63/189811	0.006287768	0.01163237	NA	BP
GO:0045618	positive regulation of keratinocyte differentiation	1/19	48/189811	0.004794087	0.010040445	NA	BP
GO:0045814	negative regulation of gene expression, epigenetic	1/19	100/189811	0.009963106	0.016263305	NA	BP
GO:0045862	positive regulation of proteolysis	2/19	115/189811	6.18E-05	0.00076227	NA	BP
GO:0048265	response to pain	1/19	48/189811	0.004794087	0.010040445	NA	BP
GO:0048266	behavioral response to pain	1/19	57/189811	0.00569055	0.011081598	NA	BP
GO:0048678	response to axon injury	1/19	73/189811	0.007282375	0.0130378	NA	BP
GO:0050790	regulation of catalytic activity	1/19	157/189811	0.015599923	0.020134784	NA	BP
GO:0050810	regulation of steroid biosynthetic process	1/19	37/189811	0.003697369	0.009327453	NA	BP
GO:0051291	protein heterooligomerization	1/19	295/189811	0.029121306	0.03078538	NA	BP
GO:0051482	positive regulation of cytosolic calcium ion concentration involved in phospholipase C-activating G protein-coupled signaling pathway	1/19	108/189811	0.010756079	0.01719319	NA	BP
GO:0051901	positive regulation of mitochondrial depolarization	1/19	24/189811	0.002399772	0.007593294	NA	BP
GO:0051928	positive regulation of calcium ion transport	1/19	111/189811	0.011053288	0.01719319	NA	BP
GO:0060056	mammary gland involution	1/19	18/189811	0.001800341	0.00659156	NA	BP
GO:0060242	contact inhibition	1/19	15/189811	0.001500497	0.006168711	NA	BP
GO:0060252	positive regulation of glial cell proliferation	1/19	25/189811	0.002499643	0.007593294	NA	BP
GO:0060253	negative regulation of glial cell proliferation	1/19	22/189811	0.002199999	0.00718235	NA	BP
GO:0061436	establishment of skin barrier	1/19	53/189811	0.005292216	0.010489929	NA	BP
GO:0070268	cornification	5/19	108/189811	6.27E-13	6.96E-11	NA	BP
GO:0070830	bicellular tight junction assembly	1/19	148/189811	0.014711925	0.019674984	NA	BP
GO:0071169	establishment of protein localization to chromatin	1/19	40/189811	0.003996587	0.009438748	NA	BP
GO:0071294	cellular response to zinc ion	1/19	46/189811	0.004594768	0.010040445	NA	BP
GO:0071476	cellular hypotonic response	1/19	30/189811	0.002998861	0.00832184	NA	BP
GO:0071896	protein localization to adherens junction	1/19	15/189811	0.001500497	0.006168711	NA	BP
GO:0072332	intrinsic apoptotic signaling pathway by p53 class mediator	2/19	89/189811	3.70E-05	0.000684139	NA	BP
GO:0072655	establishment of protein localization to mitochondrion	1/19	26/189811	0.002599506	0.007593294	NA	BP
GO:0072656	maintenance of protein location in mitochondrion	1/19	22/189811	0.002199999	0.00718235	NA	BP
GO:0086073	bundle of His cell-Purkinje myocyte adhesion involved in cell communication	1/19	15/189811	0.001500497	0.006168711	NA	BP
GO:0086091	regulation of heart rate by cardiac conduction	1/19	131/189811	0.013032525	0.018219801	NA	BP
GO:0097186	amelogenesis	2/19	40/189811	7.39E-06	0.000205002	NA	BP
GO:0097202	activation of cysteine-type endopeptidase activity	2/19	104/189811	5.05E-05	0.000714728	NA	BP
GO:0097264	self proteolysis	1/19	92/189811	0.009169531	0.015903406	NA	BP
GO:0098911	regulation of ventricular cardiac muscle cell action potential	1/19	19/189811	0.001900269	0.00659156	NA	BP
GO:1901837	negative regulation of transcription of nucleolar large rRNA by RNA polymerase I	1/19	19/189811	0.001900269	0.00659156	NA	BP
GO:1902083	negative regulation of peptidyl-cysteine S-nitrosylation	1/19	11/189811	0.001100573	0.00555263	NA	BP
GO:1903147	negative regulation of autophagy of mitochondrion	1/19	10/189811	0.001000569	0.00555263	NA	BP
GO:1903204	negative regulation of oxidative stress-induced neuron death	1/19	35/189811	0.003497843	0.009029314	NA	BP
GO:2000310	regulation of NMDA receptor activity	1/19	49/189811	0.004893731	0.010059337	NA	BP
GO:2000379	positive regulation of reactive oxygen species metabolic process	1/19	97/189811	0.009665586	0.016013135	NA	BP
GO:0000776	kinetochore	1/19	323/189811	0.031843217	0.032526355	NA	CC
GO:0000786	nucleosome	1/19	349/189811	0.034364231	0.034676633	NA	CC
GO:0001533	cornified envelope	2/19	129/189811	7.78E-05	0.000863348	NA	CC
GO:0001740	Barr body	1/19	34/189811	0.003398065	0.008980601	NA	CC
GO:0005583	fibrillar collagen trimer	1/19	10/189811	0.001000569	0.00555263	NA	CC
GO:0005622	intracellular	1/19	112/189811	0.011152339	0.01719319	NA	CC
GO:0005868	cytoplasmic dynein complex	1/19	173/189811	0.017176713	0.021422643	NA	CC
GO:0005882	intermediate filament	1/19	249/189811	0.02463385	0.026652514	NA	CC
GO:0005916	fascia adherens	1/19	28/189811	0.002799203	0.007966961	NA	CC
GO:0008180	COP9 signalosome	1/19	161/189811	0.015994345	0.020406578	NA	CC
GO:0014704	intercalated disc	1/19	222/189811	0.021990764	0.024907907	NA	CC
GO:0016328	lateral plasma membrane	1/19	316/189811	0.031163418	0.032526355	NA	CC
GO:0030057	desmosome	4/19	79/189811	1.07E-10	5.95E-09	NA	CC
GO:0031252	cell leading edge	1/19	237/189811	0.023459982	0.025782752	NA	CC
GO:0042629	mast cell granule	1/19	45/189811	0.004495095	0.010040445	NA	CC
GO:0045111	intermediate filament cytoskeleton	1/19	193/189811	0.019144337	0.023098059	NA	CC
GO:0072686	mitotic spindle	1/19	262/189811	0.025904032	0.027647572	NA	CC
GO:0101003	ficolin-1-rich granule membrane	1/19	78/189811	0.007779325	0.01370643	NA	CC
GO:1904813	ficolin-1-rich granule lumen	1/19	225/189811	0.022284775	0.02498596	NA	CC
GO:0001618	virus receptor activity	1/19	127/189811	0.012636978	0.018219801	NA	MF
GO:0004198	calcium-dependent cysteine-type endopeptidase activity	1/19	132/189811	0.013131388	0.018219801	NA	MF
GO:0005080	protein kinase C binding	1/19	167/189811	0.016585697	0.020920596	NA	MF
GO:0005497	androgen binding	1/19	12/189811	0.001200569	0.00555263	NA	MF
GO:0005518	collagen binding	1/19	250/189811	0.024731612	0.026652514	NA	MF
GO:0015485	cholesterol binding	1/19	235/189811	0.023264207	0.025782752	NA	MF
GO:0016936	galactoside binding	1/19	26/189811	0.002599506	0.007593294	NA	MF
GO:0019215	intermediate filament binding	1/19	39/189811	0.003896857	0.009438748	NA	MF
GO:0030374	nuclear receptor transcription coactivator activity	1/19	217/189811	0.02150056	0.024907907	NA	MF
GO:0030674	protein-macromolecule adaptor activity	2/19	422/189811	0.000822369	0.005369586	NA	MF
GO:0035257	nuclear hormone receptor binding	1/19	97/189811	0.009665586	0.016013135	NA	MF
GO:0046914	transition metal ion binding	2/19	105/189811	5.15E-05	0.000714728	NA	MF
GO:0050839	cell adhesion molecule binding	1/19	319/189811	0.031454815	0.032526355	NA	MF
GO:0086083	cell adhesive protein binding involved in bundle of His cell-Purkinje myocyte communication	1/19	12/189811	0.001200569	0.00555263	NA	MF
GO:0097110	scaffold protein binding	1/19	211/189811	0.020912008	0.024693966	NA	MF
ko04115	p53 signaling pathway	2/11	400/79977	0.001331995	0.007991972	0.004206301	KEGG
