# Supplementary material for: Comparative transcriptomes of nine tissues for the Heilongjiang brown frog (Rana amurensis)
Source: Sci Rep. 2022 Dec 1;12:20759. doi: 10.1038/s41598-022-24631-6 (PMC9715712; doi:10.1038/s41598-022-24631-6)
Supplement: Supplementary file 20 — Supplementary Table S15. [file 41598_2022_24631_MOESM20_ESM.xlsx]

## Sheet: Upregulated UEGs of spleen
Table S15. GO and KEGG enrichment results of upregulated UEGs in spleen.
ID	Description	GeneRatio	BgRatio	pvalue	p.adjust	qvalue	Ontology
GO:0042102	positive regulation of T cell proliferation	13/268	167/189811	4.25394e-19	1.57821e-16	6.6048e-17	BP
GO:0032729	positive regulation of interferon-gamma production	12/268	156/189811	1.14876e-17	2.84126e-15	1.18906e-15	BP
GO:0030217	T cell differentiation	11/268	124/189811	5.30877e-17	9.84777e-15	4.12128e-15	BP
GO:0050853	B cell receptor signaling pathway	12/268	226/189811	1.03174e-15	1.5311e-13	6.40765e-14	BP
GO:0001771	immunological synapse formation	7/268	41/189811	2.23097e-13	2.36483e-11	9.89678e-12	BP
GO:0051482	positive regulation of cytosolic calcium ion concentration involved in phospholipase C-activating G protein-coupled signaling pathway	8/268	108/189811	4.43054e-12	4.10933e-10	1.71975e-10	BP
GO:0035025	positive regulation of Rho protein signal transduction	8/268	121/189811	1.11464e-11	9.18955e-10	3.84582e-10	BP
GO:0006911	phagocytosis, engulfment	10/268	285/189811	1.57113e-11	1.16578e-09	4.87878e-10	BP
GO:0007163	establishment or maintenance of cell polarity	9/268	233/189811	7.0551e-11	4.3624e-09	1.82566e-09	BP
GO:0090023	positive regulation of neutrophil chemotaxis	7/268	90/189811	6.98975e-11	4.3624e-09	1.82566e-09	BP
GO:0001768	establishment of T cell polarity	5/268	25/189811	2.80608e-10	1.38808e-08	5.80909e-09	BP
GO:0045060	negative thymic T cell selection	5/268	25/189811	2.80608e-10	1.38808e-08	5.80909e-09	BP
GO:0032078	negative regulation of endodeoxyribonuclease activity	5/268	29/189811	6.2432e-10	2.89528e-08	1.21167e-08	BP
GO:0034695	response to prostaglandin E	5/268	32/189811	1.05501e-09	4.34901e-08	1.82005e-08	BP
GO:0050871	positive regulation of B cell activation	7/268	144/189811	1.92606e-09	6.21363e-08	2.6004e-08	BP
GO:2000669	negative regulation of dendritic cell apoptotic process	4/268	12/189811	1.90651e-09	6.21363e-08	2.6004e-08	BP
GO:0002277	myeloid dendritic cell activation involved in immune response	5/268	37/189811	2.27053e-09	7.01973e-08	2.93775e-08	BP
GO:0031295	T cell costimulation	6/268	86/189811	3.20318e-09	9.50704e-08	3.97869e-08	BP
GO:0032735	positive regulation of interleukin-12 production	5/268	40/189811	3.41564e-09	9.7477e-08	4.0794e-08	BP
GO:0002606	positive regulation of dendritic cell antigen processing and presentation	4/268	16/189811	6.97867e-09	1.84935e-07	7.7395e-08	BP
GO:0071731	response to nitric oxide	4/268	16/189811	6.97867e-09	1.84935e-07	7.7395e-08	BP
GO:0006910	phagocytosis, recognition	7/268	182/189811	9.78137e-09	2.41926e-07	1.01246e-07	BP
GO:0051354	negative regulation of oxidoreductase activity	5/268	50/189811	1.0872e-08	2.60227e-07	1.08905e-07	BP
GO:0060326	cell chemotaxis	7/268	191/189811	1.36414e-08	3.16309e-07	1.32375e-07	BP
GO:0051056	regulation of small GTPase mediated signal transduction	9/268	433/189811	1.5697e-08	3.42564e-07	1.43363e-07	BP
GO:0051897	positive regulation of protein kinase B signaling	8/268	302/189811	1.55375e-08	3.42564e-07	1.43363e-07	BP
GO:0050718	positive regulation of interleukin-1 beta secretion	9/268	451/189811	2.22281e-08	4.71235e-07	1.97212e-07	BP
GO:0042110	T cell activation	6/268	125/189811	3.05183e-08	6.29015e-07	2.63242e-07	BP
GO:0042104	positive regulation of activated T cell proliferation	5/268	62/189811	3.27482e-08	6.56734e-07	2.74843e-07	BP
GO:0035723	interleukin-15-mediated signaling pathway	4/268	24/189811	4.03836e-08	7.49116e-07	3.13504e-07	BP
GO:0045059	positive thymic T cell selection	4/268	24/189811	4.03836e-08	7.49116e-07	3.13504e-07	BP
GO:0045576	mast cell activation	4/268	27/189811	6.64758e-08	1.20305e-06	5.03475e-07	BP
GO:0019835	cytolysis	7/268	243/189811	7.08262e-08	1.25126e-06	5.23653e-07	BP
GO:0018108	peptidyl-tyrosine phosphorylation	6/268	145/189811	7.38657e-08	1.26954e-06	5.31303e-07	BP
GO:0019221	cytokine-mediated signaling pathway	8/268	372/189811	7.6994e-08	1.26954e-06	5.31303e-07	BP
GO:0043029	T cell homeostasis	5/268	80/189811	1.19161e-07	1.88123e-06	7.87293e-07	BP
GO:0045860	positive regulation of protein kinase activity	6/268	167/189811	1.70341e-07	2.63319e-06	1.10199e-06	BP
GO:0002407	dendritic cell chemotaxis	4/268	34/189811	1.743e-07	2.63941e-06	1.10459e-06	BP
GO:0048873	homeostasis of number of cells within a tissue	5/268	90/189811	2.15351e-07	3.19581e-06	1.33744e-06	BP
GO:0048247	lymphocyte chemotaxis	4/268	37/189811	2.47398e-07	3.5994e-06	1.50635e-06	BP
GO:0035745	T-helper 2 cell cytokine production	3/268	10/189811	3.31564e-07	4.73116e-06	1.97999e-06	BP
GO:2000147	positive regulation of cell motility	5/268	99/189811	3.46847e-07	4.85585e-06	2.03217e-06	BP
GO:0007157	heterophilic cell-cell adhesion via plasma membrane cell adhesion molecules	6/268	194/189811	4.10715e-07	5.64353e-06	2.36181e-06	BP
GO:0002286	T cell activation involved in immune response	3/268	11/189811	4.55423e-07	5.82628e-06	2.43829e-06	BP
GO:0071346	cellular response to interferon-gamma	7/268	318/189811	4.3439e-07	5.82628e-06	2.43829e-06	BP
GO:0043392	negative regulation of DNA binding	5/268	110/189811	5.86055e-07	7.37039e-06	3.0845e-06	BP
GO:1902262	apoptotic process involved in blood vessel morphogenesis	3/268	13/189811	7.87749e-07	9.58213e-06	4.01011e-06	BP
GO:0009615	response to virus	7/268	350/189811	8.22952e-07	9.84888e-06	4.12175e-06	BP
GO:0051126	negative regulation of actin nucleation	3/268	14/189811	1.00154e-06	1.17959e-05	4.93658e-06	BP
GO:0002860	positive regulation of natural killer cell mediated cytotoxicity directed against tumor cell target	3/268	15/189811	1.25062e-06	1.38501e-05	5.79626e-06	BP
GO:0007264	small GTPase mediated signal transduction	7/268	372/189811	1.23259e-06	1.38501e-05	5.79626e-06	BP
GO:0032609	interferon-gamma production	3/268	15/189811	1.25062e-06	1.38501e-05	5.79626e-06	BP
GO:0061502	early endosome to recycling endosome transport	3/268	15/189811	1.25062e-06	1.38501e-05	5.79626e-06	BP
GO:0046641	positive regulation of alpha-beta T cell proliferation	3/268	17/189811	1.86514e-06	2.0057e-05	8.39386e-06	BP
GO:0006958	complement activation, classical pathway	7/268	402/189811	2.0552e-06	2.13111e-05	8.91869e-06	BP
GO:0032760	positive regulation of tumor necrosis factor production	5/268	142/189811	2.06793e-06	2.13111e-05	8.91869e-06	BP
GO:0034698	response to gonadotropin	3/268	18/189811	2.23583e-06	2.24187e-05	9.38222e-06	BP
GO:0060033	anatomical structure regression	3/268	18/189811	2.23583e-06	2.24187e-05	9.38222e-06	BP
GO:0044351	macropinocytosis	4/268	64/189811	2.30971e-06	2.28508e-05	9.56302e-06	BP
GO:0070374	positive regulation of ERK1 and ERK2 cascade	7/268	411/189811	2.37679e-06	2.3205e-05	9.71125e-06	BP
GO:0033157	regulation of intracellular protein transport	3/268	19/189811	2.65227e-06	2.55582e-05	1.06961e-05	BP
GO:0070098	chemokine-mediated signaling pathway	4/268	68/189811	2.94732e-06	2.80374e-05	1.17336e-05	BP
GO:0030593	neutrophil chemotaxis	5/268	154/189811	3.07704e-06	2.89008e-05	1.2095e-05	BP
GO:0043552	positive regulation of phosphatidylinositol 3-kinase activity	4/268	69/189811	3.12523e-06	2.89865e-05	1.21308e-05	BP
GO:0045954	positive regulation of natural killer cell mediated cytotoxicity	4/268	70/189811	3.31096e-06	3.033e-05	1.26931e-05	BP
GO:0002438	acute inflammatory response to antigenic stimulus	3/268	21/189811	3.63276e-06	3.15172e-05	1.31899e-05	BP
GO:0007169	transmembrane receptor protein tyrosine kinase signaling pathway	6/268	283/189811	3.65294e-06	3.15172e-05	1.31899e-05	BP
GO:0008037	cell recognition	3/268	21/189811	3.63276e-06	3.15172e-05	1.31899e-05	BP
GO:0031339	negative regulation of vesicle fusion	3/268	21/189811	3.63276e-06	3.15172e-05	1.31899e-05	BP
GO:0050766	positive regulation of phagocytosis	6/268	281/189811	3.50766e-06	3.15172e-05	1.31899e-05	BP
GO:0002548	monocyte chemotaxis	4/268	72/189811	3.70678e-06	3.16141e-05	1.32305e-05	BP
GO:0051209	release of sequestered calcium ion into cytosol	5/268	164/189811	4.18318e-06	3.52718e-05	1.47612e-05	BP
GO:0031663	lipopolysaccharide-mediated signaling pathway	4/268	79/189811	5.37168e-06	4.42865e-05	1.85339e-05	BP
GO:0002726	positive regulation of T cell cytokine production	3/268	25/189811	6.25598e-06	4.88625e-05	2.04489e-05	BP
GO:0030183	B cell differentiation	5/268	177/189811	6.06237e-06	4.88625e-05	2.04489e-05	BP
GO:0032796	uropod organization	3/268	25/189811	6.25598e-06	4.88625e-05	2.04489e-05	BP
GO:1901224	positive regulation of NIK/NF-kappaB signaling	6/268	310/189811	6.14223e-06	4.88625e-05	2.04489e-05	BP
GO:0001845	phagolysosome assembly	3/268	27/189811	7.93935e-06	5.83267e-05	2.44097e-05	BP
GO:0045627	positive regulation of T-helper 1 cell differentiation	3/268	27/189811	7.93935e-06	5.83267e-05	2.44097e-05	BP
GO:0046632	alpha-beta T cell differentiation	3/268	27/189811	7.93935e-06	5.83267e-05	2.44097e-05	BP
GO:0007266	Rho protein signal transduction	6/268	326/189811	8.17208e-06	5.94479e-05	2.48789e-05	BP
GO:0002456	T cell mediated immunity	3/268	28/189811	8.88277e-06	6.33752e-05	2.65224e-05	BP
GO:0050850	positive regulation of calcium-mediated signaling	3/268	28/189811	8.88277e-06	6.33752e-05	2.65224e-05	BP
GO:0007154	cell communication	4/268	92/189811	9.84649e-06	6.8634e-05	2.87232e-05	BP
GO:0060491	regulation of cell projection assembly	3/268	29/189811	9.89735e-06	6.8634e-05	2.87232e-05	BP
GO:0043320	natural killer cell degranulation	3/268	30/189811	1.09856e-05	7.54749e-05	3.15862e-05	BP
GO:0038083	peptidyl-tyrosine autophosphorylation	4/268	95/189811	1.11814e-05	7.61157e-05	3.18544e-05	BP
GO:0006909	phagocytosis	5/268	205/189811	1.23304e-05	8.24249e-05	3.44947e-05	BP
GO:0060561	apoptotic process involved in morphogenesis	3/268	32/189811	1.33927e-05	8.87269e-05	3.71321e-05	BP
GO:0046330	positive regulation of JNK cascade	5/268	212/189811	1.44912e-05	9.43202e-05	3.94729e-05	BP
GO:0002588	positive regulation of antigen processing and presentation of peptide antigen via MHC class II	3/268	33/189811	1.47166e-05	9.49542e-05	3.97382e-05	BP
GO:1900016	negative regulation of cytokine production involved in inflammatory response	4/268	107/189811	1.78858e-05	0.000114408	4.78795e-05	BP
GO:0050868	negative regulation of T cell activation	3/268	36/189811	1.91986e-05	0.000121755	5.09545e-05	BP
GO:0032753	positive regulation of interleukin-4 production	5/268	227/189811	2.01117e-05	0.000126465	5.29256e-05	BP
GO:0050862	positive regulation of T cell receptor signaling pathway	3/268	38/189811	2.2636e-05	0.000141142	5.90679e-05	BP
GO:0071803	positive regulation of podosome assembly	3/268	39/189811	2.44967e-05	0.00015022	6.28668e-05	BP
GO:0150077	regulation of neuroinflammatory response	3/268	39/189811	2.44967e-05	0.00015022	6.28668e-05	BP
GO:0071353	cellular response to interleukin-4	4/268	118/189811	2.6274e-05	0.000159592	6.67891e-05	BP
GO:0032733	positive regulation of interleukin-10 production	3/268	41/189811	2.85141e-05	0.000170624	7.14062e-05	BP
GO:0016601	Rac protein signal transduction	4/268	124/189811	3.19071e-05	0.000183528	7.68062e-05	BP
GO:0031640	killing of cells of other organism	4/268	124/189811	3.19071e-05	0.000183528	7.68062e-05	BP
GO:0051639	actin filament network formation	3/268	43/189811	3.29416e-05	0.000185172	7.74942e-05	BP
GO:1900165	negative regulation of interleukin-6 secretion	3/268	44/189811	3.5315e-05	0.000197021	8.2453e-05	BP
GO:0038180	nerve growth factor signaling pathway	3/268	45/189811	3.7798e-05	0.000209299	8.75916e-05	BP
GO:0032703	negative regulation of interleukin-2 production	3/268	46/189811	4.03929e-05	0.000220379	9.22283e-05	BP
GO:1900017	positive regulation of cytokine production involved in inflammatory response	3/268	46/189811	4.03929e-05	0.000220379	9.22283e-05	BP
GO:0001954	positive regulation of cell-matrix adhesion	3/268	48/189811	4.59273e-05	0.000246943	0.000103345	BP
GO:0043124	negative regulation of I-kappaB kinase/NF-kappaB signaling	5/268	277/189811	5.17975e-05	0.000276502	0.000115716	BP
GO:0051279	regulation of release of sequestered calcium ion into cytosol	3/268	51/189811	5.51251e-05	0.000292163	0.00012227	BP
GO:0030101	natural killer cell activation	3/268	52/189811	5.84391e-05	0.000305365	0.000127795	BP
GO:0050901	leukocyte tethering or rolling	3/268	52/189811	5.84391e-05	0.000305365	0.000127795	BP
GO:0007257	activation of JUN kinase activity	4/268	148/189811	6.3559e-05	0.000329795	0.000138019	BP
GO:0032720	negative regulation of tumor necrosis factor production	4/268	156/189811	7.79295e-05	0.000401553	0.00016805	BP
GO:0061844	antimicrobial humoral immune response mediated by antimicrobial peptide	4/268	159/189811	8.38824e-05	0.000429246	0.000179639	BP
GO:0001975	response to amphetamine	3/268	60/189811	8.97354e-05	0.000435187	0.000182126	BP
GO:0007167	enzyme linked receptor protein signaling pathway	2/268	10/189811	8.87099e-05	0.000435187	0.000182126	BP
GO:0007202	activation of phospholipase C activity	3/268	60/189811	8.97354e-05	0.000435187	0.000182126	BP
GO:0070232	regulation of T cell apoptotic process	2/268	10/189811	8.87099e-05	0.000435187	0.000182126	BP
GO:0070244	negative regulation of thymocyte apoptotic process	2/268	10/189811	8.87099e-05	0.000435187	0.000182126	BP
GO:2000406	positive regulation of T cell migration	3/268	61/189811	9.42784e-05	0.00045132	0.000188877	BP
GO:0030595	leukocyte chemotaxis	3/268	62/189811	9.89689e-05	0.000467738	0.000195748	BP
GO:0098586	cellular response to virus	3/268	62/189811	9.89689e-05	0.000467738	0.000195748	BP
GO:0002725	negative regulation of T cell cytokine production	2/268	11/189811	0.000108322	0.000501429	0.000209848	BP
GO:0038110	interleukin-2-mediated signaling pathway	2/268	11/189811	0.000108322	0.000501429	0.000209848	BP
GO:0045058	T cell selection	2/268	11/189811	0.000108322	0.000501429	0.000209848	BP
GO:0031589	cell-substrate adhesion	3/268	66/189811	0.000119248	0.000542834	0.000227175	BP
GO:0050921	positive regulation of chemotaxis	3/268	66/189811	0.000119248	0.000542834	0.000227175	BP
GO:0042100	B cell proliferation	3/268	67/189811	0.000124707	0.000564225	0.000236128	BP
GO:0008585	female gonad development	3/268	68/189811	0.000130327	0.000582547	0.000243795	BP
GO:2000320	negative regulation of T-helper 17 cell differentiation	2/268	13/189811	0.000153334	0.000673216	0.00028174	BP
GO:0032456	endocytic recycling	4/268	189/189811	0.000162992	0.000707253	0.000295985	BP
GO:0007159	leukocyte cell-cell adhesion	3/268	74/189811	0.000167524	0.00072269	0.000302445	BP
GO:0001816	cytokine production	3/268	75/189811	0.000174322	0.00074767	0.000312899	BP
GO:0010810	regulation of cell-substrate adhesion	2/268	14/189811	0.000178722	0.000762138	0.000318954	BP
GO:0043372	positive regulation of CD4-positive, alpha-beta T cell differentiation	2/268	15/189811	0.000206026	0.000854028	0.00035741	BP
GO:0070672	response to interleukin-15	2/268	15/189811	0.000206026	0.000854028	0.00035741	BP
GO:2000329	negative regulation of T-helper 17 cell lineage commitment	2/268	15/189811	0.000206026	0.000854028	0.00035741	BP
GO:2000510	positive regulation of dendritic cell chemotaxis	2/268	15/189811	0.000206026	0.000854028	0.00035741	BP
GO:0048469	cell maturation	3/268	81/189811	0.000218888	0.00089732	0.000375528	BP
GO:0071356	cellular response to tumor necrosis factor	5/268	380/189811	0.00022591	0.000921018	0.000385445	BP
GO:0050918	positive chemotaxis	3/268	85/189811	0.00025234	0.00101797	0.000426021	BP
GO:1902715	positive regulation of interferon-gamma secretion	2/268	17/189811	0.000266355	0.0010683	0.000447082	BP
GO:0032695	negative regulation of interleukin-12 production	3/268	87/189811	0.000270235	0.00107803	0.000451156	BP
GO:0030838	positive regulation of actin filament polymerization	4/268	218/189811	0.000280608	0.00110751	0.00046349	BP
GO:0007260	tyrosine phosphorylation of STAT protein	2/268	18/189811	0.000299369	0.001163	0.000486713	BP
GO:0046622	positive regulation of organ growth	2/268	18/189811	0.000299369	0.001163	0.000486713	BP
GO:0060397	growth hormone receptor signaling pathway via JAK-STAT	2/268	18/189811	0.000299369	0.001163	0.000486713	BP
GO:0007204	positive regulation of cytosolic calcium ion concentration	5/268	406/189811	0.000305839	0.00118194	0.00049464	BP
GO:0010310	regulation of hydrogen peroxide metabolic process	2/268	19/189811	0.000334277	0.00126548	0.000529602	BP
GO:0038111	interleukin-7-mediated signaling pathway	2/268	19/189811	0.000334277	0.00126548	0.000529602	BP
GO:0071345	cellular response to cytokine stimulus	4/268	228/189811	0.000332471	0.00126548	0.000529602	BP
GO:0071347	cellular response to interleukin-1	4/268	229/189811	0.000338009	0.00127311	0.000532795	BP
GO:0042113	B cell activation	3/268	96/189811	0.000360875	0.00135237	0.000565965	BP
GO:0002821	positive regulation of adaptive immune response	2/268	20/189811	0.000371073	0.0013836	0.000579035	BP
GO:0033634	positive regulation of cell-cell adhesion mediated by integrin	2/268	21/189811	0.000409751	0.00150512	0.000629893	BP
GO:0061931	positive regulation of erythrocyte enucleation	2/268	21/189811	0.000409751	0.00150512	0.000629893	BP
GO:1902838	regulation of nuclear migration along microtubule	2/268	21/189811	0.000409751	0.00150512	0.000629893	BP
GO:0032623	interleukin-2 production	2/268	22/189811	0.000450306	0.00162198	0.000678795	BP
GO:0051666	actin cortical patch localization	2/268	22/189811	0.000450306	0.00162198	0.000678795	BP
GO:0071800	podosome assembly	2/268	22/189811	0.000450306	0.00162198	0.000678795	BP
GO:0016358	dendrite development	3/268	108/189811	0.000509241	0.00181662	0.000760253	BP
GO:0048260	positive regulation of receptor-mediated endocytosis	3/268	110/189811	0.000537216	0.00190725	0.000798181	BP
GO:0048304	positive regulation of isotype switching to IgG isotypes	2/268	25/189811	0.000583179	0.00204113	0.00085421	BP
GO:0030031	cell projection assembly	3/268	114/189811	0.000596075	0.00207647	0.000868999	BP
GO:0010737	protein kinase A signaling	3/268	116/189811	0.000626984	0.00214836	0.000899086	BP
GO:0042756	drinking behavior	2/268	26/189811	0.000631189	0.00214836	0.000899086	BP
GO:0045580	regulation of T cell differentiation	2/268	26/189811	0.000631189	0.00214836	0.000899086	BP
GO:0045744	negative regulation of G protein-coupled receptor signaling pathway	2/268	26/189811	0.000631189	0.00214836	0.000899086	BP
GO:1900180	regulation of protein localization to nucleus	2/268	26/189811	0.000631189	0.00214836	0.000899086	BP
GO:0046425	regulation of receptor signaling pathway via JAK-STAT	2/268	27/189811	0.000681048	0.00229699	0.000961288	BP
GO:1902622	regulation of neutrophil migration	2/268	27/189811	0.000681048	0.00229699	0.000961288	BP
GO:0032956	regulation of actin cytoskeleton organization	4/268	281/189811	0.000727225	0.00243064	0.00101722	BP
GO:0033089	positive regulation of T cell differentiation in thymus	2/268	28/189811	0.000732754	0.00243813	0.00102036	BP
GO:0019722	calcium-mediated signaling	4/268	283/189811	0.000746621	0.00247318	0.00103502	BP
GO:0032693	negative regulation of interleukin-10 production	2/268	29/189811	0.000786298	0.00257019	0.00107562	BP
GO:0072678	T cell migration	2/268	29/189811	0.000786298	0.00257019	0.00107562	BP
GO:0043304	regulation of mast cell degranulation	2/268	30/189811	0.000841678	0.00272718	0.00114132	BP
GO:0060263	regulation of respiratory burst	2/268	30/189811	0.000841678	0.00272718	0.00114132	BP
GO:0030041	actin filament polymerization	3/268	129/189811	0.000852966	0.00275174	0.0011516	BP
GO:0022617	extracellular matrix disassembly	3/268	131/189811	0.000891723	0.00285198	0.00119355	BP
GO:0045807	positive regulation of endocytosis	3/268	131/189811	0.000891723	0.00285198	0.00119355	BP
GO:0032488	Cdc42 protein signal transduction	2/268	32/189811	0.00095792	0.00305054	0.00127665	BP
GO:0016339	calcium-dependent cell-cell adhesion via plasma membrane cell adhesion molecules	3/268	136/189811	0.000993455	0.00313678	0.00131274	BP
GO:0001835	blastocyst hatching	3/268	142/189811	0.00112487	0.00352173	0.00147384	BP
GO:0071310	cellular response to organic substance	3/268	148/189811	0.00126676	0.00393278	0.00164586	BP
GO:0032755	positive regulation of interleukin-6 production	3/268	150/189811	0.00131644	0.00405309	0.00169621	BP
GO:0043113	receptor clustering	3/268	150/189811	0.00131644	0.00405309	0.00169621	BP
GO:0035722	interleukin-12-mediated signaling pathway	2/268	38/189811	0.00135013	0.00405586	0.00169737	BP
GO:0042129	regulation of T cell proliferation	2/268	38/189811	0.00135013	0.00405586	0.00169737	BP
GO:0043011	myeloid dendritic cell differentiation	2/268	38/189811	0.00135013	0.00405586	0.00169737	BP
GO:0045086	positive regulation of interleukin-2 biosynthetic process	2/268	38/189811	0.00135013	0.00405586	0.00169737	BP
GO:0050663	cytokine secretion	2/268	38/189811	0.00135013	0.00405586	0.00169737	BP
GO:0002639	positive regulation of immunoglobulin production	2/268	40/189811	0.00149523	0.00447362	0.00187221	BP
GO:1900027	regulation of ruffle assembly	2/268	41/189811	0.00157044	0.00467979	0.00195849	BP
GO:0007189	adenylate cyclase-activating G protein-coupled receptor signaling pathway	4/268	352/189811	0.00166357	0.00491516	0.00205699	BP
GO:0038096	Fc-gamma receptor signaling pathway involved in phagocytosis	3/268	163/189811	0.0016693	0.00491516	0.00205699	BP
GO:0007229	integrin-mediated signaling pathway	4/268	360/189811	0.00180483	0.00529323	0.00221521	BP
GO:0050690	regulation of defense response to virus by virus	2/268	47/189811	0.00205878	0.00599064	0.00250708	BP
GO:1901223	negative regulation of NIK/NF-kappaB signaling	4/268	373/189811	0.00205178	0.00599064	0.00250708	BP
GO:0050731	positive regulation of peptidyl-tyrosine phosphorylation	3/268	181/189811	0.00224757	0.00651444	0.00272629	BP
GO:2000010	positive regulation of protein localization to cell surface	2/268	55/189811	0.00280725	0.00807356	0.00337878	BP
GO:0032743	positive regulation of interleukin-2 production	2/268	56/189811	0.00290852	0.00830046	0.00347373	BP
GO:0050728	negative regulation of inflammatory response	4/268	422/189811	0.00319215	0.00907501	0.00379789	BP
GO:0031529	ruffle organization	2/268	59/189811	0.00322248	0.00912627	0.00381933	BP
GO:0043280	positive regulation of cysteine-type endopeptidase activity involved in apoptotic process	4/268	430/189811	0.00341215	0.00962668	0.00402875	BP
GO:0000147	actin cortical patch assembly	2/268	62/189811	0.00355159	0.00994444	0.00416174	BP
GO:0007160	cell-matrix adhesion	4/268	438/189811	0.00364224	0.0101337	0.00424093	BP
GO:0031100	animal organ regeneration	3/268	220/189811	0.00388797	0.0107059	0.00448043	BP
GO:1903955	positive regulation of protein targeting to mitochondrion	2/268	65/189811	0.00389569	0.0107059	0.00448043	BP
GO:0046598	positive regulation of viral entry into host cell	2/268	67/189811	0.00413337	0.0112756	0.00471882	BP
GO:0097320	plasma membrane tubulation	2/268	67/189811	0.00413337	0.0112756	0.00471882	BP
GO:0008154	actin polymerization or depolymerization	2/268	68/189811	0.00425467	0.011564	0.00483952	BP
GO:1903078	positive regulation of protein localization to plasma membrane	3/268	233/189811	0.00456069	0.0123505	0.00516866	BP
GO:0007498	mesoderm development	2/268	72/189811	0.00475622	0.0127867	0.0053512	BP
GO:0002088	lens development in camera-type eye	2/268	74/189811	0.00501673	0.0134383	0.00562392	BP
GO:0009968	negative regulation of signal transduction	3/268	243/189811	0.00512313	0.013674	0.00572254	BP
GO:0038095	Fc-epsilon receptor signaling pathway	3/268	250/189811	0.00554058	0.0147261	0.00616285	BP
GO:0045453	bone resorption	2/268	80/189811	0.00583671	0.0153576	0.00642713	BP
GO:0042832	defense response to protozoan	2/268	81/189811	0.00597893	0.0155662	0.00651444	BP
GO:0050715	positive regulation of cytokine secretion	2/268	81/189811	0.00597893	0.0155662	0.00651444	BP
GO:0051127	positive regulation of actin nucleation	2/268	81/189811	0.00597893	0.0155662	0.00651444	BP
GO:0010592	positive regulation of lamellipodium assembly	2/268	82/189811	0.00612273	0.0158295	0.00662463	BP
GO:0050804	modulation of chemical synaptic transmission	3/268	259/189811	0.00610649	0.0158295	0.00662463	BP
GO:0050729	positive regulation of inflammatory response	3/268	261/189811	0.00623675	0.0160683	0.00672457	BP
GO:0001916	positive regulation of T cell mediated cytotoxicity	2/268	84/189811	0.00641504	0.0164136	0.0068691	BP
GO:0030168	platelet activation	3/268	271/189811	0.00691292	0.0175664	0.00735152	BP
GO:0045381	regulation of interleukin-18 biosynthetic process	2/268	88/189811	0.00701836	0.0177734	0.00743817	BP
GO:0051017	actin filament bundle assembly	3/268	277/189811	0.00733868	0.0183963	0.00769883	BP
GO:0045879	negative regulation of smoothened signaling pathway	2/268	96/189811	0.00829877	0.020733	0.00867673	BP
GO:0032715	negative regulation of interleukin-6 production	2/268	103/189811	0.00949831	0.0234144	0.00979892	BP
GO:0050768	negative regulation of neurogenesis	2/268	106/189811	0.0100346	0.0246546	0.0103179	BP
GO:0030048	actin filament-based movement	2/268	107/189811	0.0102163	0.0250181	0.0104701	BP
GO:0008542	visual learning	2/268	109/189811	0.0105841	0.0258335	0.0108113	BP
GO:0006816	calcium ion transport	3/268	319/189811	0.010751	0.0261549	0.0109458	BP
GO:0050711	negative regulation of interleukin-1 secretion	2/268	111/189811	0.0109576	0.0264839	0.0110835	BP
GO:0045751	negative regulation of Toll signaling pathway	2/268	115/189811	0.0117219	0.0281478	0.0117798	BP
GO:0045409	negative regulation of interleukin-6 biosynthetic process	2/268	116/189811	0.0119166	0.0284312	0.0118984	BP
GO:0045345	positive regulation of MHC class I biosynthetic process	2/268	119/189811	0.012509	0.029654	0.0124102	BP
GO:0030890	positive regulation of B cell proliferation	2/268	120/189811	0.0127093	0.0298428	0.0124892	BP
GO:0045063	T-helper 1 cell differentiation	1/268	10/189811	0.0140303	0.0325327	0.0136149	BP
GO:2000563	positive regulation of CD4-positive, alpha-beta T cell proliferation	1/268	10/189811	0.0140303	0.0325327	0.0136149	BP
GO:0043281	regulation of cysteine-type endopeptidase activity involved in apoptotic process	2/268	127/189811	0.0141503	0.0327088	0.0136886	BP
GO:0009611	response to wounding	3/268	355/189811	0.0142946	0.0329398	0.0137853	BP
GO:0036336	dendritic cell migration	2/268	128/189811	0.0143617	0.0329919	0.0138071	BP
GO:0000187	activation of MAPK activity	3/268	358/189811	0.0146163	0.033473	0.0140084	BP
GO:0030900	forebrain development	2/268	133/189811	0.0154389	0.0341961	0.014311	BP
GO:0031338	regulation of vesicle fusion	1/268	11/189811	0.0154225	0.0341961	0.014311	BP
GO:0042053	regulation of dopamine metabolic process	1/268	11/189811	0.0154225	0.0341961	0.014311	BP
GO:0043374	CD8-positive, alpha-beta T cell differentiation	1/268	11/189811	0.0154225	0.0341961	0.014311	BP
GO:0050869	negative regulation of B cell activation	1/268	11/189811	0.0154225	0.0341961	0.014311	BP
GO:0051865	protein autoubiquitination	3/268	362/189811	0.0150514	0.0341961	0.014311	BP
GO:0070673	response to interleukin-18	1/268	11/189811	0.0154225	0.0341961	0.014311	BP
GO:0097022	lymphocyte migration into lymph node	1/268	11/189811	0.0154225	0.0341961	0.014311	BP
GO:1904373	response to kainic acid	1/268	11/189811	0.0154225	0.0341961	0.014311	BP
GO:1990778	protein localization to cell periphery	1/268	11/189811	0.0154225	0.0341961	0.014311	BP
GO:0008045	motor neuron axon guidance	2/268	139/189811	0.016776	0.0366912	0.0153552	BP
GO:0032635	interleukin-6 production	1/268	12/189811	0.0168127	0.0366912	0.0153552	BP
GO:0045064	T-helper 2 cell differentiation	1/268	12/189811	0.0168127	0.0366912	0.0153552	BP
GO:0050855	regulation of B cell receptor signaling pathway	1/268	12/189811	0.0168127	0.0366912	0.0153552	BP
GO:0070757	interleukin-35-mediated signaling pathway	1/268	12/189811	0.0168127	0.0366912	0.0153552	BP
GO:0043524	negative regulation of neuron apoptotic process	3/268	386/189811	0.0178155	0.0387657	0.0162234	BP
GO:0031953	negative regulation of protein autophosphorylation	2/268	144/189811	0.0179265	0.0388931	0.0162767	BP
GO:0002768	immune response-regulating cell surface receptor signaling pathway	1/268	13/189811	0.018201	0.0389197	0.0162878	BP
GO:0090630	activation of GTPase activity	3/268	389/189811	0.0181795	0.0389197	0.0162878	BP
GO:1904628	cellular response to phorbol 13-acetate 12-myristate	1/268	13/189811	0.018201	0.0389197	0.0162878	BP
GO:2000474	regulation of opioid receptor signaling pathway	1/268	13/189811	0.018201	0.0389197	0.0162878	BP
GO:0002357	defense response to tumor cell	1/268	14/189811	0.0195873	0.0411722	0.0172305	BP
GO:0002690	positive regulation of leukocyte chemotaxis	1/268	14/189811	0.0195873	0.0411722	0.0172305	BP
GO:0034241	positive regulation of macrophage fusion	1/268	14/189811	0.0195873	0.0411722	0.0172305	BP
GO:0072539	T-helper 17 cell differentiation	1/268	14/189811	0.0195873	0.0411722	0.0172305	BP
GO:0007043	cell-cell junction assembly	2/268	154/189811	0.0203244	0.0426008	0.0178284	BP
GO:0097338	response to clozapine	1/268	15/189811	0.0209717	0.0437106	0.0182929	BP
GO:0031647	regulation of protein stability	3/268	413/189811	0.0212403	0.0441464	0.0184752	BP
GO:0070373	negative regulation of ERK1 and ERK2 cascade	3/268	414/189811	0.0213735	0.0442993	0.0185392	BP
GO:0036006	cellular response to macrophage colony-stimulating factor stimulus	1/268	16/189811	0.0223541	0.0462026	0.0193358	BP
GO:0001505	regulation of neurotransmitter levels	1/268	17/189811	0.0237346	0.0473416	0.0198124	BP
GO:0001706	endoderm formation	1/268	17/189811	0.0237346	0.0473416	0.0198124	BP
GO:0002315	marginal zone B cell differentiation	1/268	17/189811	0.0237346	0.0473416	0.0198124	BP
GO:0002376	immune system process	2/268	166/189811	0.0233676	0.0473416	0.0198124	BP
GO:0002418	immune response to tumor cell	1/268	17/189811	0.0237346	0.0473416	0.0198124	BP
GO:0010387	COP9 signalosome assembly	1/268	17/189811	0.0237346	0.0473416	0.0198124	BP
GO:0010572	positive regulation of platelet activation	1/268	17/189811	0.0237346	0.0473416	0.0198124	BP
GO:0031102	neuron projection regeneration	1/268	17/189811	0.0237346	0.0473416	0.0198124	BP
GO:0034145	positive regulation of toll-like receptor 4 signaling pathway	1/268	17/189811	0.0237346	0.0473416	0.0198124	BP
GO:0071315	cellular response to morphine	1/268	17/189811	0.0237346	0.0473416	0.0198124	BP
GO:0071636	positive regulation of transforming growth factor beta production	1/268	17/189811	0.0237346	0.0473416	0.0198124	BP
GO:0097190	apoptotic signaling pathway	2/268	166/189811	0.0233676	0.0473416	0.0198124	BP
GO:0043122	regulation of I-kappaB kinase/NF-kappaB signaling	2/268	168/189811	0.0238919	0.0474005	0.0198371	BP
GO:2000553	positive regulation of T-helper 2 cell cytokine production	2/268	168/189811	0.0238919	0.0474005	0.0198371	BP
GO:0002320	lymphoid progenitor cell differentiation	1/268	18/189811	0.0251131	0.048908	0.020468	BP
GO:0030155	regulation of cell adhesion	2/268	172/189811	0.024955	0.048908	0.020468	BP
GO:0034141	positive regulation of toll-like receptor 3 signaling pathway	1/268	18/189811	0.0251131	0.048908	0.020468	BP
GO:0042116	macrophage activation	1/268	18/189811	0.0251131	0.048908	0.020468	BP
GO:0061643	chemorepulsion of axon	1/268	18/189811	0.0251131	0.048908	0.020468	BP
GO:2000562	negative regulation of CD4-positive, alpha-beta T cell proliferation	1/268	18/189811	0.0251131	0.048908	0.020468	BP
GO:0001772	immunological synapse	16/268	163/189811	7.29704e-25	5.4144e-22	2.26592e-22	CC
GO:0001891	phagocytic cup	10/268	142/189811	1.49932e-14	1.85416e-12	7.75963e-13	CC
GO:0005884	actin filament	10/268	378/189811	2.45494e-10	1.38808e-08	5.80909e-09	CC
GO:0042571	immunoglobulin complex, circulating	7/268	130/189811	9.41882e-10	4.11104e-08	1.72047e-08	CC
GO:0042105	alpha-beta T cell receptor complex	4/268	17/189811	9.1158e-09	2.33239e-07	9.76102e-08	CC
GO:0042995	cell projection	9/268	479/189811	3.71105e-08	7.24631e-07	3.03258e-07	CC
GO:0034687	integrin alphaL-beta2 complex	3/268	11/189811	4.55423e-07	5.82628e-06	2.43829e-06	CC
GO:0002102	podosome	5/268	171/189811	5.12715e-06	4.27455e-05	1.78889e-05	CC
GO:1990907	beta-catenin-TCF complex	3/268	43/189811	3.29416e-05	0.000185172	7.74942e-05	CC
GO:0030670	phagocytic vesicle membrane	5/268	265/189811	4.20141e-05	0.000227551	9.52298e-05	CC
GO:0008180	COP9 signalosome	4/268	161/189811	8.80302e-05	0.000435187	0.000182126	CC
GO:0032432	actin filament bundle	3/268	60/189811	8.97354e-05	0.000435187	0.000182126	CC
GO:0097169	AIM2 inflammasome complex	3/268	64/189811	0.000108801	0.000501429	0.000209848	CC
GO:0030864	cortical actin cytoskeleton	4/268	183/189811	0.00014406	0.000640077	0.000267872	CC
GO:0030175	filopodium	5/268	347/189811	0.000148576	0.000656211	0.000274624	CC
GO:0032059	bleb	3/268	73/189811	0.0001609	0.000702281	0.000293904	CC
GO:0072559	NLRP3 inflammasome complex	4/268	198/189811	0.00019467	0.000825401	0.000345429	CC
GO:0031226	intrinsic component of plasma membrane	4/268	212/189811	0.000252435	0.00101797	0.000426021	CC
GO:0099699	integral component of synaptic membrane	2/268	22/189811	0.000450306	0.00162198	0.000678795	CC
GO:0032587	ruffle membrane	5/268	490/189811	0.000714675	0.0023995	0.00100419	CC
GO:0009898	cytoplasmic side of plasma membrane	4/268	305/189811	0.000984738	0.00312255	0.00130678	CC
GO:0030136	clathrin-coated vesicle	4/268	307/189811	0.00100873	0.00317153	0.00132728	CC
GO:0030667	secretory granule membrane	3/268	218/189811	0.00379024	0.0104939	0.00439168	CC
GO:0001931	uropod	2/268	78/189811	0.00555701	0.0147261	0.00616285	CC
GO:0001726	ruffle	4/268	499/189811	0.00575076	0.0151853	0.00635503	CC
GO:0005577	fibrinogen complex	2/268	84/189811	0.00641504	0.0164136	0.0068691	CC
GO:0098685	Schaffer collateral - CA1 synapse	3/268	275/189811	0.00719508	0.0180975	0.00757377	CC
GO:0030479	actin cortical patch	2/268	98/189811	0.00863403	0.0213548	0.00893698	CC
GO:0044853	plasma membrane raft	2/268	112/189811	0.0111465	0.026853	0.011238	CC
GO:0001725	stress fiber	3/268	339/189811	0.012648	0.029793	0.0124683	CC
GO:0031234	extrinsic component of cytoplasmic side of plasma membrane	3/268	339/189811	0.012648	0.029793	0.0124683	CC
GO:0098562	cytoplasmic side of membrane	1/268	13/189811	0.018201	0.0389197	0.0162878	CC
GO:0035579	specific granule membrane	2/268	167/189811	0.0236291	0.0473416	0.0198124	CC
GO:0003823	antigen binding	10/268	452/189811	1.36603e-09	5.33471e-08	2.23257e-08	MF
GO:0034987	immunoglobulin receptor binding	7/268	142/189811	1.74692e-09	6.21363e-08	2.6004e-08	MF
GO:0042379	chemokine receptor binding	4/268	12/189811	1.90651e-09	6.21363e-08	2.6004e-08	MF
GO:0004715	non-membrane spanning protein tyrosine kinase activity	7/268	246/189811	7.69837e-08	1.26954e-06	5.31303e-07	MF
GO:0048020	CCR chemokine receptor binding	4/268	29/189811	8.9764e-08	1.44793e-06	6.05958e-07	MF
GO:0030369	ICAM-3 receptor activity	3/268	11/189811	4.55423e-07	5.82628e-06	2.43829e-06	MF
GO:1901981	phosphatidylinositol phosphate binding	4/268	46/189811	6.0519e-07	7.48419e-06	3.13213e-06	MF
GO:0070891	lipoteichoic acid binding	3/268	16/189811	1.53761e-06	1.6778e-05	7.02159e-06	MF
GO:0045028	G protein-coupled purinergic nucleotide receptor activity	4/268	62/189811	2.03238e-06	2.13111e-05	8.91869e-06	MF
GO:0008009	chemokine activity	4/268	80/189811	5.64813e-06	4.60539e-05	1.92735e-05	MF
GO:0004896	cytokine receptor activity	5/268	183/189811	7.12614e-06	5.50791e-05	2.30506e-05	MF
GO:0017112	Rab guanyl-nucleotide exchange factor activity	5/268	185/189811	7.51138e-06	5.74582e-05	2.40462e-05	MF
GO:0019957	C-C chemokine binding	3/268	27/189811	7.93935e-06	5.83267e-05	2.44097e-05	MF
GO:0016493	C-C chemokine receptor activity	3/268	29/189811	9.89735e-06	6.8634e-05	2.87232e-05	MF
GO:0019956	chemokine binding	3/268	31/189811	1.21499e-05	8.19564e-05	3.42987e-05	MF
GO:0004713	protein tyrosine kinase activity	6/268	359/189811	1.408e-05	9.24548e-05	3.86923e-05	MF
GO:0032036	myosin heavy chain binding	3/268	40/189811	2.64553e-05	0.000159592	6.67891e-05	MF
GO:0019955	cytokine binding	4/268	123/189811	3.09121e-05	0.000180605	7.55828e-05	MF
GO:0070016	armadillo repeat domain binding	3/268	42/189811	3.06754e-05	0.000180605	7.55828e-05	MF
GO:0070492	oligosaccharide binding	3/268	42/189811	3.06754e-05	0.000180605	7.55828e-05	MF
GO:0032090	Pyrin domain binding	3/268	43/189811	3.29416e-05	0.000185172	7.74942e-05	MF
GO:0043548	phosphatidylinositol 3-kinase binding	3/268	60/189811	8.97354e-05	0.000435187	0.000182126	MF
GO:0070742	C2H2 zinc finger domain binding	3/268	61/189811	9.42784e-05	0.00045132	0.000188877	MF
GO:0042010	interleukin-15 receptor activity	2/268	12/189811	0.000129865	0.000582547	0.000243795	MF
GO:0043395	heparan sulfate proteoglycan binding	3/268	80/189811	0.000211001	0.000869793	0.000364008	MF
GO:0015026	coreceptor activity	3/268	88/189811	0.000279481	0.00110751	0.00046349	MF
GO:0038036	sphingosine-1-phosphate receptor activity	2/268	19/189811	0.000334277	0.00126548	0.000529602	MF
GO:0019210	kinase inhibitor activity	2/268	23/189811	0.000492732	0.00176622	0.000739161	MF
GO:1990782	protein tyrosine kinase binding	3/268	111/189811	0.000551565	0.00194886	0.000815597	MF
GO:0005212	structural constituent of eye lens	3/268	112/189811	0.000566156	0.00199094	0.000833206	MF
GO:0003785	actin monomer binding	3/268	125/189811	0.0007787	0.00256798	0.0010747	MF
GO:0050839	cell adhesion molecule binding	4/268	319/189811	0.00116141	0.00362086	0.00151532	MF
GO:0001085	RNA polymerase II transcription factor binding	3/268	160/189811	0.00158318	0.00469888	0.00196648	MF
GO:0051020	GTPase binding	3/268	185/189811	0.00239085	0.00690275	0.0028888	MF
GO:0001530	lipopolysaccharide binding	3/268	197/189811	0.00285415	0.00817675	0.00342196	MF
GO:0019887	protein kinase regulator activity	2/268	62/189811	0.00355159	0.00994444	0.00416174	MF
GO:0030506	ankyrin binding	3/268	215/189811	0.00364648	0.0101337	0.00424093	MF
GO:0005044	scavenger receptor activity	3/268	235/189811	0.00467001	0.0126005	0.00527332	MF
GO:0045504	dynein heavy chain binding	2/268	86/189811	0.00671359	0.0171185	0.00716408	MF
GO:0008381	mechanosensitive ion channel activity	2/268	89/189811	0.00717306	0.0180975	0.00757377	MF
GO:0005216	ion channel activity	2/268	97/189811	0.00846565	0.0210789	0.0088215	MF
GO:0017016	Ras GTPase binding	2/268	98/189811	0.00863403	0.0213548	0.00893698	MF
GO:0042169	SH2 domain binding	2/268	111/189811	0.0109576	0.0264839	0.0110835	MF
GO:0043325	phosphatidylinositol-3,4-bisphosphate binding	2/268	116/189811	0.0119166	0.0284312	0.0118984	MF
GO:0005001	transmembrane receptor protein tyrosine phosphatase activity	2/268	118/189811	0.0123101	0.029276	0.012252	MF
GO:0005125	cytokine activity	3/268	343/189811	0.0130488	0.0305433	0.0127824	MF
GO:0048101	calcium- and calmodulin-regulated 3',5'-cyclic-GMP phosphodiesterase activity	1/268	10/189811	0.0140303	0.0325327	0.0136149	MF
GO:0008013	beta-catenin binding	3/268	362/189811	0.0150514	0.0341961	0.014311	MF
GO:0004908	interleukin-1 receptor activity	1/268	14/189811	0.0195873	0.0411722	0.0172305	MF
GO:0004950	chemokine receptor activity	1/268	14/189811	0.0195873	0.0411722	0.0172305	MF
GO:0008349	MAP kinase kinase kinase kinase activity	1/268	15/189811	0.0209717	0.0437106	0.0182929	MF
GO:0016494	C-X-C chemokine receptor activity	1/268	18/189811	0.0251131	0.048908	0.020468	MF
ko04061	Viral protein interaction with cytokine and cytokine receptor	12/151	196/79977	4.64373e-15	3.36671e-14	1.58865e-14	KEGG
ko04658	Th1 and Th2 cell differentiation	28/151	444/79977	3.68366e-34	1.06826e-32	5.0408e-33	KEGG
ko04672	Intestinal immune network for IgA production	7/151	356/79977	5.81403e-06	2.40867e-05	1.13658e-05	KEGG
ko04940	Type I diabetes mellitus	7/151	433/79977	2.05086e-05	7.43438e-05	3.50806e-05	KEGG
ko05144	Malaria	9/151	429/79977	1.52413e-07	8.83996e-07	4.17131e-07	KEGG
ko05216	Thyroid cancer	3/151	232/79977	0.00989149	0.0239044	0.0112798	KEGG
ko05217	Basal cell carcinoma	3/151	278/79977	0.0160224	0.0357422	0.0168657	KEGG
ko05223	Non-small cell lung cancer	4/151	367/79977	0.00534912	0.0141022	0.00665441	KEGG
ko05310	Asthma	5/151	298/79977	0.000272614	0.000790582	0.000373051	KEGG
ko05321	Inflammatory bowel disease	16/151	245/79977	3.8875e-20	3.75792e-19	1.77325e-19	KEGG
ko05330	Allograft rejection	7/151	499/79977	5.02539e-05	0.000161929	7.64094e-05	KEGG
ko05332	Graft-versus-host disease	7/151	310/79977	2.35154e-06	1.13658e-05	5.36315e-06	KEGG
ko05340	Primary immunodeficiency	18/151	346/79977	9.72033e-21	1.40945e-19	6.65075e-20	KEGG
