# Supplementary material for: Comparative transcriptomes of nine tissues for the Heilongjiang brown frog (Rana amurensis)
Source: Sci Rep. 2022 Dec 1;12:20759. doi: 10.1038/s41598-022-24631-6 (PMC9715712; doi:10.1038/s41598-022-24631-6)
Supplement: Supplementary file 21 — Supplementary Table S16. [file 41598_2022_24631_MOESM21_ESM.xlsx]

## Sheet: Downregulated UEGs of spleen
Table S16. GO and KEGG enrichment results of downregulated UEGs in spleen.
ID	Description	GeneRatio	BgRatio	pvalue	p.adjust	qvalue	Ontology
GO:0086073	bundle of His cell-Purkinje myocyte adhesion involved in cell communication	2/48	15/189811	6.56109e-06	0.000951358	0.000262443	BP
GO:0098911	regulation of ventricular cardiac muscle cell action potential	2/48	19/189811	1.06783e-05	0.00103224	0.000284755	BP
GO:0048041	focal adhesion assembly	2/48	115/189811	0.000403041	0.0146102	0.00403041	BP
GO:0070268	cornification	2/48	108/189811	0.000355668	0.0146102	0.00403041	BP
GO:0031424	keratinization	2/48	137/189811	0.000570775	0.0150477	0.00415109	BP
GO:0086091	regulation of heart rate by cardiac conduction	2/48	131/189811	0.000522204	0.0150477	0.00415109	BP
GO:0022008	neurogenesis	2/48	170/189811	0.00087545	0.0211567	0.00583633	BP
GO:0001738	morphogenesis of a polarized epithelium	1/48	15/189811	0.00378668	0.0259549	0.00715998	BP
GO:0002021	response to dietary excess	1/48	11/189811	0.00277827	0.0259549	0.00715998	BP
GO:0002159	desmosome assembly	1/48	10/189811	0.00252602	0.0259549	0.00715998	BP
GO:0002860	positive regulation of natural killer cell mediated cytotoxicity directed against tumor cell target	1/48	15/189811	0.00378668	0.0259549	0.00715998	BP
GO:0002934	desmosome organization	1/48	21/189811	0.00529742	0.0259549	0.00715998	BP
GO:0007263	nitric oxide mediated signal transduction	1/48	16/189811	0.00403862	0.0259549	0.00715998	BP
GO:0007379	segment specification	1/48	13/189811	0.0032826	0.0259549	0.00715998	BP
GO:0007517	muscle organ development	2/48	321/189811	0.0030549	0.0259549	0.00715998	BP
GO:0007529	establishment of synaptic specificity at neuromuscular junction	1/48	20/189811	0.00504578	0.0259549	0.00715998	BP
GO:0008037	cell recognition	1/48	21/189811	0.00529742	0.0259549	0.00715998	BP
GO:0014036	neural crest cell fate specification	1/48	22/189811	0.00554899	0.0259549	0.00715998	BP
GO:0019064	fusion of virus membrane with host plasma membrane	1/48	22/189811	0.00554899	0.0259549	0.00715998	BP
GO:0021554	optic nerve development	1/48	20/189811	0.00504578	0.0259549	0.00715998	BP
GO:0030382	sperm mitochondrion organization	1/48	21/189811	0.00529742	0.0259549	0.00715998	BP
GO:0032922	circadian regulation of gene expression	2/48	276/189811	0.00227366	0.0259549	0.00715998	BP
GO:0034334	adherens junction maintenance	1/48	22/189811	0.00554899	0.0259549	0.00715998	BP
GO:0034508	centromere complex assembly	1/48	13/189811	0.0032826	0.0259549	0.00715998	BP
GO:0035459	vesicle cargo loading	1/48	21/189811	0.00529742	0.0259549	0.00715998	BP
GO:0042412	taurine biosynthetic process	1/48	19/189811	0.00479409	0.0259549	0.00715998	BP
GO:0046340	diacylglycerol catabolic process	1/48	17/189811	0.00429051	0.0259549	0.00715998	BP
GO:0048512	circadian behavior	1/48	15/189811	0.00378668	0.0259549	0.00715998	BP
GO:0060481	lobar bronchus epithelium development	1/48	10/189811	0.00252602	0.0259549	0.00715998	BP
GO:0060548	negative regulation of cell death	2/48	298/189811	0.00264192	0.0259549	0.00715998	BP
GO:0071926	endocannabinoid signaling pathway	1/48	13/189811	0.0032826	0.0259549	0.00715998	BP
GO:0072579	glycine receptor clustering	1/48	13/189811	0.0032826	0.0259549	0.00715998	BP
GO:0086064	cell communication by electrical coupling involved in cardiac conduction	1/48	16/189811	0.00403862	0.0259549	0.00715998	BP
GO:0090179	planar cell polarity pathway involved in neural tube closure	1/48	19/189811	0.00479409	0.0259549	0.00715998	BP
GO:0097112	gamma-aminobutyric acid receptor clustering	1/48	16/189811	0.00403862	0.0259549	0.00715998	BP
GO:0097176	epoxide metabolic process	1/48	20/189811	0.00504578	0.0259549	0.00715998	BP
GO:0098921	retrograde trans-synaptic signaling by endocannabinoid	1/48	13/189811	0.0032826	0.0259549	0.00715998	BP
GO:0150012	positive regulation of neuron projection arborization	1/48	21/189811	0.00529742	0.0259549	0.00715998	BP
GO:1901857	positive regulation of cellular respiration	1/48	12/189811	0.00303047	0.0259549	0.00715998	BP
GO:1902807	negative regulation of cell cycle G1/S phase transition	1/48	18/189811	0.00454233	0.0259549	0.00715998	BP
GO:1904886	beta-catenin destruction complex disassembly	1/48	14/189811	0.00353467	0.0259549	0.00715998	BP
GO:0060445	branching involved in salivary gland morphogenesis	1/48	23/189811	0.0058005	0.0262835	0.00725062	BP
GO:0033005	positive regulation of mast cell activation	1/48	24/189811	0.00605194	0.0267562	0.00738103	BP
GO:0006805	xenobiotic metabolic process	2/48	469/189811	0.00637444	0.0269013	0.00742105	BP
GO:0007005	mitochondrion organization	2/48	470/189811	0.00640065	0.0269013	0.00742105	BP
GO:0007010	cytoskeleton organization	2/48	480/189811	0.00666552	0.0276143	0.00761774	BP
GO:0001667	ameboidal-type cell migration	1/48	32/189811	0.00806128	0.0281659	0.00776991	BP
GO:0018315	molybdenum incorporation into molybdenum-molybdopterin complex	1/48	30/189811	0.00755932	0.0281659	0.00776991	BP
GO:0031508	pericentric heterochromatin assembly	1/48	31/189811	0.00781033	0.0281659	0.00776991	BP
GO:0035567	non-canonical Wnt signaling pathway	1/48	32/189811	0.00806128	0.0281659	0.00776991	BP
GO:0045446	endothelial cell differentiation	1/48	30/189811	0.00755932	0.0281659	0.00776991	BP
GO:0048596	embryonic camera-type eye morphogenesis	1/48	32/189811	0.00806128	0.0281659	0.00776991	BP
GO:0098970	postsynaptic neurotransmitter receptor diffusion trapping	1/48	29/189811	0.00730824	0.0281659	0.00776991	BP
GO:2001171	positive regulation of ATP biosynthetic process	1/48	29/189811	0.00730824	0.0281659	0.00776991	BP
GO:0048496	maintenance of animal organ identity	1/48	33/189811	0.00831216	0.0283591	0.00782321	BP
GO:0007216	G protein-coupled glutamate receptor signaling pathway	1/48	37/189811	0.00931509	0.0293473	0.00809582	BP
GO:0030902	hindbrain development	1/48	35/189811	0.00881375	0.0293473	0.00809582	BP
GO:0042136	neurotransmitter biosynthetic process	1/48	36/189811	0.00906445	0.0293473	0.00809582	BP
GO:0045110	intermediate filament bundle assembly	1/48	37/189811	0.00931509	0.0293473	0.00809582	BP
GO:0050862	positive regulation of T cell receptor signaling pathway	1/48	38/189811	0.00956567	0.0293473	0.00809582	BP
GO:0072383	plus-end-directed vesicle transport along microtubule	1/48	37/189811	0.00931509	0.0293473	0.00809582	BP
GO:0090103	cochlea morphogenesis	1/48	38/189811	0.00956567	0.0293473	0.00809582	BP
GO:0090129	positive regulation of synapse maturation	1/48	39/189811	0.00981618	0.0293473	0.00809582	BP
GO:0099645	neurotransmitter receptor localization to postsynaptic specialization membrane	1/48	39/189811	0.00981618	0.0293473	0.00809582	BP
GO:0044782	cilium organization	1/48	40/189811	0.0100666	0.029789	0.00821766	BP
GO:0045475	locomotor rhythm	1/48	42/189811	0.0105674	0.0306453	0.00845388	BP
GO:0048681	negative regulation of axon regeneration	1/48	42/189811	0.0105674	0.0306453	0.00845388	BP
GO:0010898	positive regulation of triglyceride catabolic process	1/48	43/189811	0.0108176	0.030756	0.00848441	BP
GO:0044406	adhesion of symbiont to host	1/48	43/189811	0.0108176	0.030756	0.00848441	BP
GO:0007289	spermatid nucleus differentiation	1/48	45/189811	0.011318	0.0315597	0.00870613	BP
GO:0086002	cardiac muscle cell action potential involved in contraction	1/48	45/189811	0.011318	0.0315597	0.00870613	BP
GO:0086005	ventricular cardiac muscle cell action potential	1/48	46/189811	0.011568	0.0319498	0.00881375	BP
GO:0016331	morphogenesis of embryonic epithelium	1/48	47/189811	0.0118181	0.0320303	0.00883593	BP
GO:0001675	acrosome assembly	1/48	48/189811	0.012068	0.0324049	0.00893927	BP
GO:0038128	ERBB2 signaling pathway	1/48	49/189811	0.0123179	0.0327724	0.00904067	BP
GO:0038202	TORC1 signaling	1/48	50/189811	0.0125677	0.0331331	0.00914018	BP
GO:0010452	histone H3-K36 methylation	1/48	53/189811	0.0133169	0.0347918	0.00959775	BP
GO:0032324	molybdopterin cofactor biosynthetic process	1/48	54/189811	0.0135665	0.0348166	0.00960457	BP
GO:0033622	integrin activation	1/48	55/189811	0.013816	0.0348403	0.00961112	BP
GO:0060135	maternal process involved in female pregnancy	1/48	58/189811	0.0145642	0.0364105	0.0100443	BP
GO:0042446	hormone biosynthetic process	1/48	61/189811	0.0153118	0.0370036	0.0102079	BP
GO:0043652	engulfment of apoptotic cell	1/48	63/189811	0.0158099	0.0372755	0.0102829	BP
GO:0007405	neuroblast proliferation	1/48	66/189811	0.0165567	0.0375112	0.0103479	BP
GO:0032438	melanosome organization	1/48	65/189811	0.0163078	0.0375112	0.0103479	BP
GO:0055010	ventricular cardiac muscle tissue morphogenesis	1/48	66/189811	0.0165567	0.0375112	0.0103479	BP
GO:0010839	negative regulation of keratinocyte proliferation	1/48	70/189811	0.0175514	0.0377031	0.0104008	BP
GO:0031334	positive regulation of protein-containing complex assembly	1/48	69/189811	0.0173028	0.0377031	0.0104008	BP
GO:0043507	positive regulation of JUN kinase activity	1/48	69/189811	0.0173028	0.0377031	0.0104008	BP
GO:0045954	positive regulation of natural killer cell mediated cytotoxicity	1/48	70/189811	0.0175514	0.0377031	0.0104008	BP
GO:0061098	positive regulation of protein tyrosine kinase activity	1/48	70/189811	0.0175514	0.0377031	0.0104008	BP
GO:0007498	mesoderm development	1/48	72/189811	0.0180484	0.0382047	0.0105392	BP
GO:0001658	branching involved in ureteric bud morphogenesis	1/48	75/189811	0.0187935	0.0394936	0.0108948	BP
GO:0001942	hair follicle development	1/48	77/189811	0.0192899	0.0399576	0.0110228	BP
GO:0035970	peptidyl-threonine dephosphorylation	1/48	78/189811	0.019538	0.0401845	0.0110854	BP
GO:0034063	stress granule assembly	1/48	80/189811	0.020034	0.0409145	0.0112868	BP
GO:0014850	response to muscle activity	1/48	85/189811	0.021273	0.0431411	0.011901	BP
GO:0003151	outflow tract morphogenesis	1/48	87/189811	0.0217682	0.0437298	0.0120634	BP
GO:0050873	brown fat cell differentiation	1/48	88/189811	0.0220157	0.0437298	0.0120634	BP
GO:0071902	positive regulation of protein serine/threonine kinase activity	1/48	88/189811	0.0220157	0.0437298	0.0120634	BP
GO:0043153	entrainment of circadian clock by photoperiod	1/48	89/189811	0.0222631	0.0439204	0.012116	BP
GO:0035329	hippo signaling	1/48	92/189811	0.023005	0.0447749	0.0123517	BP
GO:0033627	cell adhesion mediated by integrin	1/48	94/189811	0.0234993	0.045432	0.012533	BP
GO:0001825	blastocyst formation	1/48	98/189811	0.0244872	0.0464137	0.0128038	BP
GO:0045995	regulation of embryonic development	1/48	98/189811	0.0244872	0.0464137	0.0128038	BP
GO:0035584	calcium-mediated signaling using intracellular calcium source	1/48	100/189811	0.0249808	0.0464387	0.0128107	BP
GO:0060612	adipose tissue development	1/48	99/189811	0.024734	0.0464387	0.0128107	BP
GO:0034614	cellular response to reactive oxygen species	1/48	103/189811	0.0257207	0.046912	0.0129412	BP
GO:0045931	positive regulation of mitotic cell cycle	1/48	105/189811	0.0262137	0.0469257	0.012945	BP
GO:0051568	histone H3-K4 methylation	1/48	105/189811	0.0262137	0.0469257	0.012945	BP
GO:0010765	positive regulation of sodium ion transport	1/48	106/189811	0.0264601	0.0470762	0.0129865	BP
GO:0010719	negative regulation of epithelial to mesenchymal transition	1/48	108/189811	0.0269527	0.047086	0.0129892	BP
GO:0032012	regulation of ARF protein signal transduction	1/48	108/189811	0.0269527	0.047086	0.0129892	BP
GO:0034394	protein localization to cell surface	1/48	109/189811	0.0271989	0.0472316	0.0130294	BP
GO:0042475	odontogenesis of dentin-containing tooth	1/48	114/189811	0.028429	0.0490738	0.0135376	BP
GO:0034332	adherens junction organization	1/48	116/189811	0.0289206	0.0493351	0.0136097	BP
GO:0030057	desmosome	2/48	79/189811	0.000190542	0.0110514	0.00304867	CC
GO:0001533	cornified envelope	2/48	129/189811	0.000506484	0.0150477	0.00415109	CC
GO:0005610	laminin-5 complex	1/48	12/189811	0.00303047	0.0259549	0.00715998	CC
GO:0014704	intercalated disc	2/48	222/189811	0.00148253	0.0259549	0.00715998	CC
GO:0016328	lateral plasma membrane	2/48	316/189811	0.0029627	0.0259549	0.00715998	CC
GO:0043259	laminin-10 complex	1/48	20/189811	0.00504578	0.0259549	0.00715998	CC
GO:0043260	laminin-11 complex	1/48	12/189811	0.00303047	0.0259549	0.00715998	CC
GO:0098690	glycinergic synapse	1/48	22/189811	0.00554899	0.0259549	0.00715998	CC
GO:0099091	postsynaptic specialization, intracellular component	1/48	12/189811	0.00303047	0.0259549	0.00715998	CC
GO:0099572	postsynaptic specialization	1/48	21/189811	0.00529742	0.0259549	0.00715998	CC
GO:0099634	postsynaptic specialization membrane	1/48	17/189811	0.00429051	0.0259549	0.00715998	CC
GO:0031256	leading edge membrane	1/48	27/189811	0.00680591	0.0277988	0.00766863	CC
GO:0005604	basement membrane	2/48	500/189811	0.00721001	0.0281659	0.00776991	CC
GO:0043196	varicosity	1/48	35/189811	0.00881375	0.0293473	0.00809582	CC
GO:0005614	interstitial matrix	1/48	47/189811	0.0118181	0.0320303	0.00883593	CC
GO:0043083	synaptic cleft	1/48	54/189811	0.0135665	0.0348166	0.00960457	CC
GO:0005915	zonula adherens	1/48	61/189811	0.0153118	0.0370036	0.0102079	CC
GO:0045334	clathrin-coated endocytic vesicle	1/48	62/189811	0.0155609	0.0372755	0.0102829	CC
GO:0060077	inhibitory synapse	1/48	69/189811	0.0173028	0.0377031	0.0104008	CC
GO:0000159	protein phosphatase type 2A complex	1/48	105/189811	0.0262137	0.0469257	0.012945	CC
GO:0051233	spindle midzone	1/48	108/189811	0.0269527	0.047086	0.0129892	CC
GO:0086083	cell adhesive protein binding involved in bundle of His cell-Purkinje myocyte communication	2/48	12/189811	4.12611e-06	0.000951358	0.000262443	MF
GO:0050839	cell adhesion molecule binding	3/48	319/189811	7.68937e-05	0.00557479	0.00153787	MF
GO:0015026	coreceptor activity	2/48	88/189811	0.000236396	0.0114258	0.00315194	MF
GO:0004800	thyroxine 5'-deiodinase activity	1/48	16/189811	0.00403862	0.0259549	0.00715998	MF
GO:0016524	latrotoxin receptor activity	1/48	14/189811	0.00353467	0.0259549	0.00715998	MF
GO:0017171	serine hydrolase activity	1/48	21/189811	0.00529742	0.0259549	0.00715998	MF
GO:0017172	cysteine dioxygenase activity	1/48	11/189811	0.00277827	0.0259549	0.00715998	MF
GO:0030674	protein-macromolecule adaptor activity	2/48	422/189811	0.00519866	0.0259549	0.00715998	MF
GO:0050436	microfibril binding	1/48	14/189811	0.00353467	0.0259549	0.00715998	MF
GO:0035091	phosphatidylinositol binding	2/48	444/189811	0.00573523	0.0262835	0.00725062	MF
GO:0005085	guanyl-nucleotide exchange factor activity	2/48	458/189811	0.00608935	0.0267562	0.00738103	MF
GO:0033961	cis-stilbene-oxide hydrolase activity	1/48	25/189811	0.00630333	0.0269013	0.00742105	MF
GO:0019213	deacetylase activity	1/48	32/189811	0.00806128	0.0281659	0.00776991	MF
GO:0030957	Tat protein binding	1/48	29/189811	0.00730824	0.0281659	0.00776991	MF
GO:0042030	ATPase inhibitor activity	1/48	31/189811	0.00781033	0.0281659	0.00776991	MF
GO:0061598	molybdopterin adenylyltransferase activity	1/48	33/189811	0.00831216	0.0283591	0.00782321	MF
GO:0019215	intermediate filament binding	1/48	39/189811	0.00981618	0.0293473	0.00809582	MF
GO:0061599	molybdopterin molybdotransferase activity	1/48	38/189811	0.00956567	0.0293473	0.00809582	MF
GO:0017150	tRNA dihydrouridine synthase activity	1/48	55/189811	0.013816	0.0348403	0.00961112	MF
GO:0045294	alpha-catenin binding	1/48	59/189811	0.0148135	0.0367171	0.0101289	MF
GO:0016846	carbon-sulfur lyase activity	1/48	60/189811	0.0150627	0.0370036	0.0102079	MF
GO:0004301	epoxide hydrolase activity	1/48	63/189811	0.0158099	0.0372755	0.0102829	MF
GO:0045295	gamma-catenin binding	1/48	64/189811	0.0160589	0.0375112	0.0103479	MF
GO:0050811	GABA receptor binding	1/48	65/189811	0.0163078	0.0375112	0.0103479	MF
GO:0016922	nuclear receptor binding	1/48	67/189811	0.0168054	0.0377031	0.0104008	MF
GO:0046975	histone methyltransferase activity (H3-K36 specific)	1/48	71/189811	0.0178	0.0379558	0.0104706	MF
GO:0042813	Wnt-activated receptor activity	1/48	77/189811	0.0192899	0.0399576	0.0110228	MF
GO:0016298	lipase activity	1/48	91/189811	0.0227578	0.0445929	0.0123015	MF
GO:0030332	cyclin binding	1/48	95/189811	0.0237464	0.0456057	0.0125809	MF
GO:0004860	protein kinase inhibitor activity	1/48	100/189811	0.0249808	0.0464387	0.0128107	MF
GO:0005109	frizzled binding	1/48	101/189811	0.0252275	0.0465985	0.0128548	MF
GO:0015643	toxic substance binding	1/48	102/189811	0.0254741	0.0467563	0.0128983	MF
GO:0005520	insulin-like growth factor binding	1/48	115/189811	0.0286748	0.0492053	0.0135739	MF
ko00980	Metabolism of xenobiotics by cytochrome P450	44250	495/79977	0.00887487	0.0283996	0.0186839	KEGG
ko04136	Autophagy - other	44250	208/79977	0.00164281	0.0131425	0.00864636	KEGG
ko04727	GABAergic synapse	44250	466/79977	0.00790424	0.0283996	0.0186839	KEGG
ko05217	Basal cell carcinoma	44278	278/79977	6.98841e-05	0.00111815	0.000735622	KEGG
ko05412	Arrhythmogenic right ventricular cardiomyopathy	44250	483/79977	0.00846702	0.0283996	0.0186839	KEGG
