# Supplementary material for: Comparative transcriptomes of nine tissues for the Heilongjiang brown frog (Rana amurensis)
Source: Sci Rep. 2022 Dec 1;12:20759. doi: 10.1038/s41598-022-24631-6 (PMC9715712; doi:10.1038/s41598-022-24631-6)
Supplement: Supplementary file 22 — Supplementary Table S17. [file 41598_2022_24631_MOESM22_ESM.xlsx]

## Sheet: Hub genes of spleen
Table S17. GO and KEGG enrichment results of hub genes in spleen.
ID	Description	GeneRatio	BgRatio	pvalue	p.adjust	qvalue	Ontology
GO:0007229	integrin-mediated signaling pathway	5/53	360/189811	6.35569e-08	5.81546e-06	1.22096e-06	BP
GO:0030217	T cell differentiation	4/53	124/189811	4.95504e-08	5.81546e-06	1.22096e-06	BP
GO:0045059	positive thymic T cell selection	3/53	24/189811	4.14286e-08	5.81546e-06	1.22096e-06	BP
GO:0045060	negative thymic T cell selection	3/53	25/189811	4.70687e-08	5.81546e-06	1.22096e-06	BP
GO:0007159	leukocyte cell-cell adhesion	3/53	74/189811	1.31382e-06	9.61719e-05	2.01914e-05	BP
GO:0042110	T cell activation	3/53	125/189811	6.3755e-06	0.000388906	8.16512e-05	BP
GO:0046641	positive regulation of alpha-beta T cell proliferation	2/53	17/189811	1.03755e-05	0.000542493	0.000113897	BP
GO:0038096	Fc-gamma receptor signaling pathway involved in phagocytosis	3/53	163/189811	1.41107e-05	0.000573836	0.000120478	BP
GO:0030183	B cell differentiation	3/53	177/189811	1.80445e-05	0.000641526	0.000134689	BP
GO:0036016	cellular response to interleukin-3	2/53	23/189811	1.92808e-05	0.000641526	0.000134689	BP
GO:0050850	positive regulation of calcium-mediated signaling	2/53	28/189811	2.87812e-05	0.000870167	0.000182692	BP
GO:0072678	T cell migration	2/53	29/189811	3.09076e-05	0.000870167	0.000182692	BP
GO:0042631	cellular response to water deprivation	2/53	32/189811	3.77387e-05	0.000920824	0.000193328	BP
GO:0050853	B cell receptor signaling pathway	3/53	226/189811	3.7339e-05	0.000920824	0.000193328	BP
GO:0031098	stress-activated protein kinase signaling cascade	3/53	247/189811	4.85986e-05	0.00111169	0.000233401	BP
GO:0007169	transmembrane receptor protein tyrosine kinase signaling pathway	3/53	283/189811	7.26919e-05	0.00156501	0.000328576	BP
GO:0050690	regulation of defense response to virus by virus	2/53	47/189811	8.20285e-05	0.00166791	0.00035018	BP
GO:0031529	ruffle organization	2/53	59/189811	0.000129556	0.00249565	0.000523965	BP
GO:0019221	cytokine-mediated signaling pathway	3/53	372/189811	0.000162648	0.00261983	0.000550036	BP
GO:0042100	B cell proliferation	2/53	67/189811	0.000167176	0.00261983	0.000550036	BP
GO:0046488	phosphatidylinositol metabolic process	2/53	70/189811	0.000182502	0.00267184	0.000560955	BP
GO:0051056	regulation of small GTPase mediated signal transduction	3/53	433/189811	0.000253725	0.00331654	0.000696312	BP
GO:0007010	cytoskeleton organization	3/53	480/189811	0.000342691	0.00418082	0.000877769	BP
GO:0048010	vascular endothelial growth factor receptor signaling pathway	2/53	113/189811	0.000474546	0.00538154	0.00112986	BP
GO:0070527	platelet aggregation	2/53	116/189811	0.000499925	0.00538154	0.00112986	BP
GO:0016601	Rac protein signal transduction	2/53	124/189811	0.000570761	0.00580274	0.00121829	BP
GO:0030866	cortical actin cytoskeleton organization	2/53	130/189811	0.000626895	0.00620118	0.00130194	BP
GO:0045786	negative regulation of cell cycle	2/53	137/189811	0.00069563	0.00670001	0.00140667	BP
GO:0018108	peptidyl-tyrosine phosphorylation	2/53	145/189811	0.000778446	0.00712278	0.00149544	BP
GO:0007162	negative regulation of cell adhesion	2/53	158/189811	0.000922669	0.00823651	0.00172926	BP
GO:0060326	cell chemotaxis	2/53	191/189811	0.00134189	0.010914	0.00229141	BP
GO:0007157	heterophilic cell-cell adhesion via plasma membrane cell adhesion molecules	2/53	194/189811	0.00138375	0.0110098	0.00231152	BP
GO:0002244	hematopoietic progenitor cell differentiation	2/53	203/189811	0.00151303	0.0117439	0.00246564	BP
GO:0006909	phagocytosis	2/53	205/189811	0.00154251	0.0117439	0.00246564	BP
GO:0002685	regulation of leukocyte migration	1/53	11/189811	0.00306727	0.0184036	0.00386386	BP
GO:0021957	corticospinal tract morphogenesis	1/53	11/189811	0.00306727	0.0184036	0.00386386	BP
GO:0022614	membrane to membrane docking	1/53	11/189811	0.00306727	0.0184036	0.00386386	BP
GO:0033632	regulation of cell-cell adhesion mediated by integrin	1/53	10/189811	0.00278881	0.0184036	0.00386386	BP
GO:0060761	negative regulation of response to cytokine stimulus	1/53	11/189811	0.00306727	0.0184036	0.00386386	BP
GO:0061518	microglial cell proliferation	1/53	10/189811	0.00278881	0.0184036	0.00386386	BP
GO:0097324	melanocyte migration	1/53	10/189811	0.00278881	0.0184036	0.00386386	BP
GO:1900118	negative regulation of execution phase of apoptosis	1/53	12/189811	0.00334566	0.0192121	0.00403361	BP
GO:0002544	chronic inflammatory response	1/53	13/189811	0.00362397	0.0200282	0.00420495	BP
GO:1904628	cellular response to phorbol 13-acetate 12-myristate	1/53	13/189811	0.00362397	0.0200282	0.00420495	BP
GO:0010810	regulation of cell-substrate adhesion	1/53	14/189811	0.0039022	0.0201156	0.00422328	BP
GO:0045217	cell-cell junction maintenance	1/53	14/189811	0.0039022	0.0201156	0.00422328	BP
GO:0023014	signal transduction by protein phosphorylation	2/53	332/189811	0.00396259	0.0201432	0.00422908	BP
GO:0006929	substrate-dependent cell migration	1/53	15/189811	0.00418035	0.0203973	0.00428244	BP
GO:0036006	cellular response to macrophage colony-stimulating factor stimulus	1/53	16/189811	0.00445843	0.0203973	0.00428244	BP
GO:0038156	interleukin-3-mediated signaling pathway	1/53	16/189811	0.00445843	0.0203973	0.00428244	BP
GO:0048023	positive regulation of melanin biosynthetic process	1/53	16/189811	0.00445843	0.0203973	0.00428244	BP
GO:0060603	mammary gland duct morphogenesis	1/53	16/189811	0.00445843	0.0203973	0.00428244	BP
GO:0070100	negative regulation of chemokine-mediated signaling pathway	1/53	16/189811	0.00445843	0.0203973	0.00428244	BP
GO:0000187	activation of MAPK activity	2/53	358/189811	0.00458727	0.0204749	0.00429872	BP
GO:0032147	activation of protein kinase activity	2/53	356/189811	0.0045377	0.0204749	0.00429872	BP
GO:0010572	positive regulation of platelet activation	1/53	17/189811	0.00473644	0.0206373	0.00433283	BP
GO:0007264	small GTPase mediated signal transduction	2/53	372/189811	0.00494126	0.0208552	0.00437857	BP
GO:0021540	corpus callosum morphogenesis	1/53	18/189811	0.00501437	0.0208552	0.00437857	BP
GO:0034698	response to gonadotropin	1/53	18/189811	0.00501437	0.0208552	0.00437857	BP
GO:0010310	regulation of hydrogen peroxide metabolic process	1/53	19/189811	0.00529222	0.0217635	0.00456927	BP
GO:0030308	negative regulation of cell growth	2/53	393/189811	0.00549512	0.0223468	0.00469174	BP
GO:0045636	positive regulation of melanocyte differentiation	1/53	20/189811	0.00556999	0.0224024	0.00470341	BP
GO:0030836	positive regulation of actin filament depolymerization	1/53	21/189811	0.00584769	0.0227687	0.00478031	BP
GO:0033625	positive regulation of integrin activation	1/53	21/189811	0.00584769	0.0227687	0.00478031	BP
GO:0033634	positive regulation of cell-cell adhesion mediated by integrin	1/53	21/189811	0.00584769	0.0227687	0.00478031	BP
GO:0001780	neutrophil homeostasis	1/53	22/189811	0.00612531	0.0233528	0.00490294	BP
GO:0051666	actin cortical patch localization	1/53	22/189811	0.00612531	0.0233528	0.00490294	BP
GO:0001768	establishment of T cell polarity	1/53	25/189811	0.00695773	0.0238561	0.00500861	BP
GO:0007160	cell-matrix adhesion	2/53	438/189811	0.00677299	0.0238561	0.00500861	BP
GO:0021846	cell proliferation in forebrain	1/53	25/189811	0.00695773	0.0238561	0.00500861	BP
GO:0035767	endothelial cell chemotaxis	1/53	26/189811	0.00723505	0.0238561	0.00500861	BP
GO:0045046	protein import into peroxisome membrane	1/53	24/189811	0.00668033	0.0238561	0.00500861	BP
GO:0045124	regulation of bone resorption	1/53	25/189811	0.00695773	0.0238561	0.00500861	BP
GO:0045744	negative regulation of G protein-coupled receptor signaling pathway	1/53	26/189811	0.00723505	0.0238561	0.00500861	BP
GO:0046638	positive regulation of alpha-beta T cell differentiation	1/53	25/189811	0.00695773	0.0238561	0.00500861	BP
GO:0048066	developmental pigmentation	1/53	26/189811	0.00723505	0.0238561	0.00500861	BP
GO:0048668	collateral sprouting	1/53	24/189811	0.00668033	0.0238561	0.00500861	BP
GO:0051492	regulation of stress fiber assembly	1/53	26/189811	0.00723505	0.0238561	0.00500861	BP
GO:1900180	regulation of protein localization to nucleus	1/53	26/189811	0.00723505	0.0238561	0.00500861	BP
GO:0045576	mast cell activation	1/53	27/189811	0.00751229	0.0241184	0.00506368	BP
GO:1902622	regulation of neutrophil migration	1/53	27/189811	0.00751229	0.0241184	0.00506368	BP
GO:0002456	T cell mediated immunity	1/53	28/189811	0.00778946	0.0245771	0.00515998	BP
GO:0009987	cellular process	1/53	29/189811	0.00806655	0.0248097	0.00520883	BP
GO:0032078	negative regulation of endodeoxyribonuclease activity	1/53	29/189811	0.00806655	0.0248097	0.00520883	BP
GO:0043304	regulation of mast cell degranulation	1/53	30/189811	0.00834356	0.0252023	0.00529125	BP
GO:0060263	regulation of respiratory burst	1/53	30/189811	0.00834356	0.0252023	0.00529125	BP
GO:0032687	negative regulation of interferon-alpha production	1/53	31/189811	0.0086205	0.0252408	0.00529934	BP
GO:0035583	sequestering of TGFbeta in extracellular matrix	1/53	31/189811	0.0086205	0.0252408	0.00529934	BP
GO:0030225	macrophage differentiation	1/53	32/189811	0.00889736	0.0256412	0.0053834	BP
GO:0032488	Cdc42 protein signal transduction	1/53	32/189811	0.00889736	0.0256412	0.0053834	BP
GO:2000601	positive regulation of Arp2/3 complex-mediated actin nucleation	1/53	33/189811	0.00917415	0.0262323	0.00550751	BP
GO:0035162	embryonic hemopoiesis	1/53	34/189811	0.00945086	0.0266078	0.00558634	BP
GO:0070493	thrombin-activated receptor signaling pathway	1/53	34/189811	0.00945086	0.0266078	0.00558634	BP
GO:0002277	myeloid dendritic cell activation involved in immune response	1/53	37/189811	0.0102805	0.0280797	0.00589536	BP
GO:0032233	positive regulation of actin filament bundle assembly	1/53	37/189811	0.0102805	0.0280797	0.00589536	BP
GO:0042129	regulation of T cell proliferation	1/53	38/189811	0.010557	0.0282032	0.0059213	BP
GO:0045086	positive regulation of interleukin-2 biosynthetic process	1/53	38/189811	0.010557	0.0282032	0.0059213	BP
GO:0050663	cytokine secretion	1/53	38/189811	0.010557	0.0282032	0.0059213	BP
GO:1900226	negative regulation of NLRP3 inflammasome complex assembly	1/53	39/189811	0.0108333	0.028525	0.00598887	BP
GO:0000185	activation of MAPKKK activity	1/53	41/189811	0.0113857	0.0293463	0.00616129	BP
GO:0001771	immunological synapse formation	1/53	41/189811	0.0113857	0.0293463	0.00616129	BP
GO:0008064	regulation of actin polymerization or depolymerization	1/53	41/189811	0.0113857	0.0293463	0.00616129	BP
GO:0021772	olfactory bulb development	1/53	42/189811	0.0116618	0.0296405	0.00622305	BP
GO:0032429	regulation of phospholipase A2 activity	1/53	42/189811	0.0116618	0.0296405	0.00622305	BP
GO:0002526	acute inflammatory response	1/53	45/189811	0.0124897	0.0300739	0.00631404	BP
GO:0010591	regulation of lamellipodium assembly	1/53	44/189811	0.0122138	0.0300739	0.00631404	BP
GO:0045582	positive regulation of T cell differentiation	1/53	45/189811	0.0124897	0.0300739	0.00631404	BP
GO:0046426	negative regulation of receptor signaling pathway via JAK-STAT	1/53	44/189811	0.0122138	0.0300739	0.00631404	BP
GO:1990869	cellular response to chemokine	1/53	45/189811	0.0124897	0.0300739	0.00631404	BP
GO:2000146	negative regulation of cell motility	1/53	45/189811	0.0124897	0.0300739	0.00631404	BP
GO:1905168	positive regulation of double-strand break repair via homologous recombination	1/53	46/189811	0.0127655	0.0305371	0.00641129	BP
GO:0001954	positive regulation of cell-matrix adhesion	1/53	48/189811	0.0133169	0.0312434	0.00655959	BP
GO:0035855	megakaryocyte development	1/53	50/189811	0.013868	0.0321245	0.00674457	BP
GO:0051354	negative regulation of oxidoreductase activity	1/53	50/189811	0.013868	0.0321245	0.00674457	BP
GO:0090197	positive regulation of chemokine secretion	1/53	51/189811	0.0141434	0.032353	0.00679254	BP
GO:0006939	smooth muscle contraction	1/53	52/189811	0.0144187	0.0325756	0.00683929	BP
GO:0050901	leukocyte tethering or rolling	1/53	52/189811	0.0144187	0.0325756	0.00683929	BP
GO:0030224	monocyte differentiation	1/53	53/189811	0.014694	0.0327927	0.00688487	BP
GO:0034113	heterotypic cell-cell adhesion	1/53	54/189811	0.0149692	0.0330044	0.00692931	BP
GO:0030705	cytoskeleton-dependent intracellular transport	1/53	55/189811	0.0152443	0.0332108	0.00697265	BP
GO:0033622	integrin activation	1/53	55/189811	0.0152443	0.0332108	0.00697265	BP
GO:0051014	actin filament severing	1/53	56/189811	0.0155194	0.03361	0.00705646	BP
GO:0009308	amine metabolic process	1/53	59/189811	0.0163441	0.0347786	0.00730182	BP
GO:0048251	elastic fiber assembly	1/53	59/189811	0.0163441	0.0347786	0.00730182	BP
GO:0035924	cellular response to vascular endothelial growth factor stimulus	1/53	60/189811	0.0166188	0.0349568	0.00733922	BP
GO:1901741	positive regulation of myoblast fusion	1/53	60/189811	0.0166188	0.0349568	0.00733922	BP
GO:0000147	actin cortical patch assembly	1/53	62/189811	0.0171681	0.0357018	0.00749563	BP
GO:0044351	macropinocytosis	1/53	64/189811	0.017717	0.0363804	0.00763811	BP
GO:0051497	negative regulation of stress fiber assembly	1/53	64/189811	0.017717	0.0363804	0.00763811	BP
GO:0060384	innervation	1/53	65/189811	0.0179914	0.0363804	0.00763811	BP
GO:1903955	positive regulation of protein targeting to mitochondrion	1/53	65/189811	0.0179914	0.0363804	0.00763811	BP
GO:0050921	positive regulation of chemotaxis	1/53	66/189811	0.0182657	0.0365314	0.00766981	BP
GO:2000249	regulation of actin cytoskeleton reorganization	1/53	66/189811	0.0182657	0.0365314	0.00766981	BP
GO:0002437	inflammatory response to antigenic stimulus	1/53	67/189811	0.0185399	0.0368783	0.00774265	BP
GO:0008154	actin polymerization or depolymerization	1/53	68/189811	0.0188141	0.0370212	0.00777265	BP
GO:0008585	female gonad development	1/53	68/189811	0.0188141	0.0370212	0.00777265	BP
GO:0006801	superoxide metabolic process	1/53	70/189811	0.0193621	0.0372976	0.00783067	BP
GO:0043507	positive regulation of JUN kinase activity	1/53	69/189811	0.0190881	0.0372976	0.00783067	BP
GO:0045954	positive regulation of natural killer cell mediated cytotoxicity	1/53	70/189811	0.0193621	0.0372976	0.00783067	BP
GO:0061098	positive regulation of protein tyrosine kinase activity	1/53	70/189811	0.0193621	0.0372976	0.00783067	BP
GO:0070528	protein kinase C signaling	1/53	71/189811	0.0196361	0.0376272	0.00789988	BP
GO:0098761	cellular response to interleukin-7	1/53	76/189811	0.0210045	0.0400399	0.00840642	BP
GO:0045453	bone resorption	1/53	80/189811	0.022098	0.0410551	0.00861956	BP
GO:0045648	positive regulation of erythrocyte differentiation	1/53	80/189811	0.022098	0.0410551	0.00861956	BP
GO:0048821	erythrocyte development	1/53	79/189811	0.0218247	0.0410551	0.00861956	BP
GO:0051127	positive regulation of actin nucleation	1/53	81/189811	0.0223711	0.0411449	0.00863842	BP
GO:0010592	positive regulation of lamellipodium assembly	1/53	82/189811	0.0226442	0.0414389	0.00870015	BP
GO:0035094	response to nicotine	1/53	83/189811	0.0229172	0.0415233	0.00871787	BP
GO:1904646	cellular response to amyloid-beta	1/53	83/189811	0.0229172	0.0415233	0.00871787	BP
GO:0032688	negative regulation of interferon-beta production	1/53	85/189811	0.0234631	0.0423029	0.00888153	BP
GO:0031295	T cell costimulation	1/53	86/189811	0.0237359	0.0423772	0.00889714	BP
GO:0006882	cellular zinc ion homeostasis	1/53	89/189811	0.0245538	0.0430636	0.00904126	BP
GO:0039657	suppression by virus of host gene expression	1/53	90/189811	0.0248263	0.0430636	0.00904126	BP
GO:0048147	negative regulation of fibroblast proliferation	1/53	89/189811	0.0245538	0.0430636	0.00904126	BP
GO:0051281	positive regulation of release of sequestered calcium ion into cytosol	1/53	90/189811	0.0248263	0.0430636	0.00904126	BP
GO:0071902	positive regulation of protein serine/threonine kinase activity	1/53	88/189811	0.0242812	0.0430636	0.00904126	BP
GO:0090023	positive regulation of neutrophil chemotaxis	1/53	90/189811	0.0248263	0.0430636	0.00904126	BP
GO:0019882	antigen processing and presentation	1/53	92/189811	0.0253711	0.0433916	0.00911012	BP
GO:0035329	hippo signaling	1/53	92/189811	0.0253711	0.0433916	0.00911012	BP
GO:0050870	positive regulation of T cell activation	1/53	93/189811	0.0256433	0.0434512	0.00912263	BP
GO:0038083	peptidyl-tyrosine autophosphorylation	1/53	95/189811	0.0261877	0.044169	0.00927334	BP
GO:0042113	B cell activation	1/53	96/189811	0.0264597	0.0442203	0.00928411	BP
GO:0045879	negative regulation of smoothened signaling pathway	1/53	96/189811	0.0264597	0.0442203	0.00928411	BP
GO:0043248	proteasome assembly	1/53	99/189811	0.0272754	0.0445661	0.0093567	BP
GO:2000147	positive regulation of cell motility	1/53	99/189811	0.0272754	0.0445661	0.0093567	BP
GO:0030316	osteoclast differentiation	1/53	100/189811	0.0275472	0.0446118	0.00936629	BP
GO:0035584	calcium-mediated signaling using intracellular calcium source	1/53	100/189811	0.0275472	0.0446118	0.00936629	BP
GO:0032715	negative regulation of interleukin-6 production	1/53	103/189811	0.028362	0.045729	0.00960085	BP
GO:0045824	negative regulation of innate immune response	1/53	104/189811	0.0286334	0.0457635	0.00960809	BP
GO:0030048	actin filament-based movement	1/53	107/189811	0.0294473	0.0460586	0.00967006	BP
GO:0030239	myofibril assembly	1/53	106/189811	0.0291761	0.0460586	0.00967006	BP
GO:0090331	negative regulation of platelet aggregation	1/53	107/189811	0.0294473	0.0460586	0.00967006	BP
GO:1900016	negative regulation of cytokine production involved in inflammatory response	1/53	107/189811	0.0294473	0.0460586	0.00967006	BP
GO:2001244	positive regulation of intrinsic apoptotic signaling pathway	1/53	107/189811	0.0294473	0.0460586	0.00967006	BP
GO:0016358	dendrite development	1/53	108/189811	0.0297185	0.046285	0.00971758	BP
GO:0030177	positive regulation of Wnt signaling pathway	1/53	109/189811	0.0299896	0.0465092	0.00976467	BP
GO:0043392	negative regulation of DNA binding	1/53	110/189811	0.0302606	0.0467315	0.00981133	BP
GO:0060337	type I interferon signaling pathway	1/53	112/189811	0.0308024	0.0467787	0.00982124	BP
GO:0030031	cell projection assembly	1/53	114/189811	0.0313439	0.0474044	0.0099526	BP
GO:0034332	adherens junction organization	1/53	116/189811	0.0318851	0.0478276	0.0100415	BP
GO:0034260	negative regulation of GTPase activity	1/53	121/189811	0.0332368	0.0496516	0.0104244	BP
GO:0001772	immunological synapse	3/53	163/189811	1.41107e-05	0.000573836	0.000120478	CC
GO:0045335	phagocytic vesicle	3/53	379/189811	0.000171792	0.00261983	0.000550036	CC
GO:0032059	bleb	2/53	73/189811	0.000198492	0.00279416	0.000586637	CC
GO:0042995	cell projection	3/53	479/189811	0.000340616	0.00418082	0.000877769	CC
GO:0035579	specific granule membrane	2/53	167/189811	0.00102947	0.00897114	0.0018835	CC
GO:0002102	podosome	2/53	171/189811	0.00107876	0.00918203	0.00192778	CC
GO:0030670	phagocytic vesicle membrane	2/53	265/189811	0.00255298	0.017969	0.00377262	CC
GO:0034687	integrin alphaL-beta2 complex	1/53	11/189811	0.00306727	0.0184036	0.00386386	CC
GO:0030133	transport vesicle	2/53	298/189811	0.00321082	0.0189542	0.00397945	CC
GO:0009898	cytoplasmic side of plasma membrane	2/53	305/189811	0.0033595	0.0192121	0.00403361	CC
GO:0042105	alpha-beta T cell receptor complex	1/53	17/189811	0.00473644	0.0206373	0.00433283	CC
GO:0016461	unconventional myosin complex	1/53	23/189811	0.00640286	0.0238561	0.00500861	CC
GO:0032587	ruffle membrane	2/53	490/189811	0.00840077	0.0252023	0.00529125	CC
GO:0033588	Elongator holoenzyme complex	1/53	37/189811	0.0102805	0.0280797	0.00589536	CC
GO:0032045	guanyl-nucleotide exchange factor complex	1/53	39/189811	0.0108333	0.028525	0.00598887	CC
GO:0000242	pericentriolar material	1/53	53/189811	0.014694	0.0327927	0.00688487	CC
GO:0005859	muscle myosin complex	1/53	86/189811	0.0237359	0.0423772	0.00889714	CC
GO:0005921	gap junction	1/53	93/189811	0.0256433	0.0434512	0.00912263	CC
GO:0008023	transcription elongation factor complex	1/53	97/189811	0.0267317	0.0444718	0.0093369	CC
GO:0030479	actin cortical patch	1/53	98/189811	0.0270036	0.0445194	0.0093469	CC
GO:0035580	specific granule lumen	1/53	104/189811	0.0286334	0.0457635	0.00960809	CC
GO:0044853	plasma membrane raft	1/53	112/189811	0.0308024	0.0467787	0.00982124	CC
GO:0004713	protein tyrosine kinase activity	3/53	359/189811	0.000146517	0.00255358	0.000536126	MF
GO:0030676	Rac guanyl-nucleotide exchange factor activity	2/53	62/189811	0.000143108	0.00255358	0.000536126	MF
GO:0043395	heparan sulfate proteoglycan binding	2/53	80/189811	0.000238376	0.00323131	0.000678418	MF
GO:0001784	phosphotyrosine residue binding	2/53	110/189811	0.000449815	0.00531072	0.00111499	MF
GO:0043325	phosphatidylinositol-3,4-bisphosphate binding	2/53	116/189811	0.000499925	0.00538154	0.00112986	MF
GO:0019955	cytokine binding	2/53	123/189811	0.000561656	0.00580274	0.00121829	MF
GO:0019838	growth factor binding	2/53	140/189811	0.000726154	0.00681467	0.00143075	MF
GO:0004896	cytokine receptor activity	2/53	183/189811	0.00123331	0.0102589	0.00215387	MF
GO:0048365	Rac GTPase binding	2/53	207/189811	0.00157227	0.0117439	0.00246564	MF
GO:0030506	ankyrin binding	2/53	215/189811	0.00169403	0.0124003	0.00260346	MF
GO:0004715	non-membrane spanning protein tyrosine kinase activity	2/53	246/189811	0.00220683	0.0158373	0.00332505	MF
GO:0030369	ICAM-3 receptor activity	1/53	11/189811	0.00306727	0.0184036	0.00386386	MF
GO:0050839	cell adhesion molecule binding	2/53	319/189811	0.00366637	0.0200282	0.00420495	MF
GO:0004905	type I interferon receptor activity	1/53	14/189811	0.0039022	0.0201156	0.00422328	MF
GO:0005021	vascular endothelial growth factor-activated receptor activity	1/53	14/189811	0.0039022	0.0201156	0.00422328	MF
GO:0008349	MAP kinase kinase kinase kinase activity	1/53	15/189811	0.00418035	0.0203973	0.00428244	MF
GO:0032027	myosin light chain binding	1/53	15/189811	0.00418035	0.0203973	0.00428244	MF
GO:0016494	C-X-C chemokine receptor activity	1/53	18/189811	0.00501437	0.0208552	0.00437857	MF
GO:0005068	transmembrane receptor protein tyrosine kinase adaptor activity	1/53	23/189811	0.00640286	0.0238561	0.00500861	MF
GO:0042608	T cell receptor binding	1/53	24/189811	0.00668033	0.0238561	0.00500861	MF
GO:0019957	C-C chemokine binding	1/53	27/189811	0.00751229	0.0241184	0.00506368	MF
GO:0008131	primary amine oxidase activity	1/53	28/189811	0.00778946	0.0245771	0.00515998	MF
GO:0016493	C-C chemokine receptor activity	1/53	29/189811	0.00806655	0.0248097	0.00520883	MF
GO:0019956	chemokine binding	1/53	31/189811	0.0086205	0.0252408	0.00529934	MF
GO:0045159	myosin II binding	1/53	37/189811	0.0102805	0.0280797	0.00589536	MF
GO:0017154	semaphorin receptor activity	1/53	44/189811	0.0122138	0.0300739	0.00631404	MF
GO:0043274	phospholipase binding	1/53	43/189811	0.0119379	0.0300739	0.00631404	MF
GO:0019208	phosphatase regulator activity	1/53	47/189811	0.0130412	0.0307941	0.00646526	MF
GO:0032794	GTPase activating protein binding	1/53	47/189811	0.0130412	0.0307941	0.00646526	MF
GO:0030695	GTPase regulator activity	1/53	51/189811	0.0141434	0.032353	0.00679254	MF
GO:0036312	phosphatidylinositol 3-kinase regulatory subunit binding	1/53	54/189811	0.0149692	0.0330044	0.00692931	MF
GO:0061133	endopeptidase activator activity	1/53	58/189811	0.0160692	0.0345961	0.0072635	MF
GO:0019887	protein kinase regulator activity	1/53	62/189811	0.0171681	0.0357018	0.00749563	MF
GO:0019834	phospholipase A2 inhibitor activity	1/53	65/189811	0.0179914	0.0363804	0.00763811	MF
GO:0070412	R-SMAD binding	1/53	77/189811	0.021278	0.040351	0.00847174	MF
GO:0005522	profilin binding	1/53	80/189811	0.022098	0.0410551	0.00861956	MF
GO:0031267	small GTPase binding	1/53	81/189811	0.0223711	0.0411449	0.00863842	MF
GO:0030898	actin-dependent ATPase activity	1/53	92/189811	0.0253711	0.0433916	0.00911012	MF
GO:0017016	Ras GTPase binding	1/53	98/189811	0.0270036	0.0445194	0.0093469	MF
GO:0042169	SH2 domain binding	1/53	111/189811	0.0305315	0.0467554	0.00981634	MF
GO:1990782	protein tyrosine kinase binding	1/53	111/189811	0.0305315	0.0467554	0.00981634	MF
GO:0005520	insulin-like growth factor binding	1/53	115/189811	0.0316145	0.0476169	0.00999722	MF
ko04061	Viral protein interaction with cytokine and cytokine receptor	2/36	196/79977	0.00356356	0.0142543	0.00875261	KEGG
ko04658	Th1 and Th2 cell differentiation	3/36	444/79977	0.00105899	0.00635391	0.00390153	KEGG
ko05144	Malaria	2/36	429/79977	0.0160342	0.0384821	0.0236294	KEGG
ko05223	Non-small cell lung cancer	2/36	367/79977	0.0119356	0.0358069	0.0219867	KEGG
ko05340	Primary immunodeficiency	5/36	346/79977	4.97138e-07	5.96565e-06	3.66312e-06	KEGG
