# Supplementary material for: Comparative transcriptomes of nine tissues for the Heilongjiang brown frog (Rana amurensis)
Source: Sci Rep. 2022 Dec 1;12:20759. doi: 10.1038/s41598-022-24631-6 (PMC9715712; doi:10.1038/s41598-022-24631-6)
Supplement: Supplementary file 23 — Supplementary Table S18. [file 41598_2022_24631_MOESM23_ESM.xlsx]

## Sheet: Upregulated UEGs of oviduct
Table S18. GO and KEGG enrichment results of upregulated UEGs in oviduct.
ID	Description	GeneRatio	BgRatio	pvalue	p.adjust	qvalue	Ontology
GO:0052548	regulation of endopeptidase activity	9/251	74/189811	1.09724e-15	3.2972e-13	2.05588e-13	BP
GO:0036065	fucosylation	5/251	73/189811	5.42216e-08	6.22737e-06	3.8829e-06	BP
GO:0002281	macrophage activation involved in immune response	4/251	36/189811	1.7009e-07	1.46034e-05	9.10556e-06	BP
GO:0016266	O-glycan processing	6/251	185/189811	2.11943e-07	1.59222e-05	9.92787e-06	BP
GO:0019377	glycolipid catabolic process	3/251	10/189811	2.72306e-07	1.8184e-05	1.13381e-05	BP
GO:0001654	eye development	5/251	128/189811	9.00079e-07	4.16114e-05	2.59456e-05	BP
GO:0016139	glycoside catabolic process	4/251	61/189811	1.4682e-06	5.60891e-05	3.49728e-05	BP
GO:0030299	intestinal cholesterol absorption	4/251	61/189811	1.4682e-06	5.60891e-05	3.49728e-05	BP
GO:0036158	outer dynein arm assembly	4/251	72/189811	2.86154e-06	0.000100977	6.29617e-05	BP
GO:0002087	regulation of respiratory gaseous exchange by nervous system process	3/251	23/189811	3.96793e-06	0.000114805	7.15836e-05	BP
GO:0021516	dorsal spinal cord development	3/251	23/189811	3.96793e-06	0.000114805	7.15836e-05	BP
GO:0048469	cell maturation	4/251	81/189811	4.58457e-06	0.000114805	7.15836e-05	BP
GO:0050891	multicellular organismal water homeostasis	3/251	24/189811	4.53033e-06	0.000114805	7.15836e-05	BP
GO:0007368	determination of left/right symmetry	5/251	204/189811	8.78527e-06	0.000195554	0.000121932	BP
GO:0007585	respiratory gaseous exchange by respiratory system	4/251	123/189811	2.39501e-05	0.000496346	0.000309482	BP
GO:0003341	cilium movement	4/251	126/189811	2.63228e-05	0.000527334	0.000328805	BP
GO:0006027	glycosaminoglycan catabolic process	3/251	50/189811	4.27689e-05	0.000778912	0.000485669	BP
GO:0006004	fucose metabolic process	3/251	54/189811	5.39133e-05	0.000952996	0.000594214	BP
GO:0006672	ceramide metabolic process	3/251	60/189811	7.39448e-05	0.00123447	0.000769718	BP
GO:0051170	import into nucleus	3/251	60/189811	7.39448e-05	0.00123447	0.000769718	BP
GO:0060313	negative regulation of blood vessel remodeling	2/251	11/189811	9.50424e-05	0.00150317	0.000937261	BP
GO:0098971	anterograde dendritic transport of neurotransmitter receptor complex	2/251	11/189811	9.50424e-05	0.00150317	0.000937261	BP
GO:0010716	negative regulation of extracellular matrix disassembly	2/251	12/189811	0.000113951	0.00173581	0.00108231	BP
GO:0042632	cholesterol homeostasis	5/251	351/189811	0.000115528	0.00173581	0.00108231	BP
GO:0007431	salivary gland development	2/251	14/189811	0.00015684	0.0021423	0.00133577	BP
GO:0009312	oligosaccharide biosynthetic process	3/251	77/189811	0.000155465	0.0021423	0.00133577	BP
GO:1990166	protein localization to site of double-strand break	2/251	14/189811	0.00015684	0.0021423	0.00133577	BP
GO:0001706	endoderm formation	2/251	17/189811	0.000233785	0.00286744	0.00178792	BP
GO:0002062	chondrocyte differentiation	3/251	91/189811	0.000254689	0.00304951	0.00190144	BP
GO:0030592	DNA ADP-ribosylation	2/251	20/189811	0.000325757	0.00348201	0.00217111	BP
GO:0043067	regulation of programmed cell death	2/251	20/189811	0.000325757	0.00348201	0.00217111	BP
GO:0002223	stimulatory C-type lectin receptor signaling pathway	4/251	256/189811	0.000401877	0.00395947	0.00246882	BP
GO:0003356	regulation of cilium beat frequency	2/251	22/189811	0.00039536	0.00395947	0.00246882	BP
GO:0051106	positive regulation of DNA ligation	2/251	22/189811	0.00039536	0.00395947	0.00246882	BP
GO:0060236	regulation of mitotic spindle organization	3/251	107/189811	0.000409678	0.00397123	0.00247615	BP
GO:0031214	biomineral tissue development	3/251	121/189811	0.00058635	0.00550619	0.00343323	BP
GO:0001775	cell activation	2/251	31/189811	0.000789629	0.00677953	0.00422719	BP
GO:0060009	Sertoli cell development	2/251	32/189811	0.000841536	0.00702449	0.00437993	BP
GO:1990049	retrograde neuronal dense core vesicle transport	2/251	32/189811	0.000841536	0.00702449	0.00437993	BP
GO:0007398	ectoderm development	2/251	33/189811	0.000895048	0.00717232	0.0044721	BP
GO:0099641	anterograde axonal protein transport	2/251	33/189811	0.000895048	0.00717232	0.0044721	BP
GO:1900271	regulation of long-term synaptic potentiation	2/251	33/189811	0.000895048	0.00717232	0.0044721	BP
GO:0045765	regulation of angiogenesis	3/251	152/189811	0.00113361	0.00884807	0.00551697	BP
GO:0048666	neuron development	3/251	156/189811	0.00122136	0.00941071	0.00586779	BP
GO:0010466	negative regulation of peptidase activity	2/251	39/189811	0.00124956	0.00950618	0.00592732	BP
GO:0046785	microtubule polymerization	2/251	46/189811	0.00173473	0.0122656	0.00764786	BP
GO:0061371	determination of heart left/right asymmetry	2/251	46/189811	0.00173473	0.0122656	0.00764786	BP
GO:0055078	sodium ion homeostasis	2/251	50/189811	0.00204605	0.0142985	0.00891545	BP
GO:0030953	astral microtubule organization	2/251	51/189811	0.00212771	0.0145313	0.00906056	BP
GO:0030030	cell projection organization	3/251	195/189811	0.00230586	0.015571	0.00970887	BP
GO:0002244	hematopoietic progenitor cell differentiation	3/251	203/189811	0.00258296	0.0167401	0.0104379	BP
GO:0007338	single fertilization	3/251	202/189811	0.00254725	0.0167401	0.0104379	BP
GO:0042552	myelination	3/251	204/189811	0.00261897	0.0167447	0.0104407	BP
GO:0043484	regulation of RNA splicing	3/251	205/189811	0.0026553	0.0167982	0.0104741	BP
GO:0009743	response to carbohydrate	2/251	60/189811	0.00293072	0.0181584	0.0113221	BP
GO:0097435	supramolecular fiber organization	2/251	60/189811	0.00293072	0.0181584	0.0113221	BP
GO:0042448	progesterone metabolic process	2/251	61/189811	0.00302743	0.0183825	0.0114619	BP
GO:0070213	protein auto-ADP-ribosylation	2/251	69/189811	0.00385417	0.0227094	0.0141598	BP
GO:0008344	adult locomotory behavior	3/251	235/189811	0.0038929	0.0227149	0.0141632	BP
GO:0042438	melanin biosynthetic process	2/251	71/189811	0.00407545	0.0235514	0.0146848	BP
GO:0007498	mesoderm development	2/251	72/189811	0.00418825	0.0239727	0.0149475	BP
GO:0048678	response to axon injury	2/251	73/189811	0.00430249	0.0243943	0.0152104	BP
GO:1902017	regulation of cilium assembly	2/251	79/189811	0.00501792	0.0278119	0.0173414	BP
GO:0036159	inner dynein arm assembly	2/251	80/189811	0.00514212	0.0280947	0.0175177	BP
GO:0032092	positive regulation of protein binding	3/251	264/189811	0.0053745	0.0290998	0.0181444	BP
GO:0014850	response to muscle activity	2/251	85/189811	0.00578416	0.0306548	0.019114	BP
GO:0045861	negative regulation of proteolysis	2/251	86/189811	0.00591674	0.0306548	0.019114	BP
GO:0048468	cell development	2/251	86/189811	0.00591674	0.0306548	0.019114	BP
GO:0048793	pronephros development	2/251	85/189811	0.00578416	0.0306548	0.019114	BP
GO:0048489	synaptic vesicle transport	2/251	87/189811	0.00605071	0.031081	0.0193797	BP
GO:0070301	cellular response to hydrogen peroxide	3/251	285/189811	0.00663191	0.0329403	0.020539	BP
GO:0045740	positive regulation of DNA replication	2/251	94/189811	0.00702691	0.0346162	0.0215839	BP
GO:2001034	positive regulation of double-strand break repair via nonhomologous end joining	2/251	106/189811	0.00885393	0.0432619	0.0269748	BP
GO:0070701	mucus layer	7/251	42/189811	1.68567e-13	3.37696e-11	2.10561e-11	CC
GO:0097729	9+2 motile cilium	4/251	46/189811	4.66326e-07	2.80262e-05	1.74749e-05	CC
GO:0005930	axoneme	7/251	361/189811	6.53056e-07	3.56806e-05	2.22477e-05	CC
GO:0032839	dendrite cytoplasm	5/251	125/189811	8.0048e-07	4.00907e-05	2.49974e-05	CC
GO:0032580	Golgi cisterna membrane	7/251	409/189811	1.49322e-06	5.60891e-05	3.49728e-05	CC
GO:0001669	acrosomal vesicle	5/251	269/189811	3.30571e-05	0.000620853	0.000387116	CC
GO:1904115	axon cytoplasm	5/251	268/189811	3.24774e-05	0.000620853	0.000387116	CC
GO:0035578	azurophil granule lumen	4/251	188/189811	0.000124318	0.00182232	0.00113626	CC
GO:0030286	dynein complex	5/251	397/189811	0.000204259	0.00261191	0.00162858	CC
GO:0005796	Golgi lumen	4/251	229/189811	0.000263851	0.00304951	0.00190144	CC
GO:0035686	sperm fibrous sheath	2/251	19/189811	0.000293437	0.00326585	0.00203633	CC
GO:0031514	motile cilium	5/251	494/189811	0.00055216	0.00526744	0.00328436	CC
GO:0030672	synaptic vesicle membrane	4/251	291/189811	0.000649052	0.00582209	0.0036302	CC
GO:0034706	sodium channel complex	2/251	31/189811	0.000789629	0.00677953	0.00422719	CC
GO:0043034	costamere	3/251	148/189811	0.00104996	0.00830296	0.00517708	CC
GO:0043202	lysosomal lumen	3/251	163/189811	0.00138498	0.0104046	0.00648752	CC
GO:0035253	ciliary rootlet	2/251	42/189811	0.00144813	0.0107448	0.00669961	CC
GO:0042584	chromaffin granule membrane	2/251	43/189811	0.00151745	0.0109878	0.00685114	CC
GO:0097228	sperm principal piece	2/251	43/189811	0.00151745	0.0109878	0.00685114	CC
GO:0036064	ciliary basal body	4/251	425/189811	0.0025904	0.0167401	0.0104379	CC
GO:0005814	centriole	4/251	444/189811	0.00302807	0.0183825	0.0114619	CC
GO:0005771	multivesicular body	3/251	218/189811	0.00315602	0.0189677	0.0118268	CC
GO:0043292	contractile fiber	2/251	66/189811	0.00353316	0.021024	0.0131089	CC
GO:0005871	kinesin complex	3/251	258/189811	0.00504409	0.0278119	0.0173414	CC
GO:0030315	T-tubule	3/251	281/189811	0.00638014	0.0324955	0.0202617	CC
GO:0035861	site of double-strand break	3/251	282/189811	0.00644254	0.0325375	0.0202879	CC
GO:0033162	melanosome membrane	2/251	91/189811	0.00660034	0.0329403	0.020539	CC
GO:0030414	peptidase inhibitor activity	12/251	106/189811	4.32016e-20	2.59642e-17	1.61892e-17	MF
GO:0004864	protein phosphatase inhibitor activity	7/251	124/189811	4.28913e-10	6.44441e-08	4.01824e-08	MF
GO:0004653	polypeptide N-acetylgalactosaminyltransferase activity	5/251	75/189811	6.21701e-08	6.22737e-06	3.8829e-06	MF
GO:0046790	virion binding	4/251	73/189811	3.02428e-06	0.000100977	6.29617e-05	MF
GO:0004869	cysteine-type endopeptidase inhibitor activity	5/251	176/189811	4.2934e-06	0.000114805	7.15836e-05	MF
GO:0017060	3-galactosyl-N-acetylglucosaminide 4-alpha-L-fucosyltransferase activity	3/251	24/189811	4.53033e-06	0.000114805	7.15836e-05	MF
GO:0008417	fucosyltransferase activity	3/251	25/189811	5.14307e-06	0.000123639	7.70919e-05	MF
GO:0004560	alpha-L-fucosidase activity	3/251	26/189811	5.80821e-06	0.000134259	8.37135e-05	MF
GO:0046920	alpha-(1->3)-fucosyltransferase activity	3/251	33/189811	1.21051e-05	0.000259827	0.000162008	MF
GO:0140294	NAD DNA ADP-ribosyltransferase activity	2/251	15/189811	0.000180811	0.00241484	0.0015057	MF
GO:0008569	ATP-dependent microtubule motor activity, minus-end-directed	4/251	213/189811	0.000200376	0.00261191	0.00162858	MF
GO:0033781	cholesterol 24-hydroxylase activity	2/251	17/189811	0.000233785	0.00286744	0.00178792	MF
GO:0016263	glycoprotein-N-acetylgalactosamine 3-beta-galactosyltransferase activity	2/251	18/189811	0.000262778	0.00304951	0.00190144	MF
GO:0003777	microtubule motor activity	5/251	429/189811	0.000291401	0.00326585	0.00203633	MF
GO:0051959	dynein light intermediate chain binding	4/251	243/189811	0.000330241	0.00348201	0.00217111	MF
GO:0045503	dynein light chain binding	4/251	245/189811	0.000340614	0.00352946	0.0022007	MF
GO:0045505	dynein intermediate chain binding	4/251	288/189811	0.000624489	0.00577412	0.00360029	MF
GO:0008107	galactoside 2-alpha-L-fucosyltransferase activity	2/251	28/189811	0.000643574	0.00582209	0.0036302	MF
GO:0015280	ligand-gated sodium channel activity	2/251	30/189811	0.00073933	0.00653437	0.00407432	MF
GO:0004565	beta-galactosidase activity	2/251	56/189811	0.00255878	0.0167401	0.0104379	MF
GO:0008574	ATP-dependent microtubule motor activity, plus-end-directed	2/251	74/189811	0.00441817	0.024816	0.0154734	MF
GO:0005179	hormone activity	3/251	273/189811	0.005894	0.0306548	0.019114	MF
ko00511	Other glycan degradation	3/98	153/79977	0.000913911	0.00365565	0.00173162	KEGG
ko00512	Mucin type O-glycan biosynthesis	7/98	126/79977	2.4991e-10	4.9982e-09	2.36757e-09	KEGG
ko00514	Other types of O-glycan biosynthesis	7/98	207/79977	7.96341e-09	7.96341e-08	3.77214e-08	KEGG
ko00601	Glycosphingolipid biosynthesis - lacto and neolacto series	5/98	171/79977	2.43628e-06	1.62419e-05	7.69352e-06	KEGG
ko00603	Glycosphingolipid biosynthesis - globo and isoglobo series	4/98	121/79977	1.61298e-05	8.06488e-05	3.8202e-05	KEGG
ko00950	Isoquinoline alkaloid biosynthesis	2/98	176/79977	0.0199332	0.0498331	0.0236052	KEGG
ko00965	Betalain biosynthesis	2/98	159/79977	0.0164779	0.0470797	0.0223009	KEGG
ko05030	Cocaine addiction	3/98	254/79977	0.00385522	0.0128507	0.00608719	KEGG
