# Supplementary material for: Comparative transcriptomes of nine tissues for the Heilongjiang brown frog (Rana amurensis)
Source: Sci Rep. 2022 Dec 1;12:20759. doi: 10.1038/s41598-022-24631-6 (PMC9715712; doi:10.1038/s41598-022-24631-6)
Supplement: Supplementary file 24 — Supplementary Table S19. [file 41598_2022_24631_MOESM24_ESM.xlsx]

## Sheet: Downregulated UEGs of oviduct
Table S19. GO and KEGG enrichment results of downregulated UEGs in oviduct.
ID	Description	GeneRatio	BgRatio	pvalue	p.adjust	qvalue	Ontology
GO:0007338	single fertilization	3/99	202/189811	0.000172735	0.0133334	0.00639535	BP
GO:0007340	acrosome reaction	2/99	39/189811	0.000197046	0.0133334	0.00639535	BP
GO:0008355	olfactory learning	2/99	30/189811	0.00011603	0.0133334	0.00639535	BP
GO:0042297	vocal learning	2/99	33/189811	0.000140692	0.0133334	0.00639535	BP
GO:1904322	cellular response to forskolin	2/99	52/189811	0.000351052	0.020361	0.00976612	BP
GO:0007190	activation of adenylate cyclase activity	2/99	73/189811	0.000690802	0.0288158	0.0138214	BP
GO:0052548	regulation of endopeptidase activity	2/99	74/189811	0.000709749	0.0288158	0.0138214	BP
GO:0006171	cAMP biosynthetic process	2/99	78/189811	0.000788035	0.0290857	0.0139509	BP
GO:0007189	adenylate cyclase-activating G protein-coupled receptor signaling pathway	3/99	352/189811	0.000869262	0.02941	0.0141064	BP
GO:0009753	response to jasmonic acid	2/99	101/189811	0.00131489	0.0391526	0.0187795	BP
GO:0030239	myofibril assembly	2/99	106/189811	0.00144653	0.0391526	0.0187795	BP
GO:0008294	calcium- and calmodulin-responsive adenylate cyclase activity	2/99	21/189811	5.61862e-05	0.0114058	0.00547076	MF
GO:0045735	nutrient reservoir activity	3/99	122/189811	3.8839e-05	0.0114058	0.00547076	MF
GO:0004016	adenylate cyclase activity	2/99	72/189811	0.000672104	0.0288158	0.0138214	MF
GO:0030414	peptidase inhibitor activity	2/99	106/189811	0.00144653	0.0391526	0.0187795	MF
ko00361	Chlorocyclohexane and chlorobenzene degradation	2/45	16/79977	3.69609e-05	0.000221765	0.000116719	KEGG
ko00364	Fluorobenzoate degradation	2/45	16/79977	3.69609e-05	0.000221765	0.000116719	KEGG
ko00623	Toluene degradation	2/45	16/79977	3.69609e-05	0.000221765	0.000116719	KEGG
ko04710	Circadian rhythm	2/45	218/79977	0.00677837	0.0271135	0.0142702	KEGG
ko04913	Ovarian steroidogenesis	3/45	267/79977	0.000470622	0.00225898	0.00118894	KEGG
ko04923	Regulation of lipolysis in adipocytes	4/45	274/79977	1.79778e-05	0.000221765	0.000116719	KEGG
ko04927	Cortisol synthesis and secretion	2/45	342/79977	0.015991	0.0426428	0.0224436	KEGG
ko04962	Vasopressin-regulated water reabsorption	2/45	338/79977	0.0156408	0.0426428	0.0224436	KEGG
ko05032	Morphine addiction	2/45	389/79977	0.0203543	0.0488503	0.0257107	KEGG
ko05321	Inflammatory bowel disease	2/45	245/79977	0.0084839	0.0290877	0.0153093	KEGG
