# Supplementary material for: Comparative transcriptomes of nine tissues for the Heilongjiang brown frog (Rana amurensis)
Source: Sci Rep. 2022 Dec 1;12:20759. doi: 10.1038/s41598-022-24631-6 (PMC9715712; doi:10.1038/s41598-022-24631-6)
Supplement: Supplementary file 25 — Supplementary Table S20. [file 41598_2022_24631_MOESM25_ESM.xlsx]

## Sheet: Hub genes of oviduct
Table S20. GO and KEGG enrichment results of hub genes in oviduct.
ID	Description	GeneRatio	BgRatio	pvalue	p.adjust	qvalue	Ontology
GO:0006027	glycosaminoglycan catabolic process	5/109	50/189811	1.18114e-10	4.61827e-08	1.97686e-08	BP
GO:0019377	glycolipid catabolic process	2/109	10/189811	1.46594e-05	0.00191061	0.000817841	BP
GO:0007041	lysosomal transport	3/109	97/189811	2.61101e-05	0.00255226	0.0010925	BP
GO:0042264	peptidyl-aspartic acid hydroxylation	2/109	25/189811	9.71803e-05	0.00587836	0.00251624	BP
GO:0045332	phospholipid translocation	3/109	195/189811	0.000206855	0.00701705	0.00300366	BP
GO:0090382	phagosome maturation	2/109	39/189811	0.000238777	0.00701705	0.00300366	BP
GO:0006004	fucose metabolic process	2/109	54/189811	0.000458532	0.011749	0.0050292	BP
GO:0006896	Golgi to vacuole transport	2/109	61/189811	0.000584846	0.0120355	0.00515183	BP
GO:0016139	glycoside catabolic process	2/109	61/189811	0.000584846	0.0120355	0.00515183	BP
GO:0033572	transferrin transport	2/109	67/189811	0.000705021	0.0125302	0.00536356	BP
GO:0035108	limb morphogenesis	2/109	72/189811	0.000813505	0.0138296	0.00591979	BP
GO:0071346	cellular response to interferon-gamma	3/109	318/189811	0.000857441	0.0139691	0.00597952	BP
GO:0031532	actin cytoskeleton reorganization	3/109	351/189811	0.00113835	0.017119	0.00732784	BP
GO:0032482	Rab protein signal transduction	3/109	349/189811	0.00111988	0.017119	0.00732784	BP
GO:0060325	face morphogenesis	2/109	90/189811	0.00126612	0.0178289	0.00763169	BP
GO:0006048	UDP-N-acetylglucosamine biosynthetic process	2/109	101/189811	0.00158992	0.0199571	0.0085427	BP
GO:0097202	activation of cysteine-type endopeptidase activity	2/109	104/189811	0.00168436	0.0199571	0.0085427	BP
GO:0007389	pattern specification process	2/109	131/189811	0.0026509	0.0259126	0.0110919	BP
GO:0030042	actin filament depolymerization	2/109	126/189811	0.00245625	0.0259126	0.0110919	BP
GO:0019646	aerobic electron transport chain	2/109	150/189811	0.00345441	0.0329433	0.0141014	BP
GO:0060021	roof of mouth development	2/109	161/189811	0.00396514	0.0369135	0.0158009	BP
GO:1901998	toxin transport	2/109	181/189811	0.00497763	0.044233	0.018934	BP
GO:0016266	O-glycan processing	2/109	185/189811	0.00519294	0.0451209	0.0193141	BP
GO:0019068	virion assembly	2/109	197/189811	0.00586412	0.0455253	0.0194872	BP
GO:0032275	luteinizing hormone secretion	1/109	10/189811	0.00572787	0.0455253	0.0194872	BP
GO:0042340	keratan sulfate catabolic process	1/109	12/189811	0.00686954	0.0455253	0.0194872	BP
GO:0043378	positive regulation of CD8-positive, alpha-beta T cell differentiation	1/109	12/189811	0.00686954	0.0455253	0.0194872	BP
GO:0048729	tissue morphogenesis	1/109	10/189811	0.00572787	0.0455253	0.0194872	BP
GO:0060352	cell adhesion molecule production	1/109	12/189811	0.00686954	0.0455253	0.0194872	BP
GO:1900020	positive regulation of protein kinase C activity	1/109	11/189811	0.00629887	0.0455253	0.0194872	BP
GO:1905273	positive regulation of proton-transporting ATP synthase activity, rotational mechanism	1/109	11/189811	0.00629887	0.0455253	0.0194872	BP
GO:2000392	regulation of lamellipodium morphogenesis	1/109	11/189811	0.00629887	0.0455253	0.0194872	BP
GO:0016182	synaptic vesicle budding from endosome	1/109	15/189811	0.00857961	0.0459538	0.0196706	BP
GO:0048007	antigen processing and presentation, exogenous lipid antigen via MHC class Ib	1/109	15/189811	0.00857961	0.0459538	0.0196706	BP
GO:0050881	musculoskeletal movement	1/109	14/189811	0.00800991	0.0459538	0.0196706	BP
GO:0051138	positive regulation of NK T cell differentiation	1/109	15/189811	0.00857961	0.0459538	0.0196706	BP
GO:0061088	regulation of sequestering of zinc ion	1/109	15/189811	0.00857961	0.0459538	0.0196706	BP
GO:0098943	neurotransmitter receptor transport, postsynaptic endosome to lysosome	1/109	15/189811	0.00857961	0.0459538	0.0196706	BP
GO:0098976	excitatory chemical synaptic transmission	1/109	14/189811	0.00800991	0.0459538	0.0196706	BP
GO:1903078	positive regulation of protein localization to plasma membrane	2/109	233/189811	0.00810032	0.0459538	0.0196706	BP
GO:1903307	positive regulation of regulated secretory pathway	1/109	15/189811	0.00857961	0.0459538	0.0196706	BP
GO:1990569	UDP-N-acetylglucosamine transmembrane transport	1/109	14/189811	0.00800991	0.0459538	0.0196706	BP
GO:0001706	endoderm formation	1/109	17/189811	0.00971803	0.0460462	0.0197102	BP
GO:0002003	angiotensin maturation	1/109	19/189811	0.0108552	0.0460462	0.0197102	BP
GO:0002576	platelet degranulation	2/109	259/189811	0.00991695	0.0460462	0.0197102	BP
GO:0003229	ventricular cardiac muscle tissue development	1/109	18/189811	0.0102868	0.0460462	0.0197102	BP
GO:0009612	response to mechanical stimulus	2/109	252/189811	0.00941159	0.0460462	0.0197102	BP
GO:0010256	endomembrane system organization	1/109	20/189811	0.0114232	0.0460462	0.0197102	BP
GO:0016197	endosomal transport	2/109	244/189811	0.00884865	0.0460462	0.0197102	BP
GO:0019083	viral transcription	2/109	244/189811	0.00884865	0.0460462	0.0197102	BP
GO:0030098	lymphocyte differentiation	1/109	19/189811	0.0108552	0.0460462	0.0197102	BP
GO:0031584	activation of phospholipase D activity	1/109	19/189811	0.0108552	0.0460462	0.0197102	BP
GO:0043624	cellular protein complex disassembly	1/109	19/189811	0.0108552	0.0460462	0.0197102	BP
GO:0048499	synaptic vesicle membrane organization	1/109	20/189811	0.0114232	0.0460462	0.0197102	BP
GO:0051017	actin filament bundle assembly	2/109	277/189811	0.0112705	0.0460462	0.0197102	BP
GO:0060327	cytoplasmic actin-based contraction involved in cell motility	1/109	16/189811	0.00914898	0.0460462	0.0197102	BP
GO:0060391	positive regulation of SMAD protein signal transduction	1/109	20/189811	0.0114232	0.0460462	0.0197102	BP
GO:0030836	positive regulation of actin filament depolymerization	1/109	21/189811	0.011991	0.0468848	0.0200691	BP
GO:1903026	negative regulation of RNA polymerase II regulatory region sequence-specific DNA binding	1/109	21/189811	0.011991	0.0468848	0.0200691	BP
GO:0002504	antigen processing and presentation of peptide or polysaccharide antigen via MHC class II	1/109	22/189811	0.0125584	0.0481406	0.0206067	BP
GO:0007253	cytoplasmic sequestering of NF-kappaB	1/109	22/189811	0.0125584	0.0481406	0.0206067	BP
GO:0002682	regulation of immune system process	1/109	23/189811	0.0131255	0.0498261	0.0213282	BP
GO:0043202	lysosomal lumen	4/109	163/189811	2.71752e-06	0.000531276	0.000227414	CC
GO:0090498	extrinsic component of Golgi membrane	2/109	30/189811	0.000140647	0.00687413	0.00294249	CC
GO:0001726	ruffle	4/109	499/189811	0.000211059	0.00701705	0.00300366	CC
GO:0005881	cytoplasmic microtubule	3/109	205/189811	0.00023952	0.00701705	0.00300366	CC
GO:0032541	cortical endoplasmic reticulum	2/109	40/189811	0.00025125	0.00701705	0.00300366	CC
GO:0035578	azurophil granule lumen	3/109	188/189811	0.000185803	0.00701705	0.00300366	CC
GO:0031985	Golgi cisterna	2/109	57/189811	0.000510828	0.011749	0.0050292	CC
GO:0000138	Golgi trans cisterna	2/109	67/189811	0.000705021	0.0125302	0.00536356	CC
GO:0005797	Golgi medial cisterna	2/109	92/189811	0.00132235	0.0178289	0.00763169	CC
GO:0045335	phagocytic vesicle	3/109	379/189811	0.00141742	0.0184737	0.0079077	CC
GO:0031941	filamentous actin	2/109	104/189811	0.00168436	0.0199571	0.0085427	CC
GO:0098556	cytoplasmic side of rough endoplasmic reticulum membrane	2/109	121/189811	0.00226866	0.0253442	0.0108486	CC
GO:0070821	tertiary granule membrane	2/109	131/189811	0.0026509	0.0259126	0.0110919	CC
GO:0035579	specific granule membrane	2/109	167/189811	0.0042576	0.0387144	0.0165718	CC
GO:0032420	stereocilium	2/109	208/189811	0.0065123	0.0455253	0.0194872	CC
GO:0045277	respiratory chain complex IV	2/109	212/189811	0.00675572	0.0455253	0.0194872	CC
GO:0099503	secretory vesicle	1/109	12/189811	0.00686954	0.0455253	0.0194872	CC
GO:0031252	cell leading edge	2/109	237/189811	0.00836897	0.0459538	0.0196706	CC
GO:0001520	outer dense fiber	1/109	18/189811	0.0102868	0.0460462	0.0197102	CC
GO:0030670	phagocytic vesicle membrane	2/109	265/189811	0.0103595	0.0460462	0.0197102	CC
GO:0044307	dendritic branch	1/109	18/189811	0.0102868	0.0460462	0.0197102	CC
GO:0031089	platelet dense granule lumen	1/109	21/189811	0.011991	0.0468848	0.0200691	CC
GO:0004597	peptide-aspartate beta-dioxygenase activity	2/109	15/189811	3.41411e-05	0.00266983	0.00114283	MF
GO:0004560	alpha-L-fucosidase activity	2/109	26/189811	0.000105239	0.00587836	0.00251624	MF
GO:0003977	UDP-N-acetylglucosamine diphosphorylase activity	2/109	57/189811	0.000510828	0.011749	0.0050292	MF
GO:0003712	transcription coregulator activity	3/109	297/189811	0.000704196	0.0125302	0.00536356	MF
GO:0032934	sterol binding	2/109	91/189811	0.00129408	0.0178289	0.00763169	MF
GO:0015248	sterol transporter activity	2/109	109/189811	0.00184758	0.0212471	0.00909489	MF
GO:0003785	actin monomer binding	2/109	125/189811	0.00241816	0.0259126	0.0110919	MF
GO:0004567	beta-mannosidase activity	1/109	10/189811	0.00572787	0.0455253	0.0194872	MF
GO:0031418	L-ascorbic acid binding	2/109	199/189811	0.00597964	0.0455253	0.0194872	MF
GO:0001681	sialate O-acetylesterase activity	1/109	15/189811	0.00857961	0.0459538	0.0196706	MF
GO:0003829	beta-1,3-galactosyl-O-glycosyl-glycoprotein beta-1,6-N-acetylglucosaminyltransferase activity	1/109	15/189811	0.00857961	0.0459538	0.0196706	MF
GO:0035727	lysophosphatidic acid binding	1/109	14/189811	0.00800991	0.0459538	0.0196706	MF
GO:0004063	aryldialkylphosphatase activity	1/109	19/189811	0.0108552	0.0460462	0.0197102	MF
GO:0005055	laminin receptor activity	1/109	20/189811	0.0114232	0.0460462	0.0197102	MF
GO:0008449	N-acetylglucosamine-6-sulfatase activity	1/109	19/189811	0.0108552	0.0460462	0.0197102	MF
GO:0016309	1-phosphatidylinositol-5-phosphate 4-kinase activity	1/109	16/189811	0.00914898	0.0460462	0.0197102	MF
GO:0016807	cysteine-type carboxypeptidase activity	1/109	19/189811	0.0108552	0.0460462	0.0197102	MF
GO:0031686	A1 adenosine receptor binding	1/109	18/189811	0.0102868	0.0460462	0.0197102	MF
ko00511	Other glycan degradation	4/58	153/79977	5.04063e-06	5.79673e-05	5.30593e-05	KEGG
ko00512	Mucin type O-glycan biosynthesis	2/58	126/79977	0.00384202	0.0294555	0.0269616	KEGG
ko00531	Glycosaminoglycan degradation	4/58	124/79977	2.18851e-06	5.03356e-05	4.60738e-05	KEGG
