# Supplementary material for: Comparative transcriptomes of nine tissues for the Heilongjiang brown frog (Rana amurensis)
Source: Sci Rep. 2022 Dec 1;12:20759. doi: 10.1038/s41598-022-24631-6 (PMC9715712; doi:10.1038/s41598-022-24631-6)
Supplement: Supplementary file 26 — Supplementary Table S21. [file 41598_2022_24631_MOESM26_ESM.xlsx]

## Sheet: Upregulated UEGs of stomach
Table S21. GO and KEGG enrichment results of upregulated UEGs in stomach.
ID	Description	GeneRatio	BgRatio	pvalue	p.adjust	qvalue	Ontology
GO:0007586	digestion	17/143	255/189811	3.45248e-28	1.41897e-25	6.39616e-26	BP
GO:0051781	positive regulation of cell division	6/143	179/189811	6.20185e-09	1.27448e-06	5.74487e-07	BP
GO:0010716	negative regulation of extracellular matrix disassembly	3/143	12/189811	9.16529e-08	7.97359e-06	3.59419e-06	BP
GO:0060313	negative regulation of blood vessel remodeling	3/143	11/189811	6.87777e-08	7.97359e-06	3.59419e-06	BP
GO:0060309	elastin catabolic process	3/143	13/189811	1.19083e-07	8.15718e-06	3.67695e-06	BP
GO:0007431	salivary gland development	3/143	14/189811	1.51476e-07	8.89382e-06	4.009e-06	BP
GO:0031017	exocrine pancreas development	3/143	16/189811	2.32783e-07	1.19592e-05	5.39076e-06	BP
GO:0043067	regulation of programmed cell death	3/143	20/189811	4.72832e-07	2.15927e-05	9.73315e-06	BP
GO:0001775	cell activation	3/143	31/189811	1.85306e-06	6.92372e-05	3.12095e-05	BP
GO:0060009	Sertoli cell development	3/143	32/189811	2.04363e-06	6.99943e-05	3.15508e-05	BP
GO:0001654	eye development	4/143	128/189811	3.06382e-06	9.68637e-05	4.36625e-05	BP
GO:0010466	negative regulation of peptidase activity	3/143	39/189811	3.75093e-06	0.000110116	4.96363e-05	BP
GO:0048771	tissue remodeling	3/143	51/189811	8.49073e-06	0.000232646	0.000104868	BP
GO:0009743	response to carbohydrate	3/143	60/189811	1.38829e-05	0.00033564	0.000151294	BP
GO:0097435	supramolecular fiber organization	3/143	60/189811	1.38829e-05	0.00033564	0.000151294	BP
GO:0048678	response to axon injury	3/143	73/189811	2.50522e-05	0.000494423	0.000222867	BP
GO:0032023	trypsinogen activation	2/143	12/189811	3.70149e-05	0.000691506	0.000311705	BP
GO:0045861	negative regulation of proteolysis	3/143	86/189811	4.09272e-05	0.000731352	0.000329666	BP
GO:0021983	pituitary gland development	2/143	13/189811	4.37233e-05	0.000748761	0.000337513	BP
GO:0002385	mucosal immune response	2/143	14/189811	5.09853e-05	0.000776109	0.00034984	BP
GO:0045595	regulation of cell differentiation	3/143	92/189811	5.00553e-05	0.000776109	0.00034984	BP
GO:0045740	positive regulation of DNA replication	3/143	94/189811	5.337e-05	0.000783396	0.000353125	BP
GO:0043129	surfactant homeostasis	3/143	105/189811	7.41863e-05	0.00101166	0.000456016	BP
GO:0009791	post-embryonic development	4/143	304/189811	9.04187e-05	0.00116131	0.000523477	BP
GO:0031667	response to nutrient levels	3/143	119/189811	0.000107529	0.00133923	0.000603672	BP
GO:0002232	leukocyte chemotaxis involved in inflammatory response	2/143	23/189811	0.00014112	0.00170589	0.000768952	BP
GO:0030900	forebrain development	3/143	133/189811	0.000149368	0.00170924	0.00077046	BP
GO:0002673	regulation of acute inflammatory response	2/143	29/189811	0.000225791	0.00237949	0.00107258	BP
GO:0002532	production of molecular mediator involved in inflammatory response	2/143	30/189811	0.000241799	0.00242389	0.0010926	BP
GO:0045766	positive regulation of angiogenesis	4/143	391/189811	0.000236268	0.00242389	0.0010926	BP
GO:0007566	embryo implantation	3/143	162/189811	0.000266738	0.0025369	0.00114354	BP
GO:0007269	neurotransmitter secretion	3/143	169/189811	0.000301901	0.00275736	0.00124291	BP
GO:0042127	regulation of cell population proliferation	4/143	446/189811	0.000388139	0.00325561	0.00146751	BP
GO:0002752	cell surface pattern recognition receptor signaling pathway	2/143	40/189811	0.000431432	0.00354637	0.00159857	BP
GO:0032722	positive regulation of chemokine production	2/143	45/189811	0.000546235	0.00440201	0.00198426	BP
GO:0048149	behavioral response to ethanol	2/143	46/189811	0.000570782	0.00451137	0.00203356	BP
GO:0042573	retinoic acid metabolic process	2/143	50/189811	0.00067423	0.00513164	0.00231315	BP
GO:0007187	G protein-coupled receptor signaling pathway, coupled to cyclic nucleotide second messenger	2/143	51/189811	0.000701403	0.00514779	0.00232043	BP
GO:0090197	positive regulation of chemokine secretion	2/143	51/189811	0.000701403	0.00514779	0.00232043	BP
GO:2000484	positive regulation of interleukin-8 secretion	2/143	57/189811	0.000875393	0.00609808	0.00274878	BP
GO:0003382	epithelial cell morphogenesis	2/143	67/189811	0.00120674	0.00751472	0.00338735	BP
GO:0030277	maintenance of gastrointestinal epithelium	2/143	67/189811	0.00120674	0.00751472	0.00338735	BP
GO:1904659	glucose transmembrane transport	2/143	66/189811	0.0011713	0.00751472	0.00338735	BP
GO:0071398	cellular response to fatty acid	2/143	69/189811	0.00127916	0.0078468	0.00353704	BP
GO:0070301	cellular response to hydrogen peroxide	3/143	285/189811	0.00136846	0.00827113	0.00372831	BP
GO:0060548	negative regulation of cell death	3/143	298/189811	0.00155401	0.00925647	0.00417247	BP
GO:0006032	chitin catabolic process	2/143	80/189811	0.00171367	0.00978223	0.00440946	BP
GO:0048545	response to steroid hormone	2/143	80/189811	0.00171367	0.00978223	0.00440946	BP
GO:0006068	ethanol catabolic process	2/143	84/189811	0.00188674	0.0106226	0.00478827	BP
GO:0071385	cellular response to glucocorticoid stimulus	2/143	87/189811	0.00202176	0.0109335	0.0049284	BP
GO:0000272	polysaccharide catabolic process	2/143	93/189811	0.00230515	0.0119917	0.00540542	BP
GO:0032355	response to estradiol	3/143	344/189811	0.00233416	0.0119917	0.00540542	BP
GO:0007158	neuron cell-cell adhesion	2/143	96/189811	0.00245347	0.0124491	0.00561158	BP
GO:0007189	adenylate cyclase-activating G protein-coupled receptor signaling pathway	3/143	352/189811	0.0024904	0.0124824	0.00562658	BP
GO:0007218	neuropeptide signaling pathway	3/143	354/189811	0.00253045	0.0125303	0.00564817	BP
GO:0017156	calcium-ion regulated exocytosis	2/143	104/189811	0.00287042	0.0140446	0.00633075	BP
GO:0035264	multicellular organism growth	3/143	376/189811	0.0029974	0.0144933	0.00653303	BP
GO:0001947	heart looping	2/143	110/189811	0.0032034	0.0153093	0.00690084	BP
GO:0071392	cellular response to estradiol stimulus	2/143	111/189811	0.00326057	0.0154034	0.00694327	BP
GO:0033574	response to testosterone	2/143	114/189811	0.00343495	0.0160428	0.00723147	BP
GO:0048286	lung alveolus development	2/143	124/189811	0.00404694	0.0186887	0.00842416	BP
GO:0042572	retinol metabolic process	2/143	132/189811	0.00457022	0.0208707	0.00940771	BP
GO:0035176	social behavior	2/143	139/189811	0.00505233	0.0228188	0.0102858	BP
GO:0070830	bicellular tight junction assembly	2/143	148/189811	0.00570501	0.0244246	0.0110097	BP
GO:0032502	developmental process	2/143	160/189811	0.00663187	0.0275323	0.0124105	BP
GO:0019915	lipid storage	2/143	161/189811	0.006712	0.0275863	0.0124349	BP
GO:0002376	immune system process	2/143	166/189811	0.00711922	0.0286863	0.0129307	BP
GO:0036438	maintenance of lens transparency	1/143	10/189811	0.0075085	0.0293904	0.0132481	BP
GO:0032526	response to retinoic acid	2/143	174/189811	0.00779348	0.0302181	0.0136212	BP
GO:0021549	cerebellum development	2/143	176/189811	0.00796638	0.0305998	0.0137932	BP
GO:0021520	spinal cord motor neuron cell fate specification	1/143	11/189811	0.00825626	0.0307966	0.0138819	BP
GO:0032849	positive regulation of cellular pH reduction	1/143	11/189811	0.00825626	0.0307966	0.0138819	BP
GO:0045665	negative regulation of neuron differentiation	2/143	180/189811	0.00831733	0.0307966	0.0138819	BP
GO:0006030	chitin metabolic process	1/143	12/189811	0.00900347	0.0319002	0.0143794	BP
GO:0032725	positive regulation of granulocyte macrophage colony-stimulating factor production	1/143	12/189811	0.00900347	0.0319002	0.0143794	BP
GO:0048936	peripheral nervous system neuron axonogenesis	1/143	12/189811	0.00900347	0.0319002	0.0143794	BP
GO:0060468	prevention of polyspermy	1/143	12/189811	0.00900347	0.0319002	0.0143794	BP
GO:0032731	positive regulation of interleukin-1 beta production	1/143	13/189811	0.00975011	0.0335278	0.0151131	BP
GO:0042594	response to starvation	2/143	196/189811	0.00978914	0.0335278	0.0151131	BP
GO:0060137	maternal process involved in parturition	1/143	13/189811	0.00975011	0.0335278	0.0151131	BP
GO:0097156	fasciculation of motor neuron axon	1/143	13/189811	0.00975011	0.0335278	0.0151131	BP
GO:0021830	interneuron migration from the subpallium to the cortex	1/143	14/189811	0.0104962	0.0347898	0.0156819	BP
GO:0021943	formation of radial glial scaffolds	1/143	14/189811	0.0104962	0.0347898	0.0156819	BP
GO:2001150	positive regulation of dipeptide transmembrane transport	1/143	14/189811	0.0104962	0.0347898	0.0156819	BP
GO:0048013	ephrin receptor signaling pathway	2/143	205/189811	0.0106641	0.0350636	0.0158053	BP
GO:0006812	cation transport	2/143	209/189811	0.0110637	0.0355411	0.0160206	BP
GO:0015872	dopamine transport	1/143	15/189811	0.0112417	0.0355411	0.0160206	BP
GO:0042423	catecholamine biosynthetic process	1/143	15/189811	0.0112417	0.0355411	0.0160206	BP
GO:0048513	animal organ development	1/143	15/189811	0.0112417	0.0355411	0.0160206	BP
GO:0003215	cardiac right ventricle morphogenesis	1/143	16/189811	0.0119867	0.0370416	0.0166969	BP
GO:0098700	neurotransmitter loading into synaptic vesicle	1/143	16/189811	0.0119867	0.0370416	0.0166969	BP
GO:0030574	collagen catabolic process	2/143	231/189811	0.013377	0.040132	0.01809	BP
GO:0038166	angiotensin-activated signaling pathway	1/143	18/189811	0.013475	0.040132	0.01809	BP
GO:0055123	digestive system development	1/143	18/189811	0.013475	0.040132	0.01809	BP
GO:0060413	atrial septum morphogenesis	1/143	18/189811	0.013475	0.040132	0.01809	BP
GO:1905098	negative regulation of guanyl-nucleotide exchange factor activity	1/143	18/189811	0.013475	0.040132	0.01809	BP
GO:0010310	regulation of hydrogen peroxide metabolic process	1/143	19/189811	0.0142183	0.0411529	0.0185501	BP
GO:0015842	aminergic neurotransmitter loading into synaptic vesicle	1/143	19/189811	0.0142183	0.0411529	0.0185501	BP
GO:0046959	habituation	1/143	20/189811	0.014961	0.0421163	0.0189844	BP
GO:0071244	cellular response to carbon dioxide	1/143	20/189811	0.014961	0.0421163	0.0189844	BP
GO:1903912	negative regulation of endoplasmic reticulum stress-induced eIF2 alpha phosphorylation	1/143	20/189811	0.014961	0.0421163	0.0189844	BP
GO:2001225	regulation of chloride transport	1/143	20/189811	0.014961	0.0421163	0.0189844	BP
GO:0007267	cell-cell signaling	2/143	250/189811	0.0155284	0.0434162	0.0195703	BP
GO:0060125	negative regulation of growth hormone secretion	1/143	21/189811	0.0157032	0.0436082	0.0196569	BP
GO:0007286	spermatid development	2/143	258/189811	0.0164757	0.0448445	0.0202142	BP
GO:0015670	carbon dioxide transport	1/143	22/189811	0.0164448	0.0448445	0.0202142	BP
GO:0036302	atrioventricular canal development	1/143	22/189811	0.0164448	0.0448445	0.0202142	BP
GO:0001714	endodermal cell fate specification	1/143	23/189811	0.0171859	0.0461661	0.0208099	BP
GO:0003139	secondary heart field specification	1/143	24/189811	0.0179264	0.0469284	0.0211535	BP
GO:0021532	neural tube patterning	1/143	24/189811	0.0179264	0.0469284	0.0211535	BP
GO:0015844	monoamine transport	1/143	25/189811	0.0186664	0.0473573	0.0213469	BP
GO:0035066	positive regulation of histone acetylation	1/143	25/189811	0.0186664	0.0473573	0.0213469	BP
GO:0035627	ceramide transport	1/143	25/189811	0.0186664	0.0473573	0.0213469	BP
GO:0061669	spontaneous neurotransmitter secretion	1/143	25/189811	0.0186664	0.0473573	0.0213469	BP
GO:0032940	secretion by cell	1/143	26/189811	0.0194058	0.0477592	0.021528	BP
GO:0045444	fat cell differentiation	2/143	278/189811	0.0189488	0.0477592	0.021528	BP
GO:0050766	positive regulation of phagocytosis	2/143	281/189811	0.0193324	0.0477592	0.021528	BP
GO:0097155	fasciculation of sensory neuron axon	1/143	26/189811	0.0194058	0.0477592	0.021528	BP
GO:0048665	neuron fate specification	1/143	27/189811	0.0201447	0.0492825	0.0222147	BP
GO:0042995	cell projection	7/143	479/189811	9.70023e-08	7.97359e-06	3.59419e-06	CC
GO:0005771	multivesicular body	5/143	218/189811	7.78855e-07	3.20109e-05	1.44293e-05	CC
GO:0043292	contractile fiber	3/143	66/189811	1.85032e-05	0.000422491	0.000190443	CC
GO:0005793	endoplasmic reticulum-Golgi intermediate compartment	5/143	445/189811	2.46462e-05	0.000494423	0.000222867	CC
GO:0071914	prominosome	2/143	17/189811	7.60847e-05	0.00101166	0.000456016	CC
GO:0097730	non-motile cilium	3/143	152/189811	0.000221272	0.00237949	0.00107258	CC
GO:0030134	COPII-coated ER to Golgi transport vesicle	3/143	158/189811	0.000247892	0.0024258	0.00109346	CC
GO:0030658	transport vesicle membrane	3/143	163/189811	0.00027159	0.0025369	0.00114354	CC
GO:0060170	ciliary membrane	3/143	218/189811	0.000633316	0.00491118	0.00221377	CC
GO:0042589	zymogen granule membrane	2/143	86/189811	0.00197626	0.0108299	0.00488171	CC
GO:0031528	microvillus membrane	2/143	148/189811	0.00570501	0.0244246	0.0110097	CC
GO:0005604	basement membrane	3/143	500/189811	0.00660075	0.0275323	0.0124105	CC
GO:0060473	cortical granule	1/143	19/189811	0.0142183	0.0411529	0.0185501	CC
GO:0005902	microvillus	2/143	269/189811	0.0178176	0.0469284	0.0211535	CC
GO:0032440	2-alkenal reductase [NAD(P)+] activity	2/143	10/189811	2.52625e-05	0.000494423	0.000222867	MF
GO:0004994	somatostatin receptor activity	2/143	14/189811	5.09853e-05	0.000776109	0.00034984	MF
GO:0030414	peptidase inhibitor activity	3/143	106/189811	7.63049e-05	0.00101166	0.000456016	MF
GO:0036132	13-prostaglandin reductase activity	2/143	24/189811	0.000153873	0.00170924	0.00077046	MF
GO:0047522	15-oxoprostaglandin 13-oxidase activity	2/143	24/189811	0.000153873	0.00170924	0.00077046	MF
GO:0004869	cysteine-type endopeptidase inhibitor activity	3/143	176/189811	0.000339921	0.00303712	0.00136902	MF
GO:0003756	protein disulfide isomerase activity	3/143	180/189811	0.000362968	0.00310791	0.00140093	MF
GO:0004866	endopeptidase inhibitor activity	3/143	180/189811	0.000362968	0.00310791	0.00140093	MF
GO:0017168	5-oxoprolinase (ATP-hydrolyzing) activity	2/143	54/189811	0.000786056	0.00566788	0.00255486	MF
GO:0103025	alpha-amylase activity (releasing maltohexaose)	2/143	55/189811	0.000815315	0.00577749	0.00260427	MF
GO:0004556	alpha-amylase activity	2/143	58/189811	0.00090621	0.00620754	0.00279812	MF
GO:0001540	amyloid-beta binding	3/143	260/189811	0.00105227	0.00697556	0.00314432	MF
GO:0004568	chitinase activity	2/143	67/189811	0.00120674	0.00751472	0.00338735	MF
GO:0005544	calcium-dependent phospholipid binding	3/143	302/189811	0.0016141	0.00947709	0.00427191	MF
GO:0005355	glucose transmembrane transporter activity	2/143	86/189811	0.00197626	0.0108299	0.00488171	MF
GO:0005536	glucose binding	2/143	91/189811	0.00220872	0.0117894	0.00531421	MF
GO:0042277	peptide binding	3/143	339/189811	0.00223968	0.0118014	0.00531962	MF
GO:0008061	chitin binding	2/143	140/189811	0.00512303	0.0228866	0.0103164	MF
GO:0004022	alcohol dehydrogenase (NAD+) activity	2/143	142/189811	0.00526581	0.0232715	0.0104899	MF
GO:0005254	chloride channel activity	2/143	148/189811	0.00570501	0.0244246	0.0110097	MF
GO:0002020	protease binding	3/143	487/189811	0.00614147	0.0260221	0.0117298	MF
GO:0048029	monosaccharide binding	2/143	163/189811	0.00687357	0.0279707	0.0126081	MF
GO:0031750	D3 dopamine receptor binding	1/143	10/189811	0.0075085	0.0293904	0.0132481	MF
GO:0070001	aspartic-type peptidase activity	1/143	10/189811	0.0075085	0.0293904	0.0132481	MF
GO:0051213	dioxygenase activity	2/143	178/189811	0.008141	0.0307966	0.0138819	MF
GO:0005335	serotonin:sodium symporter activity	1/143	12/189811	0.00900347	0.0319002	0.0143794	MF
GO:0001530	lipopolysaccharide binding	2/143	197/189811	0.0098847	0.0335753	0.0151345	MF
GO:0008109	N-acetyllactosaminide beta-1,6-N-acetylglucosaminyltransferase activity	1/143	15/189811	0.0112417	0.0355411	0.0160206	MF
GO:0042923	neuropeptide binding	1/143	16/189811	0.0119867	0.0370416	0.0166969	MF
GO:0015485	cholesterol binding	2/143	235/189811	0.0138182	0.0408582	0.0184173	MF
GO:0005003	ephrin receptor activity	1/143	23/189811	0.0171859	0.0461661	0.0208099	MF
GO:0008188	neuropeptide receptor activity	1/143	24/189811	0.0179264	0.0469284	0.0211535	MF
GO:0008504	monoamine transmembrane transporter activity	1/143	25/189811	0.0186664	0.0473573	0.0213469	MF
GO:0031749	D2 dopamine receptor binding	1/143	26/189811	0.0194058	0.0477592	0.021528	MF
