# Supplementary material for: Comparative transcriptomes of nine tissues for the Heilongjiang brown frog (Rana amurensis)
Source: Sci Rep. 2022 Dec 1;12:20759. doi: 10.1038/s41598-022-24631-6 (PMC9715712; doi:10.1038/s41598-022-24631-6)
Supplement: Supplementary file 27 — Supplementary Table S22. [file 41598_2022_24631_MOESM27_ESM.xlsx]

## Sheet: Downregulated UEGs of stomach
Table S22. GO and KEGG enrichment results of downregulated UEGs in stomach.
ID	Description	GeneRatio	BgRatio	pvalue	p.adjust	qvalue	Ontology
GO:0001837	epithelial to mesenchymal transition	1/4	100/189811	0.002105711	0.005404445	NA	BP
GO:0006338	chromatin remodeling	1/4	411/189811	0.008633224	0.009519578	NA	BP
GO:0008088	axo-dendritic transport	1/4	46/189811	0.000969041	0.005404445	NA	BP
GO:0019985	translesion synthesis	1/4	301/189811	0.006328129	0.009502193	NA	BP
GO:0032480	negative regulation of type I interferon production	1/4	281/189811	0.00590859	0.009502193	NA	BP
GO:0033280	response to vitamin D	1/4	370/189811	0.007774522	0.009502193	NA	BP
GO:0043624	cellular protein complex disassembly	1/4	19/189811	0.000400341	0.004403755	NA	BP
GO:0043627	response to estrogen	1/4	486/189811	0.010202579	0.010202579	NA	BP
GO:0046596	regulation of viral entry into host cell	1/4	369/189811	0.007753571	0.009502193	NA	BP
GO:0060333	interferon-gamma-mediated signaling pathway	1/4	469/189811	0.009847022	0.010202579	NA	BP
GO:0071276	cellular response to cadmium ion	1/4	104/189811	0.00218987	0.005404445	NA	BP
GO:1902186	regulation of viral release from host cell	1/4	361/189811	0.007585952	0.009502193	NA	BP
GO:0001650	fibrillar center	1/4	412/189811	0.008654161	0.009519578	NA	CC
GO:0005776	autophagosome	1/4	284/189811	0.005971529	0.009502193	NA	CC
GO:0031011	Ino80 complex	1/4	87/189811	0.001832157	0.005404445	NA	CC
GO:0032279	asymmetric synapse	1/4	51/189811	0.001074329	0.005404445	NA	CC
GO:0071339	MLL1 complex	1/4	167/189811	0.003514676	0.007732288	NA	CC
GO:0090575	RNA polymerase II transcription regulator complex	1/4	214/189811	0.004502164	0.009004327	NA	CC
GO:0099523	presynaptic cytosol	1/4	66/189811	0.001390143	0.005404445	NA	CC
GO:0031686	A1 adenosine receptor binding	1/4	18/189811	0.000379274	0.004403755	NA	MF
GO:0043531	ADP binding	1/4	356/189811	0.007481179	0.009502193	NA	MF
GO:1990837	sequence-specific double-stranded DNA binding	1/4	105/189811	0.002210909	0.005404445	NA	MF
