# Supplementary material for: Comparative transcriptomes of nine tissues for the Heilongjiang brown frog (Rana amurensis)
Source: Sci Rep. 2022 Dec 1;12:20759. doi: 10.1038/s41598-022-24631-6 (PMC9715712; doi:10.1038/s41598-022-24631-6)
Supplement: Supplementary file 28 — Supplementary Table S23. [file 41598_2022_24631_MOESM28_ESM.xlsx]

## Sheet: Hub genes of stomach
Table S23. GO and KEGG enrichment results of hub genes in stomach.
ID	Description	GeneRatio	BgRatio	pvalue	p.adjust	qvalue	Ontology
GO:0000302	response to reactive oxygen species	1/18	178/189811	0.016746812	0.026358484	NA	BP
GO:0001649	osteoblast differentiation	1/18	301/189811	0.02816391	0.0334253	NA	BP
GO:0001657	ureteric bud development	1/18	74/189811	0.006994613	0.017399824	NA	BP
GO:0002042	cell migration involved in sprouting angiogenesis	1/18	55/189811	0.005203121	0.016055344	NA	BP
GO:0003007	heart morphogenesis	1/18	177/189811	0.016653473	0.026358484	NA	BP
GO:0006605	protein targeting	1/18	315/189811	0.029455451	0.034578138	NA	BP
GO:0006625	protein targeting to peroxisome	1/18	134/189811	0.012631973	0.023521604	NA	BP
GO:0006641	triglyceride metabolic process	1/18	131/189811	0.012350824	0.023401561	NA	BP
GO:0006816	calcium ion transport	1/18	319/189811	0.029824165	0.034634514	NA	BP
GO:0006817	phosphate ion transport	1/18	150/189811	0.014130156	0.024704274	NA	BP
GO:0006887	exocytosis	2/18	446/189811	0.000822085	0.00986502	NA	BP
GO:0006895	Golgi to endosome transport	1/18	66/189811	0.006240672	0.016438843	NA	BP
GO:0006904	vesicle docking involved in exocytosis	1/18	149/189811	0.014036583	0.024704274	NA	BP
GO:0007169	transmembrane receptor protein tyrosine kinase signaling pathway	1/18	283/189811	0.026500972	0.032688464	NA	BP
GO:0008203	cholesterol metabolic process	1/18	429/189811	0.039912107	0.041427841	NA	BP
GO:0009060	aerobic respiration	1/18	438/189811	0.040733085	0.041501633	NA	BP
GO:0009116	nucleoside metabolic process	1/18	210/189811	0.019729244	0.026971625	NA	BP
GO:0009642	response to light intensity	1/18	23/189811	0.002178969	0.013091278	NA	BP
GO:0009650	UV protection	1/18	64/189811	0.006052102	0.016340676	NA	BP
GO:0010193	response to ozone	1/18	62/189811	0.005863499	0.016237381	NA	BP
GO:0010288	response to lead ion	1/18	75/189811	0.007088817	0.017399824	NA	BP
GO:0010842	retina layer formation	1/18	97/189811	0.009159184	0.018318368	NA	BP
GO:0010923	negative regulation of phosphatase activity	3/18	226/189811	1.34E-06	7.24E-05	NA	BP
GO:0014068	positive regulation of phosphatidylinositol 3-kinase signaling	1/18	173/189811	0.016280034	0.026358484	NA	BP
GO:0014823	response to activity	1/18	129/189811	0.01216335	0.023401561	NA	BP
GO:0019882	antigen processing and presentation	1/18	92/189811	0.008689004	0.017897551	NA	BP
GO:0020027	hemoglobin metabolic process	1/18	37/189811	0.003503102	0.013511966	NA	BP
GO:0030308	negative regulation of cell growth	1/18	393/189811	0.036621555	0.039159683	NA	BP
GO:0030318	melanocyte differentiation	1/18	46/189811	0.004353454	0.015011647	NA	BP
GO:0032355	response to estradiol	1/18	344/189811	0.032125631	0.035403756	NA	BP
GO:0032402	melanosome transport	1/18	60/189811	0.005674862	0.016128554	NA	BP
GO:0032456	endocytic recycling	1/18	189/189811	0.017772988	0.026659483	NA	BP
GO:0032465	regulation of cytokinesis	1/18	188/189811	0.017679741	0.026659483	NA	BP
GO:0032482	Rab protein signal transduction	1/18	349/189811	0.032585305	0.035547605	NA	BP
GO:0032868	response to insulin	1/18	246/189811	0.023074267	0.029666915	NA	BP
GO:0032958	inositol phosphate biosynthetic process	1/18	47/189811	0.004447895	0.015011647	NA	BP
GO:0033189	response to vitamin A	1/18	71/189811	0.006711948	0.017259295	NA	BP
GO:0033197	response to vitamin E	1/18	35/189811	0.003314042	0.013256169	NA	BP
GO:0033591	response to L-ascorbic acid	1/18	20/189811	0.001895011	0.013091278	NA	BP
GO:0034599	cellular response to oxidative stress	1/18	417/189811	0.038816438	0.040700731	NA	BP
GO:0042542	response to hydrogen peroxide	1/18	328/189811	0.030653287	0.034847948	NA	BP
GO:0042744	hydrogen peroxide catabolic process	1/18	340/189811	0.031757743	0.035359137	NA	BP
GO:0043320	natural killer cell degranulation	1/18	30/189811	0.002841244	0.013091278	NA	BP
GO:0043647	inositol phosphate metabolic process	1/18	85/189811	0.008030399	0.017699655	NA	BP
GO:0045471	response to ethanol	1/18	338/189811	0.03157375	0.035359137	NA	BP
GO:0045765	regulation of angiogenesis	1/18	152/189811	0.014317278	0.024704274	NA	BP
GO:0045921	positive regulation of exocytosis	1/18	92/189811	0.008689004	0.017897551	NA	BP
GO:0046854	phosphatidylinositol phosphorylation	1/18	199/189811	0.018704998	0.026672958	NA	BP
GO:0048013	ephrin receptor signaling pathway	1/18	205/189811	0.019263803	0.026672958	NA	BP
GO:0050766	positive regulation of phagocytosis	1/18	281/189811	0.026316035	0.032688464	NA	BP
GO:0051262	protein tetramerization	1/18	201/189811	0.0188913	0.026672958	NA	BP
GO:0051781	positive regulation of cell division	1/18	179/189811	0.016840143	0.026358484	NA	BP
GO:0055093	response to hyperoxia	1/18	59/189811	0.00558053	0.016128554	NA	BP
GO:0061512	protein localization to cilium	1/18	85/189811	0.008030399	0.017699655	NA	BP
GO:0070257	positive regulation of mucus secretion	1/18	32/189811	0.003030388	0.013091278	NA	BP
GO:0070542	response to fatty acid	1/18	58/189811	0.005486191	0.016128554	NA	BP
GO:0071363	cellular response to growth factor stimulus	1/18	147/189811	0.01384941	0.024704274	NA	BP
GO:0071985	multivesicular body sorting pathway	1/18	40/189811	0.003786629	0.013631865	NA	BP
GO:0080184	response to phenylpropanoid	1/18	12/189811	0.001137414	0.012097404	NA	BP
GO:0097278	complement-dependent cytotoxicity	1/18	13/189811	0.001232143	0.012097404	NA	BP
GO:1903307	positive regulation of regulated secretory pathway	1/18	15/189811	0.001421576	0.012794185	NA	BP
GO:1903428	positive regulation of reactive oxygen species biosynthetic process	1/18	27/189811	0.002557463	0.013091278	NA	BP
GO:1990182	exosomal secretion	1/18	19/189811	0.001800341	0.013091278	NA	BP
GO:0001650	fibrillar center	1/18	412/189811	0.03835956	0.040616005	NA	CC
GO:0001750	photoreceptor outer segment	1/18	187/189811	0.017586486	0.026659483	NA	CC
GO:0005758	mitochondrial intermembrane space	1/18	455/189811	0.042282012	0.042677171	NA	CC
GO:0005778	peroxisomal membrane	1/18	290/189811	0.027147989	0.032688464	NA	CC
GO:0005782	peroxisomal matrix	1/18	223/189811	0.020938415	0.02782227	NA	CC
GO:0005793	endoplasmic reticulum-Golgi intermediate compartment	2/18	445/189811	0.000818444	0.00986502	NA	CC
GO:0005902	microvillus	2/18	269/189811	0.000301595	0.00465318	NA	CC
GO:0019897	extrinsic component of plasma membrane	1/18	205/189811	0.019263803	0.026672958	NA	CC
GO:0030139	endocytic vesicle	1/18	291/189811	0.027240387	0.032688464	NA	CC
GO:0030141	secretory granule	1/18	261/189811	0.024464842	0.031084741	NA	CC
GO:0030667	secretory granule membrane	1/18	218/189811	0.020473516	0.027639247	NA	CC
GO:0031528	microvillus membrane	2/18	148/189811	9.16E-05	0.001979344	NA	CC
GO:0032154	cleavage furrow	1/18	433/189811	0.040277068	0.041427841	NA	CC
GO:0032585	multivesicular body membrane	1/18	50/189811	0.004731168	0.015483824	NA	CC
GO:0033093	Weibel-Palade body	1/18	31/189811	0.00293582	0.013091278	NA	CC
GO:0033162	melanosome membrane	1/18	91/189811	0.008594943	0.017897551	NA	CC
GO:0034774	secretory granule lumen	1/18	200/189811	0.018798153	0.026672958	NA	CC
GO:0045171	intercellular bridge	1/18	176/189811	0.016560126	0.026358484	NA	CC
GO:0055037	recycling endosome	1/18	484/189811	0.044918849	0.044918849	NA	CC
GO:0055038	recycling endosome membrane	1/18	384/189811	0.035797255	0.038661035	NA	CC
GO:0070382	exocytic vesicle	2/18	107/189811	4.79E-05	0.001292832	NA	CC
GO:0071914	prominosome	2/18	17/189811	1.15E-06	7.24E-05	NA	CC
GO:1904813	ficolin-1-rich granule lumen	1/18	225/189811	0.021124316	0.02782227	NA	CC
GO:0000832	inositol hexakisphosphate 5-kinase activity	1/18	29/189811	0.002746658	0.013091278	NA	MF
GO:0001786	phosphatidylserine binding	1/18	202/189811	0.018984438	0.026672958	NA	MF
GO:0004046	aminoacylase activity	1/18	28/189811	0.002652065	0.013091278	NA	MF
GO:0004096	catalase activity	1/18	153/189811	0.014410826	0.024704274	NA	MF
GO:0004714	transmembrane receptor protein tyrosine kinase activity	1/18	177/189811	0.016653473	0.026358484	NA	MF
GO:0004731	purine-nucleoside phosphorylase activity	1/18	34/189811	0.003219499	0.013256169	NA	MF
GO:0005003	ephrin receptor activity	1/18	23/189811	0.002178969	0.013091278	NA	MF
GO:0005005	transmembrane-ephrin receptor activity	1/18	54/189811	0.005108747	0.016055344	NA	MF
GO:0005229	intracellular calcium activated chloride channel activity	1/18	85/189811	0.008030399	0.017699655	NA	MF
GO:0005546	phosphatidylinositol-4,5-bisphosphate binding	1/18	323/189811	0.030192746	0.034689538	NA	MF
GO:0008106	alcohol dehydrogenase (NADP+) activity	1/18	121/189811	0.011413116	0.022411209	NA	MF
GO:0015485	cholesterol binding	2/18	235/189811	0.000230489	0.0041488	NA	MF
GO:0016209	antioxidant activity	1/18	83/189811	0.00784215	0.017699655	NA	MF
GO:0016684	oxidoreductase activity, acting on peroxide as acceptor	1/18	18/189811	0.001705662	0.013091278	NA	MF
GO:0019003	GDP binding	1/18	290/189811	0.027147989	0.032688464	NA	MF
GO:0019902	phosphatase binding	3/18	262/189811	2.09E-06	7.52E-05	NA	MF
GO:0030306	ADP-ribosylation factor binding	1/18	40/189811	0.003786629	0.013631865	NA	MF
GO:0031489	myosin V binding	1/18	81/189811	0.007653868	0.017699655	NA	MF
GO:0042043	neurexin family protein binding	1/18	93/189811	0.008783057	0.017897551	NA	MF
GO:0051959	dynein light intermediate chain binding	1/18	243/189811	0.022795927	0.029662171	NA	MF
GO:0052723	inositol hexakisphosphate 1-kinase activity	1/18	29/189811	0.002746658	0.013091278	NA	MF
GO:0052724	inositol hexakisphosphate 3-kinase activity	1/18	29/189811	0.002746658	0.013091278	NA	MF
