# Supplementary material for: Comparative transcriptomes of nine tissues for the Heilongjiang brown frog (Rana amurensis)
Source: Sci Rep. 2022 Dec 1;12:20759. doi: 10.1038/s41598-022-24631-6 (PMC9715712; doi:10.1038/s41598-022-24631-6)
Supplement: Supplementary file 29 — Supplementary Table S24. [file 41598_2022_24631_MOESM29_ESM.xlsx]

## Sheet: Upregulated UEGs of heart
Table S24. GO and KEGG enrichment results of upregulated UEGs in heart.
ID	Description	GeneRatio	BgRatio	pvalue	p.adjust	qvalue	Ontology
GO:0060048	cardiac muscle contraction	12/166	232/189811	4.29611e-18	2.6507e-15	9.76799e-16	BP
GO:0055008	cardiac muscle tissue morphogenesis	9/166	161/189811	3.41965e-14	8.79457e-12	3.24085e-12	BP
GO:0090131	mesenchyme migration	6/166	30/189811	2.38319e-13	3.67608e-11	1.35466e-11	BP
GO:0061049	cell growth involved in cardiac muscle cell development	6/166	38/189811	1.10165e-12	1.35943e-10	5.0096e-11	BP
GO:0002027	regulation of heart rate	7/166	88/189811	2.05947e-12	2.11782e-10	7.80431e-11	BP
GO:0045162	clustering of voltage-gated sodium channels	5/166	32/189811	9.51201e-11	8.38416e-09	3.08962e-09	BP
GO:0030240	skeletal muscle thin filament assembly	7/166	157/189811	1.25631e-10	9.0054e-09	3.31855e-09	BP
GO:0055003	cardiac myofibril assembly	7/166	158/189811	1.31359e-10	9.0054e-09	3.31855e-09	BP
GO:0033275	actin-myosin filament sliding	4/166	12/189811	2.77705e-10	1.71344e-08	6.31414e-09	BP
GO:0051146	striated muscle cell differentiation	5/166	40/189811	3.09058e-10	1.73354e-08	6.38819e-09	BP
GO:0006936	muscle contraction	9/166	466/189811	4.51408e-10	2.32099e-08	8.553e-09	BP
GO:0042391	regulation of membrane potential	8/166	344/189811	1.00782e-09	4.78325e-08	1.76266e-08	BP
GO:0002026	regulation of the force of heart contraction	5/166	79/189811	1.02979e-08	3.80534e-07	1.40229e-07	BP
GO:0045214	sarcomere organization	7/166	387/189811	6.36624e-08	1.87046e-06	6.89277e-07	BP
GO:0060038	cardiac muscle cell proliferation	4/166	42/189811	6.15221e-08	1.87046e-06	6.89277e-07	BP
GO:0032781	positive regulation of ATPase activity	5/166	122/189811	9.18822e-08	2.36207e-06	8.70439e-07	BP
GO:0070374	positive regulation of ERK1 and ERK2 cascade	7/166	411/189811	9.56245e-08	2.36207e-06	8.70439e-07	BP
GO:0086004	regulation of cardiac muscle cell contraction	4/166	57/189811	2.14906e-07	4.78154e-06	1.76203e-06	BP
GO:0007519	skeletal muscle tissue development	5/166	164/189811	4.00036e-07	8.5111e-06	3.1364e-06	BP
GO:0003009	skeletal muscle contraction	4/166	90/189811	1.35922e-06	2.62075e-05	9.65763e-06	BP
GO:0002175	protein localization to paranode region of axon	3/166	26/189811	1.68275e-06	3.14623e-05	1.15941e-05	BP
GO:0071205	protein localization to juxtaparanode region of axon	3/166	28/189811	2.11753e-06	3.62922e-05	1.33739e-05	BP
GO:0045760	positive regulation of action potential	3/166	29/189811	2.36035e-06	3.93604e-05	1.45045e-05	BP
GO:0006937	regulation of muscle contraction	4/166	108/189811	2.81599e-06	4.57228e-05	1.68491e-05	BP
GO:0001947	heart looping	4/166	110/189811	3.02945e-06	4.79274e-05	1.76616e-05	BP
GO:0035725	sodium ion transmembrane transport	4/166	135/189811	6.82663e-06	0.000100286	3.69562e-05	BP
GO:0030913	paranodal junction assembly	3/166	42/189811	7.35387e-06	0.000103121	3.80009e-05	BP
GO:0090136	epithelial cell-cell adhesion	3/166	42/189811	7.35387e-06	0.000103121	3.80009e-05	BP
GO:0048739	cardiac muscle fiber development	4/166	159/189811	1.30115e-05	0.000174523	6.4313e-05	BP
GO:0001921	positive regulation of receptor recycling	3/166	56/189811	1.75977e-05	0.000221588	8.16566e-05	BP
GO:0070885	negative regulation of calcineurin-NFAT signaling cascade	3/166	58/189811	1.95634e-05	0.000241413	8.89621e-05	BP
GO:0001570	vasculogenesis	4/166	189/189811	2.56071e-05	0.000309795	0.000114162	BP
GO:0086016	AV node cell action potential	2/166	11/189811	4.15971e-05	0.000474461	0.000174842	BP
GO:0086046	membrane depolarization during SA node cell action potential	2/166	11/189811	4.15971e-05	0.000474461	0.000174842	BP
GO:0014842	regulation of skeletal muscle satellite cell proliferation	2/166	12/189811	4.98878e-05	0.000540013	0.000198998	BP
GO:0086048	membrane depolarization during bundle of His cell action potential	2/166	12/189811	4.98878e-05	0.000540013	0.000198998	BP
GO:0019674	NAD metabolic process	3/166	82/189811	5.52898e-05	0.000588169	0.000216744	BP
GO:0098903	regulation of membrane repolarization during action potential	2/166	13/189811	5.89243e-05	0.000605938	0.000223292	BP
GO:0006518	peptide metabolic process	3/166	85/189811	6.15454e-05	0.000614361	0.000226396	BP
GO:0070307	lens fiber cell development	2/166	15/189811	7.92299e-05	0.00074068	0.000272945	BP
GO:0086012	membrane depolarization during cardiac muscle cell action potential	2/166	15/189811	7.92299e-05	0.00074068	0.000272945	BP
GO:0086045	membrane depolarization during AV node cell action potential	2/166	15/189811	7.92299e-05	0.00074068	0.000272945	BP
GO:1902305	regulation of sodium ion transmembrane transport	2/166	15/189811	7.92299e-05	0.00074068	0.000272945	BP
GO:0003360	brainstem development	2/166	16/189811	9.04964e-05	0.000786426	0.000289803	BP
GO:0060372	regulation of atrial cardiac muscle cell membrane repolarization	2/166	16/189811	9.04964e-05	0.000786426	0.000289803	BP
GO:0070100	negative regulation of chemokine-mediated signaling pathway	2/166	16/189811	9.04964e-05	0.000786426	0.000289803	BP
GO:1901841	regulation of high voltage-gated calcium channel activity	2/166	16/189811	9.04964e-05	0.000786426	0.000289803	BP
GO:0070588	calcium ion transmembrane transport	4/166	267/189811	9.76378e-05	0.000836702	0.00030833	BP
GO:0060371	regulation of atrial cardiac muscle cell membrane depolarization	2/166	17/189811	0.000102504	0.000843262	0.000310748	BP
GO:0061577	calcium ion transmembrane transport via high voltage-gated calcium channel	2/166	17/189811	0.000102504	0.000843262	0.000310748	BP
GO:0098735	positive regulation of the force of heart contraction	2/166	17/189811	0.000102504	0.000843262	0.000310748	BP
GO:0043217	myelin maintenance	2/166	18/189811	0.00011525	0.000900118	0.000331699	BP
GO:0060373	regulation of ventricular cardiac muscle cell membrane depolarization	2/166	18/189811	0.00011525	0.000900118	0.000331699	BP
GO:1901898	negative regulation of relaxation of cardiac muscle	2/166	18/189811	0.00011525	0.000900118	0.000331699	BP
GO:0010765	positive regulation of sodium ion transport	3/166	106/189811	0.000118602	0.000903427	0.000332919	BP
GO:0030239	myofibril assembly	3/166	106/189811	0.000118602	0.000903427	0.000332919	BP
GO:0030210	heparin biosynthetic process	2/166	19/189811	0.000128735	0.000968651	0.000356954	BP
GO:0019800	peptide cross-linking via chondroitin 4-sulfate glycosaminoglycan	2/166	20/189811	0.000142956	0.00105005	0.00038695	BP
GO:0001780	neutrophil homeostasis	2/166	22/189811	0.000173605	0.0012312	0.000453704	BP
GO:0014894	response to denervation involved in regulation of muscle adaptation	2/166	22/189811	0.000173605	0.0012312	0.000453704	BP
GO:0030521	androgen receptor signaling pathway	3/166	132/189811	0.000226522	0.00151918	0.000559826	BP
GO:0030949	positive regulation of vascular endothelial growth factor receptor signaling pathway	2/166	26/189811	0.000243688	0.0015662	0.000577156	BP
GO:0045471	response to ethanol	4/166	338/189811	0.000240105	0.0015662	0.000577156	BP
GO:0086015	SA node cell action potential	2/166	26/189811	0.000243688	0.0015662	0.000577156	BP
GO:0051725	protein de-ADP-ribosylation	2/166	27/189811	0.000263032	0.0016731	0.000616547	BP
GO:0071872	cellular response to epinephrine stimulus	2/166	28/189811	0.000283102	0.00176438	0.000650186	BP
GO:0051694	pointed-end actin filament capping	2/166	30/189811	0.000325417	0.00200783	0.000739896	BP
GO:0010831	positive regulation of myotube differentiation	2/166	31/189811	0.00034766	0.00212382	0.000782643	BP
GO:0019228	neuronal action potential	3/166	156/189811	0.000369506	0.00221345	0.000815669	BP
GO:0007162	negative regulation of cell adhesion	3/166	158/189811	0.000383503	0.00227521	0.000838429	BP
GO:0034446	substrate adhesion-dependent cell spreading	3/166	164/189811	0.000427529	0.00248854	0.000917044	BP
GO:0032680	regulation of tumor necrosis factor production	2/166	35/189811	0.000443833	0.0025593	0.000943118	BP
GO:0040017	positive regulation of locomotion	3/166	173/189811	0.000499446	0.00280144	0.00103235	BP
GO:0045200	establishment of neuroblast polarity	2/166	37/189811	0.000496224	0.00280144	0.00103235	BP
GO:0051899	membrane depolarization	2/166	37/189811	0.000496224	0.00280144	0.00103235	BP
GO:0007219	Notch signaling pathway	4/166	412/189811	0.000505788	0.00281145	0.00103604	BP
GO:0055117	regulation of cardiac muscle contraction	2/166	38/189811	0.000523491	0.00285835	0.00105332	BP
GO:0010460	positive regulation of heart rate	2/166	41/189811	0.000609564	0.00316051	0.00116467	BP
GO:0086014	atrial cardiac muscle cell action potential	2/166	41/189811	0.000609564	0.00316051	0.00116467	BP
GO:0030241	skeletal muscle myosin thick filament assembly	3/166	187/189811	0.00062597	0.00319193	0.00117625	BP
GO:0010881	regulation of cardiac muscle contraction by regulation of the release of sequestered calcium ion	2/166	42/189811	0.000639674	0.00320877	0.00118245	BP
GO:0032429	regulation of phospholipase A2 activity	2/166	42/189811	0.000639674	0.00320877	0.00118245	BP
GO:0035994	response to muscle stretch	2/166	44/189811	0.000702017	0.00343765	0.0012668	BP
GO:0045762	positive regulation of adenylate cyclase activity	2/166	44/189811	0.000702017	0.00343765	0.0012668	BP
GO:0051963	regulation of synapse assembly	2/166	45/189811	0.000734247	0.00351186	0.00129414	BP
GO:0086002	cardiac muscle cell action potential involved in contraction	2/166	45/189811	0.000734247	0.00351186	0.00129414	BP
GO:2000146	negative regulation of cell motility	2/166	45/189811	0.000734247	0.00351186	0.00129414	BP
GO:0042417	dopamine metabolic process	2/166	46/189811	0.000767181	0.00361336	0.00133155	BP
GO:0009725	response to hormone	3/166	202/189811	0.000782419	0.00362972	0.00133757	BP
GO:0060402	calcium ion transport into cytosol	2/166	47/189811	0.000800818	0.00366003	0.00134875	BP
GO:0071691	cardiac muscle thin filament assembly	2/166	47/189811	0.000800818	0.00366003	0.00134875	BP
GO:0071688	striated muscle myosin thick filament assembly	3/166	205/189811	0.000816412	0.00370387	0.0013649	BP
GO:0007492	endoderm development	2/166	48/189811	0.000835156	0.00376125	0.00138604	BP
GO:0001569	branching involved in blood vessel morphogenesis	2/166	49/189811	0.000870195	0.00389065	0.00143373	BP
GO:0019216	regulation of lipid metabolic process	3/166	214/189811	0.000923976	0.00410139	0.00151139	BP
GO:0034765	regulation of ion transmembrane transport	4/166	491/189811	0.000969522	0.00427282	0.00157456	BP
GO:0030865	cortical cytoskeleton organization	2/166	52/189811	0.0009795	0.00428618	0.00157948	BP
GO:0006198	cAMP catabolic process	2/166	54/189811	0.00105585	0.00458774	0.00169061	BP
GO:0032743	positive regulation of interleukin-2 production	2/166	56/189811	0.00113497	0.00482949	0.0017797	BP
GO:0046928	regulation of neurotransmitter secretion	2/166	57/189811	0.00117557	0.00493418	0.00181828	BP
GO:0061179	negative regulation of insulin secretion involved in cellular response to glucose stimulus	2/166	57/189811	0.00117557	0.00493418	0.00181828	BP
GO:0042308	negative regulation of protein import into nucleus	2/166	60/189811	0.00130149	0.00538938	0.00198602	BP
GO:0060307	regulation of ventricular cardiac muscle cell membrane repolarization	2/166	60/189811	0.00130149	0.00538938	0.00198602	BP
GO:0045662	negative regulation of myoblast differentiation	2/166	61/189811	0.00134483	0.00553174	0.00203848	BP
GO:0002092	positive regulation of receptor internalization	2/166	63/189811	0.00143358	0.00581919	0.00214441	BP
GO:2000352	negative regulation of endothelial cell apoptotic process	2/166	63/189811	0.00143358	0.00581919	0.00214441	BP
GO:0061001	regulation of dendritic spine morphogenesis	2/166	64/189811	0.00147897	0.00596422	0.00219785	BP
GO:0021537	telencephalon development	2/166	66/189811	0.0015718	0.00621669	0.00229089	BP
GO:0031589	cell-substrate adhesion	2/166	66/189811	0.0015718	0.00621669	0.00229089	BP
GO:0045663	positive regulation of myoblast differentiation	2/166	71/189811	0.00181573	0.00704596	0.00259648	BP
GO:0061337	cardiac conduction	2/166	72/189811	0.00186654	0.00719785	0.00265245	BP
GO:0008016	regulation of heart contraction	2/166	74/189811	0.00197017	0.00736969	0.00271578	BP
GO:0016485	protein processing	3/166	279/189811	0.00197082	0.00736969	0.00271578	BP
GO:0098719	sodium ion import across plasma membrane	2/166	74/189811	0.00197017	0.00736969	0.00271578	BP
GO:0043393	regulation of protein binding	2/166	76/189811	0.00207647	0.00762608	0.00281026	BP
GO:0071286	cellular response to magnesium ion	2/166	76/189811	0.00207647	0.00762608	0.00281026	BP
GO:0086010	membrane depolarization during action potential	2/166	76/189811	0.00207647	0.00762608	0.00281026	BP
GO:0043116	negative regulation of vascular permeability	2/166	78/189811	0.00218544	0.00788546	0.00290584	BP
GO:0043536	positive regulation of blood vessel endothelial cell migration	2/166	78/189811	0.00218544	0.00788546	0.00290584	BP
GO:0050808	synapse organization	3/166	307/189811	0.00258187	0.00896961	0.00330536	BP
GO:0050918	positive chemotaxis	2/166	85/189811	0.00258767	0.00896961	0.00330536	BP
GO:0001558	regulation of cell growth	3/166	313/189811	0.00272631	0.0093974	0.003463	BP
GO:0006883	cellular sodium ion homeostasis	2/166	88/189811	0.00276991	0.00944219	0.00347951	BP
GO:0072332	intrinsic apoptotic signaling pathway by p53 class mediator	2/166	89/189811	0.00283197	0.00954821	0.00351858	BP
GO:0007154	cell communication	2/166	92/189811	0.00302203	0.0100247	0.00369416	BP
GO:0043087	regulation of GTPase activity	3/166	327/189811	0.00308246	0.0101705	0.00374788	BP
GO:0071805	potassium ion transmembrane transport	3/166	336/189811	0.00332578	0.0109149	0.00402222	BP
GO:0002040	sprouting angiogenesis	2/166	98/189811	0.0034196	0.0111634	0.0041138	BP
GO:0035914	skeletal muscle cell differentiation	2/166	99/189811	0.00348811	0.0112679	0.00415228	BP
GO:1901216	positive regulation of neuron death	2/166	108/189811	0.00413333	0.0132138	0.00486937	BP
GO:0034394	protein localization to cell surface	2/166	109/189811	0.00420818	0.0133837	0.00493199	BP
GO:0042475	odontogenesis of dentin-containing tooth	2/166	114/189811	0.00459182	0.0144549	0.00532671	BP
GO:0071277	cellular response to calcium ion	3/166	382/189811	0.00475168	0.0148822	0.00548417	BP
GO:0007409	axonogenesis	3/166	386/189811	0.00489049	0.0152396	0.00561587	BP
GO:0030501	positive regulation of bone mineralization	2/166	126/189811	0.00557576	0.0172877	0.00637061	BP
GO:0001541	ovarian follicle development	2/166	130/189811	0.00592331	0.0181825	0.00670036	BP
GO:0030866	cortical actin cytoskeleton organization	2/166	130/189811	0.00592331	0.0181825	0.00670036	BP
GO:0086091	regulation of heart rate by cardiac conduction	2/166	131/189811	0.00601171	0.018272	0.00673336	BP
GO:0048747	muscle fiber development	2/166	134/189811	0.00628052	0.0189028	0.00696581	BP
GO:0070509	calcium ion import	2/166	136/189811	0.00646273	0.0192633	0.00709865	BP
GO:0045786	negative regulation of cell cycle	2/166	137/189811	0.00655473	0.0194436	0.00716509	BP
GO:0050679	positive regulation of epithelial cell proliferation	2/166	144/189811	0.00721537	0.0211994	0.00781213	BP
GO:0010595	positive regulation of endothelial cell migration	2/166	146/189811	0.00740944	0.0216665	0.00798423	BP
GO:0006814	sodium ion transport	3/166	459/189811	0.00786115	0.0227715	0.00839144	BP
GO:0008219	cell death	2/166	151/189811	0.00790486	0.0227911	0.00839867	BP
GO:0002931	response to ischemia	2/166	154/189811	0.00820909	0.0234491	0.00864115	BP
GO:0030593	neutrophil chemotaxis	2/166	154/189811	0.00820909	0.0234491	0.00864115	BP
GO:0032729	positive regulation of interferon-gamma production	2/166	156/189811	0.00841481	0.0238162	0.00877643	BP
GO:0007026	negative regulation of microtubule depolymerization	2/166	157/189811	0.00851853	0.0239997	0.00884404	BP
GO:1900222	negative regulation of amyloid-beta clearance	1/166	10/189811	0.00871141	0.024321	0.00896244	BP
GO:0031032	actomyosin structure organization	2/166	164/189811	0.0092606	0.025508	0.00939986	BP
GO:0001519	peptide amidation	1/166	11/189811	0.00957839	0.0258309	0.00951885	BP
GO:2000721	positive regulation of transcription from RNA polymerase II promoter involved in smooth muscle cell differentiation	1/166	11/189811	0.00957839	0.0258309	0.00951885	BP
GO:2001015	negative regulation of skeletal muscle cell differentiation	1/166	11/189811	0.00957839	0.0258309	0.00951885	BP
GO:0043122	regulation of I-kappaB kinase/NF-kappaB signaling	2/166	168/189811	0.00969714	0.0260136	0.00958619	BP
GO:0007522	visceral muscle development	1/166	12/189811	0.0104446	0.027077	0.00997805	BP
GO:0014068	positive regulation of phosphatidylinositol 3-kinase signaling	2/166	173/189811	0.0102555	0.027077	0.00997805	BP
GO:0021549	cerebellum development	2/166	176/189811	0.0105972	0.0273576	0.0100814	BP
GO:0008217	regulation of blood pressure	2/166	180/189811	0.0110605	0.0281998	0.0103918	BP
GO:0045785	positive regulation of cell adhesion	2/166	180/189811	0.0110605	0.0281998	0.0103918	BP
GO:0050731	positive regulation of peptidyl-tyrosine phosphorylation	2/166	181/189811	0.0111778	0.0283814	0.0104587	BP
GO:0001560	regulation of cell growth by extracellular stimulus	1/166	13/189811	0.0113101	0.028483	0.0104962	BP
GO:0035886	vascular smooth muscle cell differentiation	1/166	13/189811	0.0113101	0.028483	0.0104962	BP
GO:0030097	hemopoiesis	2/166	189/189811	0.0121352	0.0296911	0.0109414	BP
GO:0055009	atrial cardiac muscle tissue morphogenesis	1/166	14/189811	0.0121748	0.0296911	0.0109414	BP
GO:0097070	ductus arteriosus closure	1/166	14/189811	0.0121748	0.0296911	0.0109414	BP
GO:2000587	negative regulation of platelet-derived growth factor receptor-beta signaling pathway	1/166	14/189811	0.0121748	0.0296911	0.0109414	BP
GO:2001135	regulation of endocytic recycling	1/166	14/189811	0.0121748	0.0296911	0.0109414	BP
GO:0017085	response to insecticide	1/166	15/189811	0.0130388	0.0313032	0.0115354	BP
GO:0051145	smooth muscle cell differentiation	1/166	15/189811	0.0130388	0.0313032	0.0115354	BP
GO:0046854	phosphatidylinositol phosphorylation	2/166	199/189811	0.0133806	0.0319994	0.011792	BP
GO:0033138	positive regulation of peptidyl-serine phosphorylation	2/166	201/189811	0.0136361	0.0324844	0.0119707	BP
GO:0014012	peripheral nervous system axon regeneration	1/166	16/189811	0.013902	0.0326142	0.0120185	BP
GO:0030509	BMP signaling pathway	2/166	202/189811	0.0137646	0.0326142	0.0120185	BP
GO:0035137	hindlimb morphogenesis	1/166	16/189811	0.013902	0.0326142	0.0120185	BP
GO:0010951	negative regulation of endopeptidase activity	2/166	206/189811	0.014284	0.0333836	0.0123021	BP
GO:0043001	Golgi to plasma membrane protein transport	2/166	207/189811	0.0144152	0.033563	0.0123682	BP
GO:0045666	positive regulation of neuron differentiation	2/166	209/189811	0.0146791	0.0337396	0.0124332	BP
GO:0046621	negative regulation of organ growth	1/166	17/189811	0.0147645	0.0337396	0.0124332	BP
GO:0060065	uterus development	1/166	17/189811	0.0147645	0.0337396	0.0124332	BP
GO:2000491	positive regulation of hepatic stellate cell activation	1/166	17/189811	0.0147645	0.0337396	0.0124332	BP
GO:2000727	positive regulation of cardiac muscle cell differentiation	1/166	17/189811	0.0147645	0.0337396	0.0124332	BP
GO:0030859	polarized epithelial cell differentiation	1/166	18/189811	0.0156262	0.0351874	0.0129668	BP
GO:0035690	cellular response to drug	2/166	216/189811	0.0156191	0.0351874	0.0129668	BP
GO:0060420	regulation of heart growth	1/166	18/189811	0.0156262	0.0351874	0.0129668	BP
GO:0097051	establishment of protein localization to endoplasmic reticulum membrane	1/166	19/189811	0.0164872	0.0367241	0.0135331	BP
GO:1904753	negative regulation of vascular associated smooth muscle cell migration	1/166	19/189811	0.0164872	0.0367241	0.0135331	BP
GO:0009435	NAD biosynthetic process	2/166	228/189811	0.0172889	0.0380902	0.0140365	BP
GO:0032387	negative regulation of intracellular transport	1/166	20/189811	0.0173474	0.0380902	0.0140365	BP
GO:0033081	regulation of T cell differentiation in thymus	1/166	20/189811	0.0173474	0.0380902	0.0140365	BP
GO:0007608	sensory perception of smell	2/166	234/189811	0.018151	0.0394162	0.0145251	BP
GO:0035065	regulation of histone acetylation	1/166	21/189811	0.0182069	0.0394162	0.0145251	BP
GO:0055012	ventricular cardiac muscle cell differentiation	1/166	21/189811	0.0182069	0.0394162	0.0145251	BP
GO:0008344	adult locomotory behavior	2/166	235/189811	0.0182964	0.0394717	0.0145456	BP
GO:0051965	positive regulation of synapse assembly	2/166	236/189811	0.0184424	0.0396479	0.0146105	BP
GO:0031398	positive regulation of protein ubiquitination	2/166	237/189811	0.0185888	0.0398239	0.0146753	BP
GO:0051152	positive regulation of smooth muscle cell differentiation	1/166	22/189811	0.0190656	0.0402858	0.0148456	BP
GO:0097091	synaptic vesicle clustering	1/166	22/189811	0.0190656	0.0402858	0.0148456	BP
GO:0061024	membrane organization	2/166	245/189811	0.0197778	0.0416481	0.0153476	BP
GO:0021795	cerebral cortex cell migration	1/166	23/189811	0.0199236	0.0416812	0.0153598	BP
GO:0048812	neuron projection morphogenesis	2/166	246/189811	0.0199286	0.0416812	0.0153598	BP
GO:0009612	response to mechanical stimulus	2/166	252/189811	0.0208437	0.0430118	0.0158501	BP
GO:0042088	T-helper 1 type immune response	1/166	24/189811	0.0207808	0.0430118	0.0158501	BP
GO:0060045	positive regulation of cardiac muscle cell proliferation	1/166	24/189811	0.0207808	0.0430118	0.0158501	BP
GO:0001933	negative regulation of protein phosphorylation	2/166	253/189811	0.0209979	0.0431856	0.0159142	BP
GO:0006089	lactate metabolic process	1/166	26/189811	0.022493	0.0450588	0.0166045	BP
GO:0007417	central nervous system development	2/166	260/189811	0.0220905	0.0450588	0.0166045	BP
GO:0016071	mRNA metabolic process	1/166	26/189811	0.022493	0.0450588	0.0166045	BP
GO:0021891	olfactory bulb interneuron development	1/166	26/189811	0.022493	0.0450588	0.0166045	BP
GO:0044267	cellular protein metabolic process	2/166	263/189811	0.0225659	0.0450588	0.0166045	BP
GO:0098909	regulation of cardiac muscle cell action potential involved in regulation of contraction	1/166	26/189811	0.022493	0.0450588	0.0166045	BP
GO:0010832	negative regulation of myotube differentiation	1/166	27/189811	0.023348	0.0457325	0.0168527	BP
GO:0010961	cellular magnesium ion homeostasis	1/166	27/189811	0.023348	0.0457325	0.0168527	BP
GO:0043462	regulation of ATPase activity	1/166	27/189811	0.023348	0.0457325	0.0168527	BP
GO:0055119	relaxation of cardiac muscle	1/166	27/189811	0.023348	0.0457325	0.0168527	BP
GO:0009987	cellular process	1/166	29/189811	0.0250558	0.0480106	0.0176922	BP
GO:0050974	detection of mechanical stimulus involved in sensory perception	1/166	29/189811	0.0250558	0.0480106	0.0176922	BP
GO:0061041	regulation of wound healing	1/166	29/189811	0.0250558	0.0480106	0.0176922	BP
GO:0072660	maintenance of protein location in plasma membrane	1/166	29/189811	0.0250558	0.0480106	0.0176922	BP
GO:0006940	regulation of smooth muscle contraction	1/166	30/189811	0.0259086	0.0482948	0.017797	BP
GO:0007169	transmembrane receptor protein tyrosine kinase signaling pathway	2/166	283/189811	0.0258417	0.0482948	0.017797	BP
GO:0007506	gonadal mesoderm development	1/166	30/189811	0.0259086	0.0482948	0.017797	BP
GO:0010754	negative regulation of cGMP-mediated signaling	1/166	30/189811	0.0259086	0.0482948	0.017797	BP
GO:0019722	calcium-mediated signaling	2/166	283/189811	0.0258417	0.0482948	0.017797	BP
GO:0045661	regulation of myoblast differentiation	1/166	30/189811	0.0259086	0.0482948	0.017797	BP
GO:0047497	mitochondrion transport along microtubule	1/166	30/189811	0.0259086	0.0482948	0.017797	BP
GO:0003231	cardiac ventricle development	1/166	31/189811	0.0267606	0.0489949	0.0180549	BP
GO:0035754	B cell chemotaxis	1/166	31/189811	0.0267606	0.0489949	0.0180549	BP
GO:1990834	response to odorant	1/166	31/189811	0.0267606	0.0489949	0.0180549	BP
GO:2000171	negative regulation of dendrite development	1/166	31/189811	0.0267606	0.0489949	0.0180549	BP
GO:0050900	leukocyte migration	2/166	289/189811	0.0268599	0.0490312	0.0180683	BP
GO:0042643	actomyosin, actin portion	4/166	17/189811	1.33068e-09	5.86449e-08	2.1611e-08	CC
GO:0005861	troponin complex	5/166	67/189811	4.45036e-09	1.83058e-07	6.74581e-08	CC
GO:0016459	myosin complex	7/166	297/189811	1.04847e-08	3.80534e-07	1.40229e-07	CC
GO:0030175	filopodium	7/166	347/189811	3.03506e-08	1.04035e-06	3.83376e-07	CC
GO:0044297	cell body	7/166	371/189811	4.78164e-08	1.55277e-06	5.72207e-07	CC
GO:0031674	I band	6/166	244/189811	9.47456e-08	2.36207e-06	8.70439e-07	CC
GO:0030315	T-tubule	6/166	281/189811	2.16991e-07	4.78154e-06	1.76203e-06	CC
GO:0014704	intercalated disc	5/166	222/189811	1.77385e-06	3.21902e-05	1.18623e-05	CC
GO:0005865	striated muscle thin filament	5/166	224/189811	1.85335e-06	3.26719e-05	1.20398e-05	CC
GO:0033270	paranode region of axon	4/166	111/189811	3.14056e-06	4.84431e-05	1.78516e-05	CC
GO:0005891	voltage-gated calcium channel complex	4/166	115/189811	3.6154e-06	5.44074e-05	2.00495e-05	CC
GO:0016328	lateral plasma membrane	5/166	316/189811	9.83401e-06	0.000134835	4.96876e-05	CC
GO:0001725	stress fiber	5/166	339/189811	1.37787e-05	0.000180882	6.66562e-05	CC
GO:0030017	sarcomere	5/166	465/189811	6.17348e-05	0.000614361	0.000226396	CC
GO:0005901	caveola	4/166	318/189811	0.000190475	0.00133549	0.000492137	CC
GO:0005684	U2-type spliceosomal complex	2/166	25/189811	0.000225072	0.00151918	0.000559826	CC
GO:0060076	excitatory synapse	3/166	134/189811	0.000236753	0.0015662	0.000577156	CC
GO:0032982	myosin filament	3/166	180/189811	0.000560425	0.00303318	0.00111775	CC
GO:1990454	L-type voltage-gated calcium channel complex	2/166	40/189811	0.000580162	0.00305949	0.00112744	CC
GO:0000930	gamma-tubulin complex	2/166	44/189811	0.000702017	0.00343765	0.0012668	CC
GO:0044224	juxtaparanode region of axon	2/166	46/189811	0.000767181	0.00361336	0.00133155	CC
GO:0001518	voltage-gated sodium channel complex	2/166	70/189811	0.0017656	0.00689477	0.00254077	CC
GO:0031672	A band	3/166	302/189811	0.0024652	0.00879206	0.00323993	CC
GO:0030016	myofibril	3/166	320/189811	0.00290101	0.00967528	0.0035654	CC
GO:0033268	node of Ranvier	2/166	99/189811	0.00348811	0.0112679	0.00415228	CC
GO:0030863	cortical cytoskeleton	2/166	133/189811	0.00619031	0.0187227	0.00689942	CC
GO:0031430	M band	3/166	435/189811	0.00679131	0.020049	0.00738818	CC
GO:0008180	COP9 signalosome	2/166	161/189811	0.00893915	0.0248444	0.00915531	CC
GO:0043194	axon initial segment	2/166	164/189811	0.0092606	0.025508	0.00939986	CC
GO:0089717	spanning component of membrane	1/166	14/189811	0.0121748	0.0296911	0.0109414	CC
GO:0097454	Schwann cell microvillus	1/166	14/189811	0.0121748	0.0296911	0.0109414	CC
GO:0031226	intrinsic component of plasma membrane	2/166	212/189811	0.0150789	0.0343308	0.0126511	CC
GO:0065010	extracellular membrane-bounded organelle	1/166	22/189811	0.0190656	0.0402858	0.0148456	CC
GO:0098981	cholinergic synapse	1/166	25/189811	0.0216373	0.0443528	0.0163443	CC
GO:0097441	basal dendrite	1/166	26/189811	0.022493	0.0450588	0.0166045	CC
GO:0005902	microvillus	2/166	269/189811	0.0235293	0.0459417	0.0169298	CC
GO:0033010	paranodal junction	1/166	28/189811	0.0242023	0.0471067	0.0173591	CC
GO:0099060	integral component of postsynaptic specialization membrane	1/166	31/189811	0.0267606	0.0489949	0.0180549	CC
GO:0030552	cAMP binding	9/166	165/189811	4.27613e-14	8.79457e-12	3.24085e-12	MF
GO:0019955	cytokine binding	5/166	123/189811	9.5708e-08	2.36207e-06	8.70439e-07	MF
GO:0005523	tropomyosin binding	4/166	53/189811	1.59747e-07	3.79092e-06	1.39698e-06	MF
GO:0004896	cytokine receptor activity	5/166	183/189811	6.87249e-07	1.41344e-05	5.20862e-06	MF
GO:0008307	structural constituent of muscle	6/166	349/189811	7.66393e-07	1.52537e-05	5.62109e-06	MF
GO:0017022	myosin binding	4/166	163/189811	1.43455e-05	0.000184399	6.79522e-05	MF
GO:0048101	calcium- and calmodulin-regulated 3',5'-cyclic-GMP phosphodiesterase activity	2/166	10/189811	3.40536e-05	0.000404059	0.000148898	MF
GO:0030506	ankyrin binding	4/166	215/189811	4.22939e-05	0.000474461	0.000174842	MF
GO:0003875	ADP-ribosylarginine hydrolase activity	2/166	13/189811	5.89243e-05	0.000605938	0.000223292	MF
GO:0086006	voltage-gated sodium channel activity involved in cardiac muscle cell action potential	2/166	16/189811	9.04964e-05	0.000786426	0.000289803	MF
GO:0061769	ribosylnicotinate kinase activity	2/166	18/189811	0.00011525	0.000900118	0.000331699	MF
GO:0050262	ribosylnicotinamide kinase activity	2/166	20/189811	0.000142956	0.00105005	0.00038695	MF
GO:0030172	troponin C binding	2/166	21/189811	0.000157914	0.00114627	0.000422406	MF
GO:0003785	actin monomer binding	3/166	125/189811	0.000192978	0.00133784	0.000493002	MF
GO:0005432	calcium:sodium antiporter activity	2/166	25/189811	0.000225072	0.00151918	0.000559826	MF
GO:0005172	vascular endothelial growth factor receptor binding	2/166	28/189811	0.000283102	0.00176438	0.000650186	MF
GO:0004181	metallocarboxypeptidase activity	3/166	155/189811	0.000362632	0.00219357	0.000808344	MF
GO:0031013	troponin I binding	2/166	33/189811	0.000394309	0.00231703	0.000853841	MF
GO:0008331	high voltage-gated calcium channel activity	2/166	38/189811	0.000523491	0.00285835	0.00105332	MF
GO:0004459	L-lactate dehydrogenase activity	2/166	40/189811	0.000580162	0.00305949	0.00112744	MF
GO:0032036	myosin heavy chain binding	2/166	40/189811	0.000580162	0.00305949	0.00112744	MF
GO:0008092	cytoskeletal protein binding	4/166	435/189811	0.000619329	0.00318438	0.00117347	MF
GO:0051371	muscle alpha-actinin binding	3/166	202/189811	0.000782419	0.00362972	0.00133757	MF
GO:0050681	androgen receptor binding	3/166	227/189811	0.00109457	0.00472271	0.00174035	MF
GO:0005249	voltage-gated potassium channel activity	3/166	229/189811	0.00112245	0.00480938	0.00177229	MF
GO:0019834	phospholipase A2 inhibitor activity	2/166	65/189811	0.00152505	0.0061101	0.00225161	MF
GO:0031005	filamin binding	2/166	68/189811	0.00166735	0.00655258	0.00241467	MF
GO:0005248	voltage-gated sodium channel activity	2/166	73/189811	0.00191802	0.00735042	0.00270868	MF
GO:0017134	fibroblast growth factor binding	2/166	74/189811	0.00197017	0.00736969	0.00271578	MF
GO:0005242	inward rectifier potassium channel activity	2/166	77/189811	0.00213062	0.00777865	0.00286648	MF
GO:0004687	myosin light chain kinase activity	2/166	84/189811	0.00252823	0.00891382	0.0032848	MF
GO:0043015	gamma-tubulin binding	2/166	84/189811	0.00252823	0.00891382	0.0032848	MF
GO:0005540	hyaluronic acid binding	2/166	85/189811	0.00258767	0.00896961	0.00330536	MF
GO:0004115	3',5'-cyclic-AMP phosphodiesterase activity	2/166	88/189811	0.00276991	0.00944219	0.00347951	MF
GO:0008191	metalloendopeptidase inhibitor activity	2/166	89/189811	0.00283197	0.00954821	0.00351858	MF
GO:0030159	signaling receptor complex adaptor activity	2/166	90/189811	0.00289467	0.00967528	0.0035654	MF
GO:0042805	actinin binding	2/166	107/189811	0.0040591	0.0130441	0.00480683	MF
GO:0005539	glycosaminoglycan binding	2/166	110/189811	0.00428366	0.0135539	0.00499471	MF
GO:0001671	ATPase activator activity	2/166	131/189811	0.00601171	0.018272	0.00673336	MF
GO:0005245	voltage-gated calcium channel activity	2/166	135/189811	0.00637132	0.019083	0.00703222	MF
GO:0050840	extracellular matrix binding	2/166	149/189811	0.00770494	0.0224243	0.00826349	MF
GO:0005543	phospholipid binding	3/166	469/189811	0.00833453	0.0236977	0.00873276	MF
GO:1905060	calcium:cation antiporter activity involved in regulation of postsynaptic cytosolic calcium ion concentration	1/166	10/189811	0.00871141	0.024321	0.00896244	MF
GO:0005080	protein kinase C binding	2/166	167/189811	0.00958716	0.0258309	0.00951885	MF
GO:0071885	N-terminal protein N-methyltransferase activity	1/166	11/189811	0.00957839	0.0258309	0.00951885	MF
GO:0004504	peptidylglycine monooxygenase activity	1/166	12/189811	0.0104446	0.027077	0.00997805	MF
GO:0004598	peptidylamidoglycolate lyase activity	1/166	12/189811	0.0104446	0.027077	0.00997805	MF
GO:0005335	serotonin:sodium symporter activity	1/166	12/189811	0.0104446	0.027077	0.00997805	MF
GO:0016907	G protein-coupled acetylcholine receptor activity	1/166	12/189811	0.0104446	0.027077	0.00997805	MF
GO:0047016	cholest-5-ene-3-beta,7-alpha-diol 3-beta-dehydrogenase activity	1/166	12/189811	0.0104446	0.027077	0.00997805	MF
GO:1990763	arrestin family protein binding	1/166	12/189811	0.0104446	0.027077	0.00997805	MF
GO:0005244	voltage-gated ion channel activity	2/166	179/189811	0.0109439	0.0281349	0.0103679	MF
GO:0004683	calmodulin-dependent protein kinase activity	2/166	183/189811	0.0114138	0.0286274	0.0105494	MF
GO:0015631	tubulin binding	2/166	191/189811	0.01238	0.0300726	0.011082	MF
GO:0004114	3',5'-cyclic-nucleotide phosphodiesterase activity	1/166	15/189811	0.0130388	0.0313032	0.0115354	MF
GO:0030899	calcium-dependent ATPase activity	1/166	16/189811	0.013902	0.0326142	0.0120185	MF
GO:0030971	receptor tyrosine kinase binding	2/166	222/189811	0.0164449	0.0367241	0.0135331	MF
GO:0004118	cGMP-stimulated cyclic-nucleotide phosphodiesterase activity	1/166	20/189811	0.0173474	0.0380902	0.0140365	MF
GO:1990829	C-rich single-stranded DNA binding	1/166	21/189811	0.0182069	0.0394162	0.0145251	MF
GO:0030544	Hsp70 protein binding	2/166	238/189811	0.0187357	0.0399997	0.0147401	MF
GO:0005518	collagen binding	2/166	250/189811	0.0205367	0.042808	0.015775	MF
GO:0005094	Rho GDP-dissociation inhibitor activity	1/166	26/189811	0.022493	0.0450588	0.0166045	MF
GO:0004457	lactate dehydrogenase activity	1/166	27/189811	0.023348	0.0457325	0.0168527	MF
GO:0015467	G-protein activated inward rectifier potassium channel activity	1/166	27/189811	0.023348	0.0457325	0.0168527	MF
GO:0050833	pyruvate transmembrane transporter activity	1/166	29/189811	0.0250558	0.0480106	0.0176922	MF
GO:0051378	serotonin binding	1/166	30/189811	0.0259086	0.0482948	0.017797	MF
GO:0061629	RNA polymerase II-specific DNA-binding transcription factor binding	1/166	30/189811	0.0259086	0.0482948	0.017797	MF
GO:0035612	AP-2 adaptor complex binding	1/166	31/189811	0.0267606	0.0489949	0.0180549	MF
ko04742	Taste transduction	4/87	403/79977	0.00101672	0.00965886	0.00749164	KEGG
ko04929	GnRH secretion	3/87	316/79977	0.00506921	0.0240787	0.018676	KEGG
ko05032	Morphine addiction	7/87	389/79977	2.5521e-07	4.84898e-06	3.76098e-06	KEGG
ko05412	Arrhythmogenic right ventricular cardiomyopathy	4/87	483/79977	0.00196932	0.0124724	0.00967387	KEGG
