# Supplementary material for: Comparative transcriptomes of nine tissues for the Heilongjiang brown frog (Rana amurensis)
Source: Sci Rep. 2022 Dec 1;12:20759. doi: 10.1038/s41598-022-24631-6 (PMC9715712; doi:10.1038/s41598-022-24631-6)
Supplement: Supplementary file 30 — Supplementary Table S25. [file 41598_2022_24631_MOESM30_ESM.xlsx]

## Sheet: Downregulated UEGs of heart
Table S25. GO and KEGG enrichment results of downregulated UEGs in heart.
ID	Description	GeneRatio	BgRatio	pvalue	p.adjust	qvalue	Ontology
GO:0007169	transmembrane receptor protein tyrosine kinase signaling pathway	1/5	283/189811	0.007432666	0.008919199	NA	BP
GO:0007265	Ras protein signal transduction	1/5	269/189811	0.007066014	0.008919199	NA	BP
GO:0007266	Rho protein signal transduction	1/5	326/189811	0.008558132	0.009336144	NA	BP
GO:0007586	digestion	1/5	255/189811	0.006699254	0.008919199	NA	BP
GO:0010751	negative regulation of nitric oxide mediated signal transduction	1/5	12/189811	0.000316067	0.001685621	NA	BP
GO:0048240	sperm capacitation	1/5	56/189811	0.001474297	0.002752879	NA	BP
GO:0050732	negative regulation of peptidyl-tyrosine phosphorylation	1/5	52/189811	0.001369048	0.002752879	NA	BP
GO:0060046	regulation of acrosome reaction	1/5	14/189811	0.000368737	0.001685621	NA	BP
GO:0090281	negative regulation of calcium ion import	1/5	40/189811	0.001053247	0.002752879	NA	BP
GO:1900004	negative regulation of serine-type endopeptidase activity	1/5	16/189811	0.000421405	0.001685621	NA	BP
GO:2001256	regulation of store-operated calcium entry	1/5	61/189811	0.001605846	0.002752879	NA	BP
GO:0030674	protein-macromolecule adaptor activity	1/5	422/189811	0.011067118	0.011067118	NA	MF
