# Supplementary material for: Comparative transcriptomes of nine tissues for the Heilongjiang brown frog (Rana amurensis)
Source: Sci Rep. 2022 Dec 1;12:20759. doi: 10.1038/s41598-022-24631-6 (PMC9715712; doi:10.1038/s41598-022-24631-6)
Supplement: Supplementary file 31 — Supplementary Table S26. [file 41598_2022_24631_MOESM31_ESM.xlsx]

## Sheet: Hub genes of heart
Table S26. GO and KEGG enrichment results of hub genes in heart.
ID	Description	GeneRatio	BgRatio	pvalue	p.adjust	qvalue	Ontology
GO:0001519	peptide amidation	2/44	11/189811	2.88447e-06	0.000157815	2.55011e-05	BP
GO:0033275	actin-myosin filament sliding	2/44	12/189811	3.46086e-06	0.000157815	2.55011e-05	BP
GO:0090036	regulation of protein kinase C signaling	2/44	14/189811	4.77038e-06	0.000181275	2.92918e-05	BP
GO:0040020	regulation of meiotic nuclear division	2/44	22/189811	1.20952e-05	0.00027577	4.45611e-05	BP
GO:0060282	positive regulation of oocyte development	2/44	21/189811	1.09972e-05	0.00027577	4.45611e-05	BP
GO:0071321	cellular response to cGMP	2/44	26/189811	1.7007e-05	0.000352508	5.69611e-05	BP
GO:0043117	positive regulation of vascular permeability	2/44	28/189811	1.97746e-05	0.000375717	6.07114e-05	BP
GO:0090131	mesenchyme migration	2/44	30/189811	2.27497e-05	0.000398995	6.44729e-05	BP
GO:0010739	positive regulation of protein kinase A signaling	2/44	47/189811	5.63929e-05	0.000857171	0.000138509	BP
GO:0010738	regulation of protein kinase A signaling	2/44	60/189811	9.21593e-05	0.00131327	0.000212209	BP
GO:0043951	negative regulation of cAMP-mediated signaling	2/44	64/189811	0.000104906	0.00140698	0.000227351	BP
GO:0061621	canonical glycolysis	2/44	71/189811	0.000129178	0.00163625	0.000264399	BP
GO:0030388	fructose 1,6-bisphosphate metabolic process	2/44	73/189811	0.000136571	0.00163886	0.00026482	BP
GO:0001678	cellular glucose homeostasis	2/44	75/189811	0.000144168	0.00164352	0.000265573	BP
GO:0043116	negative regulation of vascular permeability	2/44	78/189811	0.000155944	0.00169311	0.000273586	BP
GO:0019934	cGMP-mediated signaling	2/44	93/189811	0.000221664	0.00219736	0.000355068	BP
GO:0001556	oocyte maturation	2/44	99/189811	0.000251132	0.00238575	0.000385509	BP
GO:0007193	adenylate cyclase-inhibiting G protein-coupled receptor signaling pathway	2/44	131/189811	0.000438741	0.00400132	0.000646565	BP
GO:0019933	cAMP-mediated signaling	2/44	151/189811	0.000581812	0.00497993	0.000804698	BP
GO:0030240	skeletal muscle thin filament assembly	2/44	157/189811	0.000628572	0.00497993	0.000804698	BP
GO:0055003	cardiac myofibril assembly	2/44	158/189811	0.000636537	0.00497993	0.000804698	BP
GO:0055008	cardiac muscle tissue morphogenesis	2/44	161/189811	0.000660725	0.00497993	0.000804698	BP
GO:0071560	cellular response to transforming growth factor beta stimulus	2/44	153/189811	0.000597202	0.00497993	0.000804698	BP
GO:0060048	cardiac muscle contraction	2/44	232/189811	0.00136031	0.00886147	0.00143191	BP
GO:0007565	female pregnancy	2/44	238/189811	0.00143048	0.00905969	0.00146394	BP
GO:0032868	response to insulin	2/44	246/189811	0.00152667	0.00916004	0.00148015	BP
GO:0050804	modulation of chemical synaptic transmission	2/44	259/189811	0.00168941	0.00987654	0.00159593	BP
GO:0050793	regulation of developmental process	1/44	10/189811	0.00231573	0.0125711	0.00203135	BP
GO:1902686	mitochondrial outer membrane permeabilization involved in programmed cell death	1/44	10/189811	0.00231573	0.0125711	0.00203135	BP
GO:0006605	protein targeting	2/44	315/189811	0.00248018	0.0131507	0.002125	BP
GO:0014706	striated muscle tissue development	1/44	13/189811	0.00300943	0.013723	0.00221748	BP
GO:0045471	response to ethanol	2/44	338/189811	0.00284657	0.013723	0.00221748	BP
GO:0061314	Notch signaling involved in heart development	1/44	12/189811	0.00277825	0.013723	0.00221748	BP
GO:1990418	response to insulin-like growth factor stimulus	1/44	12/189811	0.00277825	0.013723	0.00221748	BP
GO:0010989	negative regulation of low-density lipoprotein particle clearance	1/44	14/189811	0.00324056	0.0139405	0.00225262	BP
GO:0015732	prostaglandin transport	1/44	14/189811	0.00324056	0.0139405	0.00225262	BP
GO:0055009	atrial cardiac muscle tissue morphogenesis	1/44	14/189811	0.00324056	0.0139405	0.00225262	BP
GO:0090324	negative regulation of oxidative phosphorylation	1/44	15/189811	0.00347163	0.0143915	0.0023255	BP
GO:0071374	cellular response to parathyroid hormone stimulus	1/44	16/189811	0.00370266	0.0145553	0.00235196	BP
GO:0090521	glomerular visceral epithelial cell migration	1/44	16/189811	0.00370266	0.0145553	0.00235196	BP
GO:1901841	regulation of high voltage-gated calcium channel activity	1/44	16/189811	0.00370266	0.0145553	0.00235196	BP
GO:0046879	hormone secretion	1/44	17/189811	0.00393363	0.0152011	0.00245632	BP
GO:1901898	negative regulation of relaxation of cardiac muscle	1/44	18/189811	0.00416455	0.0153148	0.00247469	BP
GO:1904428	negative regulation of tubulin deacetylation	1/44	18/189811	0.00416455	0.0153148	0.00247469	BP
GO:0060391	positive regulation of SMAD protein signal transduction	1/44	20/189811	0.00462623	0.0159815	0.00258242	BP
GO:1904383	response to sodium phosphate	1/44	20/189811	0.00462623	0.0159815	0.00258242	BP
GO:0001780	neutrophil homeostasis	1/44	22/189811	0.0050877	0.016338	0.00264002	BP
GO:0060253	negative regulation of glial cell proliferation	1/44	22/189811	0.0050877	0.016338	0.00264002	BP
GO:0072656	maintenance of protein location in mitochondrion	1/44	22/189811	0.0050877	0.016338	0.00264002	BP
GO:0046902	regulation of mitochondrial membrane permeability	1/44	24/189811	0.00554896	0.017331	0.00280048	BP
GO:0071243	cellular response to arsenic-containing substance	1/44	25/189811	0.00577951	0.0175697	0.00283906	BP
GO:0051492	regulation of stress fiber assembly	1/44	26/189811	0.00601001	0.0177959	0.0028756	BP
GO:0072655	establishment of protein localization to mitochondrion	1/44	26/189811	0.00601001	0.0177959	0.0028756	BP
GO:0002741	positive regulation of cytokine secretion involved in immune response	1/44	27/189811	0.00624046	0.0179921	0.00290732	BP
GO:0051151	negative regulation of smooth muscle cell differentiation	1/44	28/189811	0.00647085	0.0179921	0.00290732	BP
GO:0071305	cellular response to vitamin D	1/44	27/189811	0.00624046	0.0179921	0.00290732	BP
GO:0071872	cellular response to epinephrine stimulus	1/44	28/189811	0.00647085	0.0179921	0.00290732	BP
GO:0051451	myoblast migration	1/44	32/189811	0.00739192	0.0193719	0.00313027	BP
GO:1903818	positive regulation of voltage-gated potassium channel activity	1/44	32/189811	0.00739192	0.0193719	0.00313027	BP
GO:2000480	negative regulation of cAMP-dependent protein kinase activity	1/44	34/189811	0.00785213	0.0203442	0.00328738	BP
GO:0071548	response to dexamethasone	1/44	35/189811	0.00808216	0.0207049	0.00334566	BP
GO:0015718	monocarboxylic acid transport	1/44	39/189811	0.00900176	0.0216989	0.00350628	BP
GO:0030162	regulation of proteolysis	1/44	40/189811	0.00923153	0.0216989	0.00350628	BP
GO:0043268	positive regulation of potassium ion transport	1/44	40/189811	0.00923153	0.0216989	0.00350628	BP
GO:0061049	cell growth involved in cardiac muscle cell development	1/44	38/189811	0.00877194	0.0216989	0.00350628	BP
GO:0061045	negative regulation of wound healing	1/44	41/189811	0.00946125	0.0217896	0.00352093	BP
GO:0090201	negative regulation of release of cytochrome c from mitochondria	1/44	41/189811	0.00946125	0.0217896	0.00352093	BP
GO:0032780	negative regulation of ATPase activity	1/44	44/189811	0.0101501	0.0220402	0.00356144	BP
GO:0036444	calcium import into the mitochondrion	1/44	44/189811	0.0101501	0.0220402	0.00356144	BP
GO:0043252	sodium-independent organic anion transport	1/44	44/189811	0.0101501	0.0220402	0.00356144	BP
GO:0009268	response to pH	1/44	46/189811	0.0106091	0.0226062	0.0036529	BP
GO:0006198	cAMP catabolic process	1/44	54/189811	0.0124429	0.0253301	0.00409304	BP
GO:0032743	positive regulation of interleukin-2 production	1/44	56/189811	0.0129008	0.0255772	0.00413297	BP
GO:0060416	response to growth hormone	1/44	56/189811	0.0129008	0.0255772	0.00413297	BP
GO:0086004	regulation of cardiac muscle cell contraction	1/44	57/189811	0.0131297	0.025586	0.0041344	BP
GO:0045662	negative regulation of myoblast differentiation	1/44	61/189811	0.0140447	0.0269092	0.0043482	BP
GO:0043069	negative regulation of programmed cell death	1/44	64/189811	0.0147304	0.0279878	0.0045225	BP
GO:0048557	embryonic digestive tract morphogenesis	1/44	65/189811	0.0149589	0.028187	0.00455469	BP
GO:1904659	glucose transmembrane transport	1/44	66/189811	0.0151873	0.0283829	0.00458633	BP
GO:0048844	artery morphogenesis	1/44	67/189811	0.0154157	0.0285754	0.00461745	BP
GO:0046835	carbohydrate phosphorylation	1/44	71/189811	0.0163286	0.0297834	0.00481265	BP
GO:0006007	glucose catabolic process	1/44	75/189811	0.0172408	0.0302377	0.00488605	BP
GO:0033147	negative regulation of intracellular estrogen receptor signaling pathway	1/44	74/189811	0.0170128	0.0302377	0.00488605	BP
GO:0051560	mitochondrial calcium ion homeostasis	1/44	75/189811	0.0172408	0.0302377	0.00488605	BP
GO:0016486	peptide hormone processing	1/44	77/189811	0.0176965	0.0308001	0.00497692	BP
GO:0090200	positive regulation of release of cytochrome c from mitochondria	1/44	80/189811	0.0183798	0.0317469	0.00512992	BP
GO:0019674	NAD metabolic process	1/44	82/189811	0.018835	0.0320476	0.00517852	BP
GO:0006518	peptide metabolic process	1/44	85/189811	0.0195175	0.0322996	0.00521924	BP
GO:0010862	positive regulation of pathway-restricted SMAD protein phosphorylation	1/44	92/189811	0.0211081	0.0322996	0.00521924	BP
GO:0019752	carboxylic acid metabolic process	1/44	90/189811	0.0206539	0.0322996	0.00521924	BP
GO:0046676	negative regulation of insulin secretion	1/44	92/189811	0.0211081	0.0322996	0.00521924	BP
GO:0070266	necroptotic process	1/44	87/189811	0.0199722	0.0322996	0.00521924	BP
GO:0072332	intrinsic apoptotic signaling pathway by p53 class mediator	1/44	89/189811	0.0204267	0.0322996	0.00521924	BP
GO:1903779	regulation of cardiac conduction	1/44	88/189811	0.0201995	0.0322996	0.00521924	BP
GO:2000114	regulation of establishment of cell polarity	1/44	92/189811	0.0211081	0.0322996	0.00521924	BP
GO:2001243	negative regulation of intrinsic apoptotic signaling pathway	1/44	85/189811	0.0195175	0.0322996	0.00521924	BP
GO:0006851	mitochondrial calcium ion transmembrane transport	1/44	95/189811	0.021789	0.0331193	0.00535169	BP
GO:0048565	digestive tract development	1/44	98/189811	0.0224695	0.0339274	0.00548227	BP
GO:0008637	apoptotic mitochondrial changes	1/44	103/189811	0.0236026	0.0354039	0.00572084	BP
GO:0006937	regulation of muscle contraction	1/44	108/189811	0.0247344	0.0354681	0.00573123	BP
GO:0030239	myofibril assembly	1/44	106/189811	0.0242818	0.0354681	0.00573123	BP
GO:0030282	bone mineralization	1/44	105/189811	0.0240554	0.0354681	0.00573123	BP
GO:0050768	negative regulation of neurogenesis	1/44	106/189811	0.0242818	0.0354681	0.00573123	BP
GO:1901216	positive regulation of neuron death	1/44	108/189811	0.0247344	0.0354681	0.00573123	BP
GO:0008542	visual learning	1/44	109/189811	0.0249606	0.0355688	0.0057475	BP
GO:0006002	fructose 6-phosphate metabolic process	1/44	116/189811	0.0265426	0.036677	0.00592657	BP
GO:0031214	biomineral tissue development	1/44	121/189811	0.027671	0.0377784	0.00610454	BP
GO:0051973	positive regulation of telomerase activity	1/44	121/189811	0.027671	0.0377784	0.00610454	BP
GO:0048661	positive regulation of smooth muscle cell proliferation	1/44	132/189811	0.0301491	0.0406746	0.00657253	BP
GO:0030514	negative regulation of BMP signaling pathway	1/44	135/189811	0.0308239	0.0410986	0.00664104	BP
GO:0000413	protein peptidyl-prolyl isomerization	1/44	136/189811	0.0310487	0.0411576	0.00665059	BP
GO:0045786	negative regulation of cell cycle	1/44	137/189811	0.0312735	0.041216	0.00666001	BP
GO:0060348	bone development	1/44	140/189811	0.0319475	0.0418623	0.00676445	BP
GO:0032760	positive regulation of tumor necrosis factor production	1/44	142/189811	0.0323966	0.0422082	0.00682034	BP
GO:0071310	cellular response to organic substance	1/44	148/189811	0.0337427	0.0434651	0.00702345	BP
GO:0002931	response to ischemia	1/44	154/189811	0.0350869	0.0446917	0.00722164	BP
GO:0030593	neutrophil chemotaxis	1/44	154/189811	0.0350869	0.0446917	0.00722164	BP
GO:0032729	positive regulation of interferon-gamma production	1/44	156/189811	0.0355345	0.0450104	0.00727315	BP
GO:0010811	positive regulation of cell-substrate adhesion	1/44	160/189811	0.0364293	0.0458888	0.00741509	BP
GO:0010043	response to zinc ion	1/44	162/189811	0.0368763	0.0461967	0.00746484	BP
GO:0051894	positive regulation of focal adhesion assembly	1/44	167/189811	0.0379931	0.0468239	0.00756619	BP
GO:0042476	odontogenesis	1/44	172/189811	0.0391086	0.0479395	0.00774646	BP
GO:0008217	regulation of blood pressure	1/44	180/189811	0.0408907	0.0495909	0.0080133	BP
GO:0030658	transport vesicle membrane	3/44	163/189811	8.02302e-06	0.000228656	3.69481e-05	CC
GO:0042643	actomyosin, actin portion	2/44	17/189811	7.12621e-06	0.000228656	3.69481e-05	CC
GO:0030667	secretory granule membrane	2/44	218/189811	0.00120323	0.00806873	0.00130381	CC
GO:0031674	I band	2/44	244/189811	0.00150234	0.00916004	0.00148015	CC
GO:0098685	Schaffer collateral - CA1 synapse	2/44	275/189811	0.00190054	0.0108331	0.0017505	CC
GO:0005757	mitochondrial permeability transition pore complex	1/44	13/189811	0.00300943	0.013723	0.00221748	CC
GO:0008282	inward rectifying potassium channel	1/44	13/189811	0.00300943	0.013723	0.00221748	CC
GO:0030175	filopodium	2/44	347/189811	0.00299645	0.013723	0.00221748	CC
GO:0044297	cell body	2/44	371/189811	0.00341388	0.0143915	0.0023255	CC
GO:0005945	6-phosphofructokinase complex	1/44	20/189811	0.00462623	0.0159815	0.00258242	CC
GO:0065010	extracellular membrane-bounded organelle	1/44	22/189811	0.0050877	0.016338	0.00264002	CC
GO:1990246	uniplex complex	1/44	22/189811	0.0050877	0.016338	0.00264002	CC
GO:0000930	gamma-tubulin complex	1/44	44/189811	0.0101501	0.0220402	0.00356144	CC
GO:0005614	interstitial matrix	1/44	47/189811	0.0108385	0.0226713	0.00366341	CC
GO:0031224	intrinsic component of membrane	1/44	57/189811	0.0131297	0.025586	0.0041344	CC
GO:0016010	dystrophin-associated glycoprotein complex	1/44	59/189811	0.0135873	0.0262534	0.00424224	CC
GO:0032059	bleb	1/44	73/189811	0.0167848	0.0302377	0.00488605	CC
GO:0051233	spindle midzone	1/44	108/189811	0.0247344	0.0354681	0.00573123	CC
GO:0034704	calcium channel complex	1/44	113/189811	0.0258649	0.0361791	0.00584611	CC
GO:0005891	voltage-gated calcium channel complex	1/44	115/189811	0.0263167	0.0365867	0.00591197	CC
GO:0060076	excitatory synapse	1/44	134/189811	0.030599	0.0410387	0.00663137	CC
GO:0043034	costamere	1/44	148/189811	0.0337427	0.0434651	0.00702345	CC
GO:0030864	cortical actin cytoskeleton	1/44	183/189811	0.0415582	0.0498698	0.00805837	CC
GO:0004504	peptidylglycine monooxygenase activity	3/44	12/189811	2.55272e-09	2.9101e-07	4.70237e-08	MF
GO:0004598	peptidylamidoglycolate lyase activity	3/44	12/189811	2.55272e-09	2.9101e-07	4.70237e-08	MF
GO:0004115	3',5'-cyclic-AMP phosphodiesterase activity	3/44	88/189811	1.25772e-06	9.55865e-05	1.54457e-05	MF
GO:0008179	adenylate cyclase binding	2/44	41/189811	4.28151e-05	0.000697274	0.000112671	MF
GO:0051018	protein kinase A binding	2/44	84/189811	0.000180866	0.00187443	0.000302886	MF
GO:0017022	myosin binding	2/44	163/189811	0.000677096	0.00497993	0.000804698	MF
GO:0004857	enzyme inhibitor activity	2/44	189/189811	0.000907623	0.00646681	0.00104496	MF
GO:0031418	L-ascorbic acid binding	2/44	199/189811	0.001005	0.00694362	0.00112201	MF
GO:0061769	ribosylnicotinate kinase activity	1/44	18/189811	0.00416455	0.0153148	0.00247469	MF
GO:0050262	ribosylnicotinamide kinase activity	1/44	20/189811	0.00462623	0.0159815	0.00258242	MF
GO:0070095	fructose-6-phosphate binding	1/44	24/189811	0.00554896	0.017331	0.00280048	MF
GO:0035614	snRNA stem-loop binding	1/44	25/189811	0.00577951	0.0175697	0.00283906	MF
GO:0036122	BMP binding	1/44	28/189811	0.00647085	0.0179921	0.00290732	MF
GO:0050833	pyruvate transmembrane transporter activity	1/44	29/189811	0.0067012	0.0184081	0.00297453	MF
GO:0004396	hexokinase activity	1/44	32/189811	0.00739192	0.0193719	0.00313027	MF
GO:0019158	mannokinase activity	1/44	31/189811	0.00716173	0.0193719	0.00313027	MF
GO:0004459	L-lactate dehydrogenase activity	1/44	40/189811	0.00923153	0.0216989	0.00350628	MF
GO:0008028	monocarboxylic acid transmembrane transporter activity	1/44	39/189811	0.00900176	0.0216989	0.00350628	MF
GO:0015347	sodium-independent organic anion transmembrane transporter activity	1/44	40/189811	0.00923153	0.0216989	0.00350628	MF
GO:0019855	calcium channel inhibitor activity	1/44	40/189811	0.00923153	0.0216989	0.00350628	MF
GO:0008865	fructokinase activity	1/44	42/189811	0.00969092	0.0218765	0.00353499	MF
GO:0015129	lactate transmembrane transporter activity	1/44	42/189811	0.00969092	0.0218765	0.00353499	MF
GO:0004862	cAMP-dependent protein kinase inhibitor activity	1/44	45/189811	0.0103796	0.0223259	0.00360761	MF
GO:0019208	phosphatase regulator activity	1/44	47/189811	0.0108385	0.0226713	0.00366341	MF
GO:0005534	galactose binding	1/44	49/189811	0.0112971	0.0234159	0.00378373	MF
GO:0004035	alkaline phosphatase activity	1/44	53/189811	0.0122138	0.0250878	0.0040539	MF
GO:0004340	glucokinase activity	1/44	55/189811	0.0126718	0.025568	0.00413148	MF
GO:0050431	transforming growth factor beta binding	1/44	69/189811	0.0158723	0.0291845	0.00471587	MF
GO:0003872	6-phosphofructokinase activity	1/44	74/189811	0.0170128	0.0302377	0.00488605	MF
GO:0001968	fibronectin binding	1/44	82/189811	0.018835	0.0320476	0.00517852	MF
GO:0004614	phosphoglucomutase activity	1/44	90/189811	0.0206539	0.0322996	0.00521924	MF
GO:0005355	glucose transmembrane transporter activity	1/44	86/189811	0.0197449	0.0322996	0.00521924	MF
GO:0005536	glucose binding	1/44	91/189811	0.020881	0.0322996	0.00521924	MF
GO:0017049	GTP-Rho binding	1/44	87/189811	0.0199722	0.0322996	0.00521924	MF
GO:0042834	peptidoglycan binding	1/44	90/189811	0.0206539	0.0322996	0.00521924	MF
GO:0043015	gamma-tubulin binding	1/44	84/189811	0.01929	0.0322996	0.00521924	MF
GO:0005267	potassium channel activity	1/44	108/189811	0.0247344	0.0354681	0.00573123	MF
GO:0005539	glycosaminoglycan binding	1/44	110/189811	0.0251867	0.0356681	0.00576355	MF
GO:0016018	cyclosporin A binding	1/44	111/189811	0.0254128	0.0357662	0.00577939	MF
GO:0004332	fructose-bisphosphate aldolase activity	1/44	130/189811	0.029699	0.0403058	0.00651295	MF
GO:0048029	monosaccharide binding	1/44	163/189811	0.0370998	0.0462227	0.00746904	MF
GO:0030552	cAMP binding	1/44	165/189811	0.0375465	0.046525	0.0075179	MF
GO:0016208	AMP binding	1/44	174/189811	0.0395544	0.0482268	0.00779287	MF
GO:0004683	calmodulin-dependent protein kinase activity	1/44	183/189811	0.0415582	0.0498698	0.00805837	MF
ko00051	Fructose and mannose metabolism	3/18	461/79977	0.000145578	0.001310205	0.000689582	KEGG
ko00052	Galactose metabolism	2/18	342/79977	0.0026661	0.012623028	0.006643699	KEGG
ko00524	Neomycin, kanamycin and gentamicin biosynthesis	1/18	32/79977	0.007178389	0.021535167	0.011334299	KEGG
ko04911	Insulin secretion	2/18	500/79977	0.00558525	0.0201069	0.010582579	KEGG
ko04930	Type II diabetes mellitus	2/18	351/79977	0.002805117	0.012623028	0.006643699	KEGG
ko05032	Morphine addiction	3/18	389/79977	8.83E-05	0.001310205	0.000689582	KEGG
