# Supplementary material for: Comparative transcriptomes of nine tissues for the Heilongjiang brown frog (Rana amurensis)
Source: Sci Rep. 2022 Dec 1;12:20759. doi: 10.1038/s41598-022-24631-6 (PMC9715712; doi:10.1038/s41598-022-24631-6)
Supplement: Supplementary file 32 — Supplementary Table S27. [file 41598_2022_24631_MOESM32_ESM.xlsx]

## Sheet: Upregulated UEGs of intestine
Table S27. GO and KEGG enrichment results of upregulated UEGs in intestine.
ID	Description	GeneRatio	BgRatio	pvalue	p.adjust	qvalue	Ontology
GO:0030277	maintenance of gastrointestinal epithelium	8/355	67/189811	8.19543e-13	2.66352e-10	1.40041e-10	BP
GO:1900029	positive regulation of ruffle assembly	7/355	67/189811	5.95772e-11	1.16176e-08	6.10823e-09	BP
GO:0006685	sphingomyelin catabolic process	5/355	18/189811	1.86841e-10	3.03616e-08	1.59634e-08	BP
GO:0006814	sodium ion transport	11/355	459/189811	1.68458e-09	2.34638e-07	1.23367e-07	BP
GO:0019376	galactolipid catabolic process	4/355	16/189811	2.15098e-08	1.39813e-06	7.35105e-07	BP
GO:0016266	O-glycan processing	7/355	185/189811	7.4396e-08	3.81769e-06	2.00725e-06	BP
GO:0097089	methyl-branched fatty acid metabolic process	4/355	22/189811	8.56887e-08	4.17733e-06	2.19634e-06	BP
GO:0050671	positive regulation of lymphocyte proliferation	4/355	24/189811	1.24107e-07	5.76209e-06	3.02957e-06	BP
GO:0016601	Rac protein signal transduction	6/355	124/189811	1.52126e-07	6.74193e-06	3.54474e-06	BP
GO:0007266	Rho protein signal transduction	8/355	326/189811	2.3956e-07	1.01553e-05	5.3394e-06	BP
GO:0032532	regulation of microvillus length	4/355	29/189811	2.75357e-07	1.11864e-05	5.88153e-06	BP
GO:0010459	negative regulation of heart rate	4/355	31/189811	3.63712e-07	1.41848e-05	7.45801e-06	BP
GO:0002223	stimulatory C-type lectin receptor signaling pathway	7/355	256/189811	6.66351e-07	2.30025e-05	1.20941e-05	BP
GO:0051693	actin filament capping	5/355	86/189811	6.84176e-07	2.30025e-05	1.20941e-05	BP
GO:0006720	isoprenoid metabolic process	3/355	12/189811	1.4094e-06	3.92618e-05	2.06429e-05	BP
GO:0001561	fatty acid alpha-oxidation	4/355	46/189811	1.84495e-06	4.73375e-05	2.48889e-05	BP
GO:0015879	carnitine transport	3/355	14/189811	2.32543e-06	5.81359e-05	3.05664e-05	BP
GO:1904970	brush border assembly	3/355	17/189811	4.32614e-06	9.80926e-05	5.15748e-05	BP
GO:0036336	dendritic cell migration	5/355	128/189811	4.8737e-06	0.000106812	5.61593e-05	BP
GO:0032287	peripheral nervous system myelin maintenance	3/355	20/189811	7.22246e-06	0.000146706	7.71346e-05	BP
GO:0009395	phospholipid catabolic process	4/355	72/189811	1.11935e-05	0.000209879	0.000110349	BP
GO:0016045	detection of bacterium	3/355	23/189811	1.11735e-05	0.000209879	0.000110349	BP
GO:0042246	tissue regeneration	4/355	75/189811	1.31661e-05	0.000242206	0.000127346	BP
GO:0006684	sphingomyelin metabolic process	3/355	25/189811	1.44707e-05	0.000261277	0.000137373	BP
GO:0003081	regulation of systemic arterial blood pressure by renin-angiotensin	3/355	26/189811	1.63355e-05	0.000279423	0.000146914	BP
GO:0051017	actin filament bundle assembly	6/355	277/189811	1.5922e-05	0.000279423	0.000146914	BP
GO:0050892	intestinal absorption	4/355	80/189811	1.70063e-05	0.000285881	0.000150309	BP
GO:0050728	negative regulation of inflammatory response	7/355	422/189811	1.74791e-05	0.000288849	0.00015187	BP
GO:0042634	regulation of hair cycle	3/355	29/189811	2.28622e-05	0.000365421	0.00019213	BP
GO:0006816	calcium ion transport	6/355	319/189811	3.5033e-05	0.00052603	0.000276574	BP
GO:0035023	regulation of Rho protein signal transduction	7/355	471/189811	3.50687e-05	0.00052603	0.000276574	BP
GO:0045056	transcytosis	3/355	34/189811	3.71815e-05	0.000549272	0.000288794	BP
GO:0010634	positive regulation of epithelial cell migration	4/355	101/189811	4.25652e-05	0.000619418	0.000325675	BP
GO:0030048	actin filament-based movement	4/355	107/189811	5.33272e-05	0.000742771	0.000390531	BP
GO:0048265	response to pain	3/355	48/189811	0.000105402	0.00135219	0.000710949	BP
GO:0009117	nucleotide metabolic process	4/355	134/189811	0.000127525	0.00159406	0.000838121	BP
GO:0090675	intermicrovillar adhesion	2/355	10/189811	0.000155416	0.00189413	0.000995889	BP
GO:1901529	positive regulation of anion channel activity	2/355	10/189811	0.000155416	0.00189413	0.000995889	BP
GO:0010649	regulation of cell communication by electrical coupling	2/355	11/189811	0.000189718	0.00201059	0.00105712	BP
GO:0032224	positive regulation of synaptic transmission, cholinergic	2/355	11/189811	0.000189718	0.00201059	0.00105712	BP
GO:0032347	regulation of aldosterone biosynthetic process	2/355	11/189811	0.000189718	0.00201059	0.00105712	BP
GO:0032827	negative regulation of natural killer cell differentiation involved in immune response	2/355	11/189811	0.000189718	0.00201059	0.00105712	BP
GO:0051014	actin filament severing	3/355	56/189811	0.000167063	0.00201059	0.00105712	BP
GO:0055118	negative regulation of cardiac muscle contraction	2/355	11/189811	0.000189718	0.00201059	0.00105712	BP
GO:1901077	regulation of relaxation of muscle	2/355	11/189811	0.000189718	0.00201059	0.00105712	BP
GO:2000392	regulation of lamellipodium morphogenesis	2/355	11/189811	0.000189718	0.00201059	0.00105712	BP
GO:0043124	negative regulation of I-kappaB kinase/NF-kappaB signaling	5/355	277/189811	0.000192339	0.00201646	0.00106021	BP
GO:0030299	intestinal cholesterol absorption	3/355	61/189811	0.000215407	0.00218773	0.00115026	BP
GO:0048608	reproductive structure development	2/355	12/189811	0.000227379	0.00226219	0.00118941	BP
GO:0044117	growth of symbiont in host	2/355	13/189811	0.000268388	0.00256548	0.00134887	BP
GO:0001656	metanephros development	3/355	69/189811	0.000310135	0.00265142	0.00139406	BP
GO:0007217	tachykinin receptor signaling pathway	2/355	14/189811	0.000312732	0.00265142	0.00139406	BP
GO:0015697	quaternary ammonium group transport	2/355	14/189811	0.000312732	0.00265142	0.00139406	BP
GO:0015908	fatty acid transport	3/355	69/189811	0.000310135	0.00265142	0.00139406	BP
GO:0016121	carotene catabolic process	2/355	14/189811	0.000312732	0.00265142	0.00139406	BP
GO:0042997	negative regulation of Golgi to plasma membrane protein transport	2/355	14/189811	0.000312732	0.00265142	0.00139406	BP
GO:0044070	regulation of anion transport	2/355	14/189811	0.000312732	0.00265142	0.00139406	BP
GO:0042157	lipoprotein metabolic process	3/355	70/189811	0.000323574	0.00269645	0.00141773	BP
GO:1901224	positive regulation of NIK/NF-kappaB signaling	5/355	310/189811	0.000322395	0.00269645	0.00141773	BP
GO:0046466	membrane lipid catabolic process	2/355	15/189811	0.000360398	0.0027888	0.00146628	BP
GO:0070904	transepithelial L-ascorbic acid transport	2/355	15/189811	0.000360398	0.0027888	0.00146628	BP
GO:0099040	ceramide translocation	2/355	15/189811	0.000360398	0.0027888	0.00146628	BP
GO:0060327	cytoplasmic actin-based contraction involved in cell motility	2/355	16/189811	0.000411374	0.0030853	0.00162218	BP
GO:1901841	regulation of high voltage-gated calcium channel activity	2/355	16/189811	0.000411374	0.0030853	0.00162218	BP
GO:0030520	intracellular estrogen receptor signaling pathway	3/355	79/189811	0.000461662	0.00341001	0.0017929	BP
GO:1902715	positive regulation of interferon-gamma secretion	2/355	17/189811	0.000465647	0.00341358	0.00179478	BP
GO:0007584	response to nutrient	5/355	339/189811	0.000483814	0.00352029	0.00185088	BP
GO:0033157	regulation of intracellular protein transport	2/355	19/189811	0.000584035	0.00412633	0.00216953	BP
GO:0045778	positive regulation of ossification	2/355	19/189811	0.000584035	0.00412633	0.00216953	BP
GO:0051764	actin crosslink formation	3/355	85/189811	0.000571857	0.00412633	0.00216953	BP
GO:0015721	bile acid and bile salt transport	3/355	86/189811	0.000591708	0.00415047	0.00218222	BP
GO:0045381	regulation of interleukin-18 biosynthetic process	3/355	88/189811	0.00063272	0.00436671	0.00229591	BP
GO:2000678	negative regulation of transcription regulatory region DNA binding	2/355	20/189811	0.000648125	0.00436671	0.00229591	BP
GO:2001225	regulation of chloride transport	2/355	20/189811	0.000648125	0.00436671	0.00229591	BP
GO:0016999	antibiotic metabolic process	2/355	21/189811	0.000715463	0.00458932	0.00241295	BP
GO:0070358	actin polymerization-dependent cell motility	2/355	21/189811	0.000715463	0.00458932	0.00241295	BP
GO:0007041	lysosomal transport	3/355	97/189811	0.000839616	0.00528146	0.00277686	BP
GO:0019433	triglyceride catabolic process	3/355	97/189811	0.000839616	0.00528146	0.00277686	BP
GO:0002675	positive regulation of acute inflammatory response	2/355	23/189811	0.000859833	0.00530593	0.00278973	BP
GO:0035815	positive regulation of renal sodium excretion	2/355	23/189811	0.000859833	0.00530593	0.00278973	BP
GO:0060315	negative regulation of ryanodine-sensitive calcium-release channel activity	2/355	24/189811	0.000936841	0.00574478	0.00302047	BP
GO:0071345	cellular response to cytokine stimulus	4/355	228/189811	0.000948941	0.00578261	0.00304036	BP
GO:0006188	IMP biosynthetic process	2/355	25/189811	0.00101705	0.00608356	0.00319859	BP
GO:1901844	regulation of cell communication by electrical coupling involved in cardiac conduction	2/355	25/189811	0.00101705	0.00608356	0.00319859	BP
GO:0050711	negative regulation of interleukin-1 secretion	3/355	111/189811	0.001239	0.00723367	0.00380329	BP
GO:0010229	inflorescence development	2/355	28/189811	0.00127674	0.00736578	0.00387275	BP
GO:0035710	CD4-positive, alpha-beta T cell activation	2/355	28/189811	0.00127674	0.00736578	0.00387275	BP
GO:0008203	cholesterol metabolic process	5/355	429/189811	0.00137889	0.0076824	0.00403922	BP
GO:0045751	negative regulation of Toll signaling pathway	3/355	115/189811	0.00137156	0.0076824	0.00403922	BP
GO:0045760	positive regulation of action potential	2/355	29/189811	0.00136962	0.0076824	0.00403922	BP
GO:0061041	regulation of wound healing	2/355	29/189811	0.00136962	0.0076824	0.00403922	BP
GO:0045409	negative regulation of interleukin-6 biosynthetic process	3/355	116/189811	0.00140604	0.00778913	0.00409534	BP
GO:0072089	stem cell proliferation	2/355	30/189811	0.00146563	0.0080734	0.0042448	BP
GO:0045345	positive regulation of MHC class I biosynthetic process	3/355	119/189811	0.00151271	0.00828592	0.00435654	BP
GO:0031640	killing of cells of other organism	3/355	124/189811	0.00170152	0.00906549	0.00476642	BP
GO:0043281	regulation of cysteine-type endopeptidase activity involved in apoptotic process	3/355	127/189811	0.00182155	0.00944689	0.00496695	BP
GO:0030832	regulation of actin filament length	2/355	34/189811	0.00188085	0.00960118	0.00504807	BP
GO:0051454	intracellular pH elevation	2/355	34/189811	0.00188085	0.00960118	0.00504807	BP
GO:0019233	sensory perception of pain	3/355	129/189811	0.00190443	0.00967096	0.00508476	BP
GO:0032230	positive regulation of synaptic transmission, GABAergic	2/355	35/189811	0.00199238	0.0100651	0.00529199	BP
GO:0042998	positive regulation of Golgi to plasma membrane protein transport	2/355	36/189811	0.00210697	0.0104279	0.00548274	BP
GO:0045606	positive regulation of epidermal cell differentiation	2/355	36/189811	0.00210697	0.0104279	0.00548274	BP
GO:0060081	membrane hyperpolarization	2/355	36/189811	0.00210697	0.0104279	0.00548274	BP
GO:0006880	intracellular sequestering of iron ion	2/355	37/189811	0.00222462	0.0107377	0.0056456	BP
GO:0032233	positive regulation of actin filament bundle assembly	2/355	37/189811	0.00222462	0.0107377	0.0056456	BP
GO:0071225	cellular response to muramyl dipeptide	2/355	37/189811	0.00222462	0.0107377	0.0056456	BP
GO:0050900	leukocyte migration	4/355	289/189811	0.00225374	0.0108246	0.00569131	BP
GO:0001868	regulation of complement activation, lectin pathway	2/355	38/189811	0.00234532	0.0111414	0.0058579	BP
GO:0010185	regulation of cellular defense response	2/355	38/189811	0.00234532	0.0111414	0.0058579	BP
GO:0097009	energy homeostasis	3/355	139/189811	0.00235399	0.0111414	0.0058579	BP
GO:0042472	inner ear morphogenesis	3/355	143/189811	0.00255062	0.0120138	0.00631656	BP
GO:0031953	negative regulation of protein autophosphorylation	3/355	144/189811	0.00260131	0.0121353	0.00638044	BP
GO:0006942	regulation of striated muscle contraction	2/355	41/189811	0.00272554	0.0125349	0.00659056	BP
GO:0032000	positive regulation of fatty acid beta-oxidation	2/355	41/189811	0.00272554	0.0125349	0.00659056	BP
GO:0032429	regulation of phospholipase A2 activity	2/355	42/189811	0.00285829	0.0130226	0.00684696	BP
GO:0043154	negative regulation of cysteine-type endopeptidase activity involved in apoptotic process	3/355	151/189811	0.00297361	0.0134524	0.00707296	BP
GO:0009253	peptidoglycan catabolic process	3/355	156/189811	0.00325855	0.0143163	0.00752719	BP
GO:0019730	antimicrobial humoral response	2/355	46/189811	0.00341902	0.0147502	0.00775531	BP
GO:0034122	negative regulation of toll-like receptor signaling pathway	2/355	46/189811	0.00341902	0.0147502	0.00775531	BP
GO:0048149	behavioral response to ethanol	2/355	46/189811	0.00341902	0.0147502	0.00775531	BP
GO:0061844	antimicrobial humoral immune response mediated by antimicrobial peptide	3/355	159/189811	0.00343727	0.0147636	0.00776235	BP
GO:0032264	IMP salvage	2/355	47/189811	0.00356658	0.0151852	0.00798403	BP
GO:0047484	regulation of response to osmotic stress	2/355	47/189811	0.00356658	0.0151852	0.00798403	BP
GO:0006103	2-oxoglutarate metabolic process	3/355	165/189811	0.00381242	0.0161614	0.00849725	BP
GO:0043122	regulation of I-kappaB kinase/NF-kappaB signaling	3/355	168/189811	0.00400897	0.0168502	0.00885946	BP
GO:0046033	AMP metabolic process	2/355	50/189811	0.00402678	0.0168502	0.00885946	BP
GO:0010880	regulation of release of sequestered calcium ion into cytosol by sarcoplasmic reticulum	2/355	51/189811	0.00418598	0.0173674	0.00913134	BP
GO:0001508	action potential	2/355	53/189811	0.00451301	0.018258	0.00959964	BP
GO:0032689	negative regulation of interferon-gamma production	2/355	53/189811	0.00451301	0.018258	0.00959964	BP
GO:0006790	sulfur compound metabolic process	3/355	177/189811	0.00463518	0.018585	0.00977152	BP
GO:0050427	3'-phosphoadenosine 5'-phosphosulfate metabolic process	2/355	54/189811	0.00468082	0.018585	0.00977152	BP
GO:0050777	negative regulation of immune response	2/355	54/189811	0.00468082	0.018585	0.00977152	BP
GO:0051496	positive regulation of stress fiber assembly	3/355	178/189811	0.00470819	0.018585	0.00977152	BP
GO:0043278	response to morphine	2/355	56/189811	0.00502498	0.0195193	0.0102628	BP
GO:0048240	sperm capacitation	2/355	56/189811	0.00502498	0.0195193	0.0102628	BP
GO:0003407	neural retina development	2/355	57/189811	0.0052013	0.0198873	0.0104563	BP
GO:0010469	regulation of signaling receptor activity	2/355	57/189811	0.0052013	0.0198873	0.0104563	BP
GO:0086004	regulation of cardiac muscle cell contraction	2/355	57/189811	0.0052013	0.0198873	0.0104563	BP
GO:0040008	regulation of growth	4/355	368/189811	0.00530713	0.0202127	0.0106274	BP
GO:1901223	negative regulation of NIK/NF-kappaB signaling	4/355	373/189811	0.00556233	0.0210204	0.011052	BP
GO:0050667	homocysteine metabolic process	2/355	61/189811	0.00593463	0.0221696	0.0116562	BP
GO:0006869	lipid transport	4/355	385/189811	0.00620791	0.0231019	0.0121464	BP
GO:0042574	retinal metabolic process	2/355	63/189811	0.00631796	0.0233334	0.0122681	BP
GO:0044539	long-chain fatty acid import into cell	2/355	63/189811	0.00631796	0.0233334	0.0122681	BP
GO:0042994	cytoplasmic sequestering of transcription factor	2/355	65/189811	0.00671229	0.0242388	0.0127442	BP
GO:0048662	negative regulation of smooth muscle cell proliferation	2/355	66/189811	0.00691355	0.0246011	0.0129347	BP
GO:0099072	regulation of postsynaptic membrane neurotransmitter receptor levels	2/355	66/189811	0.00691355	0.0246011	0.0129347	BP
GO:1904659	glucose transmembrane transport	2/355	66/189811	0.00691355	0.0246011	0.0129347	BP
GO:0001580	detection of chemical stimulus involved in sensory perception of bitter taste	2/355	67/189811	0.00711753	0.0250527	0.0131721	BP
GO:0010458	exit from mitosis	2/355	68/189811	0.00732421	0.0255953	0.0134574	BP
GO:0035729	cellular response to hepatocyte growth factor stimulus	2/355	70/189811	0.00774564	0.0268754	0.0141305	BP
GO:0007512	adult heart development	2/355	71/189811	0.00796037	0.0274541	0.0144347	BP
GO:0070373	negative regulation of ERK1 and ERK2 cascade	4/355	414/189811	0.00796872	0.0274541	0.0144347	BP
GO:0006644	phospholipid metabolic process	3/355	216/189811	0.00801109	0.0275029	0.0144603	BP
GO:0009437	carnitine metabolic process	2/355	72/189811	0.00817777	0.0278788	0.014658	BP
GO:0008016	regulation of heart contraction	2/355	74/189811	0.0086205	0.029083	0.0152911	BP
GO:0008306	associative learning	2/355	76/189811	0.00907376	0.0304018	0.0159845	BP
GO:0033993	response to lipid	2/355	79/189811	0.00977318	0.0326331	0.0171577	BP
GO:0008344	adult locomotory behavior	3/355	235/189811	0.0100641	0.0334898	0.0176081	BP
GO:0050830	defense response to Gram-positive bacterium	4/355	444/189811	0.0101057	0.0335137	0.0176207	BP
GO:0007588	excretion	2/355	81/189811	0.0102524	0.0337705	0.0177557	BP
GO:0050718	positive regulation of interleukin-1 beta secretion	4/355	451/189811	0.0106526	0.0349705	0.0183866	BP
GO:0009968	negative regulation of signal transduction	3/355	243/189811	0.0110114	0.0360273	0.0189423	BP
GO:0045010	actin nucleation	2/355	86/189811	0.0114949	0.0371111	0.0195121	BP
GO:0098742	cell-cell adhesion via plasma-membrane adhesion molecules	2/355	87/189811	0.011751	0.0376882	0.0198156	BP
GO:0000086	G2/M transition of mitotic cell cycle	3/355	253/189811	0.0122657	0.0392099	0.0206156	BP
GO:0039657	suppression by virus of host gene expression	2/355	90/189811	0.0125341	0.0396779	0.0208617	BP
GO:0051281	positive regulation of release of sequestered calcium ion into cytosol	2/355	90/189811	0.0125341	0.0396779	0.0208617	BP
GO:0050710	negative regulation of cytokine secretion	3/355	256/189811	0.0126572	0.0399379	0.0209984	BP
GO:0050729	positive regulation of inflammatory response	3/355	261/189811	0.0133256	0.0417765	0.0219651	BP
GO:0001825	blastocyst formation	2/355	98/189811	0.0147302	0.0458849	0.0241252	BP
GO:0044331	cell-cell adhesion mediated by cadherin	2/355	99/189811	0.0150156	0.0463298	0.0243591	BP
GO:0001676	long-chain fatty acid metabolic process	2/355	101/189811	0.0155934	0.0476601	0.0250585	BP
GO:0043968	histone H2A acetylation	2/355	102/189811	0.0158859	0.0484022	0.0254487	BP
GO:0031526	brush border membrane	24/355	314/189811	5.15107e-31	5.0223e-28	2.6406e-28	CC
GO:0005903	brush border	15/355	310/189811	6.88327e-17	3.35559e-14	1.76429e-14	CC
GO:0005902	microvillus	11/355	269/189811	5.93125e-12	1.44574e-09	7.60136e-10	CC
GO:0016459	myosin complex	9/355	297/189811	6.91395e-09	6.12828e-07	3.2221e-07	CC
GO:0005796	Golgi lumen	8/355	229/189811	1.60129e-08	1.20097e-06	6.31439e-07	CC
GO:0032426	stereocilium tip	6/355	108/189811	6.68499e-08	3.62104e-06	1.90385e-06	CC
GO:0031528	microvillus membrane	6/355	148/189811	4.32138e-07	1.62052e-05	8.52028e-06	CC
GO:0031941	filamentous actin	5/355	104/189811	1.75749e-06	4.73375e-05	2.48889e-05	CC
GO:0032587	ruffle membrane	8/355	490/189811	4.92979e-06	0.000106812	5.61593e-05	CC
GO:0044214	spanning component of plasma membrane	3/355	38/189811	5.21268e-05	0.000736574	0.000387273	CC
GO:0032421	stereocilium bundle	3/355	40/189811	6.08802e-05	0.000836032	0.000439565	CC
GO:0005782	peroxisomal matrix	5/355	223/189811	6.99925e-05	0.000922199	0.00048487	CC
GO:0032432	actin filament bundle	3/355	60/189811	0.000205097	0.00210495	0.00110673	CC
GO:0070702	inner mucus layer	2/355	14/189811	0.000312732	0.00265142	0.00139406	CC
GO:0070703	outer mucus layer	2/355	14/189811	0.000312732	0.00265142	0.00139406	CC
GO:0016328	lateral plasma membrane	5/355	316/189811	0.000351827	0.0027888	0.00146628	CC
GO:0045177	apical part of cell	6/355	488/189811	0.000350773	0.0027888	0.00146628	CC
GO:0001726	ruffle	6/355	499/189811	0.000394444	0.00302821	0.00159216	CC
GO:0097225	sperm midpiece	3/355	89/189811	0.000653888	0.00436671	0.00229591	CC
GO:0032420	stereocilium	4/355	208/189811	0.000675053	0.00447739	0.00235411	CC
GO:0005884	actin filament	5/355	378/189811	0.00078852	0.00502488	0.00264196	CC
GO:0044326	dendritic spine neck	2/355	23/189811	0.000859833	0.00530593	0.00278973	CC
GO:0017146	NMDA selective glutamate receptor complex	2/355	34/189811	0.00188085	0.00960118	0.00504807	CC
GO:0097381	photoreceptor disc membrane	2/355	36/189811	0.00210697	0.0104279	0.00548274	CC
GO:0034707	chloride channel complex	3/355	148/189811	0.00281028	0.012864	0.00676357	CC
GO:0030175	filopodium	4/355	347/189811	0.00432082	0.0178508	0.00938554	CC
GO:0008091	spectrin	2/355	52/189811	0.00434806	0.0178876	0.00940486	CC
GO:0042581	specific granule	2/355	60/189811	0.00574712	0.0215517	0.0113314	CC
GO:0009925	basal plasma membrane	3/355	204/189811	0.00685455	0.0246011	0.0129347	CC
GO:0032433	filopodium tip	2/355	67/189811	0.00711753	0.0250527	0.0131721	CC
GO:0071564	npBAF complex	2/355	81/189811	0.0102524	0.0337705	0.0177557	CC
GO:0042589	zymogen granule membrane	2/355	86/189811	0.0114949	0.0371111	0.0195121	CC
GO:0031011	Ino80 complex	2/355	87/189811	0.011751	0.0376882	0.0198156	CC
GO:0016514	SWI/SNF complex	2/355	90/189811	0.0125341	0.0396779	0.0208617	CC
GO:0004180	carboxypeptidase activity	8/355	180/189811	2.44142e-09	2.97548e-07	1.56443e-07	MF
GO:0004767	sphingomyelin phosphodiesterase activity	5/355	33/189811	5.05761e-09	5.47908e-07	2.88077e-07	MF
GO:2001065	mannan binding	4/355	12/189811	5.88491e-09	5.73779e-07	3.01679e-07	MF
GO:0016805	dipeptidase activity	6/355	82/189811	1.27437e-08	1.03542e-06	5.444e-07	MF
GO:0102549	1-18:1-2-16:0-monogalactosyldiacylglycerol lipase activity	4/355	16/189811	2.15098e-08	1.39813e-06	7.35105e-07	MF
GO:0032052	bile acid binding	5/355	46/189811	2.86332e-08	1.74484e-06	9.17394e-07	MF
GO:0047714	galactolipase activity	4/355	18/189811	3.60579e-08	2.06803e-06	1.08732e-06	MF
GO:0005229	intracellular calcium activated chloride channel activity	5/355	85/189811	6.45387e-07	2.30025e-05	1.20941e-05	MF
GO:0032029	myosin tail binding	3/355	10/189811	7.70904e-07	2.42462e-05	1.27481e-05	MF
GO:0047724	inosine nucleosidase activity	3/355	10/189811	7.70904e-07	2.42462e-05	1.27481e-05	MF
GO:0004027	alcohol sulfotransferase activity	4/355	39/189811	9.39586e-07	2.8628e-05	1.50519e-05	MF
GO:0030284	estrogen receptor activity	3/355	11/189811	1.05852e-06	3.03546e-05	1.59597e-05	MF
GO:0048244	phytanoyl-CoA dioxygenase activity	3/355	11/189811	1.05852e-06	3.03546e-05	1.59597e-05	MF
GO:0004620	phospholipase activity	4/355	46/189811	1.84495e-06	4.73375e-05	2.48889e-05	MF
GO:0030197	extracellular matrix constituent, lubricant activity	3/355	16/189811	3.56766e-06	8.69616e-05	4.57223e-05	MF
GO:0050253	retinyl-palmitate esterase activity	3/355	17/189811	4.32614e-06	9.80926e-05	5.15748e-05	MF
GO:0070006	metalloaminopeptidase activity	6/355	219/189811	4.19668e-06	9.80926e-05	5.15748e-05	MF
GO:0005044	scavenger receptor activity	6/355	235/189811	6.27795e-06	0.000133065	6.99625e-05	MF
GO:0005504	fatty acid binding	5/355	136/189811	6.54984e-06	0.000135874	7.14394e-05	MF
GO:0004177	aminopeptidase activity	7/355	373/189811	7.91209e-06	0.000157434	8.27752e-05	MF
GO:0045437	uridine nucleosidase activity	3/355	23/189811	1.11735e-05	0.000209879	0.000110349	MF
GO:0043027	cysteine-type endopeptidase inhibitor activity involved in apoptotic process	4/355	79/189811	1.61798e-05	0.000279423	0.000146914	MF
GO:0004806	triglyceride lipase activity	5/355	174/189811	2.15363e-05	0.000349965	0.000184003	MF
GO:0042834	peptidoglycan binding	4/355	90/189811	2.70733e-05	0.00042575	0.000223849	MF
GO:0005412	glucose:sodium symporter activity	3/355	32/189811	3.09046e-05	0.000478285	0.000251471	MF
GO:0047372	acylglycerol lipase activity	4/355	104/189811	4.7725e-05	0.000684292	0.000359784	MF
GO:0102567	phospholipase A2 activity (consuming 1,2-dipalmitoylphosphatidylcholine)	4/355	114/189811	6.82476e-05	0.000911527	0.000479259	MF
GO:0102568	phospholipase A2 activity consuming 1,2-dioleoylphosphatidylethanolamine)	4/355	114/189811	6.82476e-05	0.000911527	0.000479259	MF
GO:0004623	phospholipase A2 activity	4/355	119/189811	8.06199e-05	0.00104806	0.000551044	MF
GO:0005496	steroid binding	4/355	130/189811	0.000113473	0.00143684	0.000755454	MF
GO:0003834	beta-carotene 15,15'-monooxygenase activity	2/355	11/189811	0.000189718	0.00201059	0.00105712	MF
GO:0004622	lysophospholipase activity	4/355	147/189811	0.000181929	0.00201059	0.00105712	MF
GO:0008745	N-acetylmuramoyl-L-alanine amidase activity	3/355	58/189811	0.000185448	0.00201059	0.00105712	MF
GO:0016019	peptidoglycan immune receptor activity	2/355	11/189811	0.000189718	0.00201059	0.00105712	MF
GO:0008239	dipeptidyl-peptidase activity	4/355	151/189811	0.00020159	0.00209096	0.00109938	MF
GO:0030676	Rac guanyl-nucleotide exchange factor activity	3/355	62/189811	0.000226047	0.00226219	0.00118941	MF
GO:0015179	L-amino acid transmembrane transporter activity	3/355	63/189811	0.000237021	0.0023343	0.00122732	MF
GO:0015175	neutral amino acid transmembrane transporter activity	3/355	64/189811	0.000248334	0.00242126	0.00127304	MF
GO:0010436	carotenoid dioxygenase activity	2/355	13/189811	0.000268388	0.00256548	0.00134887	MF
GO:0015651	quaternary ammonium group transmembrane transporter activity	2/355	14/189811	0.000312732	0.00265142	0.00139406	MF
GO:0035727	lysophosphatidic acid binding	2/355	14/189811	0.000312732	0.00265142	0.00139406	MF
GO:0047844	deoxycytidine deaminase activity	2/355	14/189811	0.000312732	0.00265142	0.00139406	MF
GO:0008520	L-ascorbate:sodium symporter activity	2/355	15/189811	0.000360398	0.0027888	0.00146628	MF
GO:0017042	glycosylceramidase activity	2/355	15/189811	0.000360398	0.0027888	0.00146628	MF
GO:0070890	sodium-dependent L-ascorbate transmembrane transporter activity	2/355	15/189811	0.000360398	0.0027888	0.00146628	MF
GO:1901611	phosphatidylglycerol binding	2/355	15/189811	0.000360398	0.0027888	0.00146628	MF
GO:0004744	retinal isomerase activity	2/355	16/189811	0.000411374	0.0030853	0.00162218	MF
GO:0090729	toxin activity	4/355	183/189811	0.000417877	0.00311015	0.00163524	MF
GO:0099038	ceramide floppase activity	2/355	19/189811	0.000584035	0.00412633	0.00216953	MF
GO:0004307	ethanolaminephosphotransferase activity	2/355	20/189811	0.000648125	0.00436671	0.00229591	MF
GO:0008241	peptidyl-dipeptidase activity	2/355	20/189811	0.000648125	0.00436671	0.00229591	MF
GO:0031406	carboxylic acid binding	3/355	89/189811	0.000653888	0.00436671	0.00229591	MF
GO:0005176	ErbB-2 class receptor binding	2/355	21/189811	0.000715463	0.00458932	0.00241295	MF
GO:0015226	carnitine transmembrane transporter activity	2/355	21/189811	0.000715463	0.00458932	0.00241295	MF
GO:0035591	signaling adaptor activity	2/355	21/189811	0.000715463	0.00458932	0.00241295	MF
GO:0003876	AMP deaminase activity	2/355	25/189811	0.00101705	0.00608356	0.00319859	MF
GO:0008238	exopeptidase activity	2/355	26/189811	0.00110044	0.00646342	0.00339831	MF
GO:0015174	basic amino acid transmembrane transporter activity	2/355	26/189811	0.00110044	0.00646342	0.00339831	MF
GO:0016936	galactoside binding	2/355	26/189811	0.00110044	0.00646342	0.00339831	MF
GO:0035375	zymogen binding	2/355	29/189811	0.00136962	0.0076824	0.00403922	MF
GO:0090555	phosphatidylethanolamine flippase activity	2/355	29/189811	0.00136962	0.0076824	0.00403922	MF
GO:0005332	gamma-aminobutyric acid:sodium symporter activity	2/355	31/189811	0.00156478	0.00847587	0.00445641	MF
GO:0050294	steroid sulfotransferase activity	2/355	31/189811	0.00156478	0.00847587	0.00445641	MF
GO:0034235	GPI anchor binding	2/355	32/189811	0.00166703	0.00893054	0.00469547	MF
GO:0050700	CARD domain binding	2/355	32/189811	0.00166703	0.00893054	0.00469547	MF
GO:0003823	antigen binding	5/355	452/189811	0.00173133	0.00917416	0.00482355	MF
GO:0031849	olfactory receptor binding	2/355	33/189811	0.0017724	0.009341	0.00491127	MF
GO:0000146	microfilament motor activity	3/355	127/189811	0.00182155	0.00944689	0.00496695	MF
GO:0001618	virus receptor activity	3/355	127/189811	0.00182155	0.00944689	0.00496695	MF
GO:0030247	polysaccharide binding	3/355	134/189811	0.00212181	0.0104483	0.00549346	MF
GO:0004126	cytidine deaminase activity	2/355	37/189811	0.00222462	0.0107377	0.0056456	MF
GO:0070573	metallodipeptidase activity	2/355	40/189811	0.00259579	0.0121353	0.00638044	MF
GO:0016918	retinal binding	2/355	41/189811	0.00272554	0.0125349	0.00659056	MF
GO:0042165	neurotransmitter binding	2/355	43/189811	0.00299403	0.0134524	0.00707296	MF
GO:0090554	phosphatidylcholine floppase activity	2/355	43/189811	0.00299403	0.0134524	0.00707296	MF
GO:0016780	phosphotransferase activity, for other substituted phosphate groups	2/355	44/189811	0.00313273	0.0140111	0.00736669	MF
GO:0004181	metallocarboxypeptidase activity	3/355	155/189811	0.00320028	0.0142478	0.00749116	MF
GO:0034452	dynactin binding	2/355	45/189811	0.0032744	0.0143163	0.00752719	MF
GO:0072341	modified amino acid binding	2/355	45/189811	0.0032744	0.0143163	0.00752719	MF
GO:1990239	steroid hormone binding	2/355	45/189811	0.0032744	0.0143163	0.00752719	MF
GO:0004062	aryl sulfotransferase activity	2/355	50/189811	0.00402678	0.0168502	0.00885946	MF
GO:0005125	cytokine activity	4/355	343/189811	0.00414815	0.017284	0.0090875	MF
GO:0035673	oligopeptide transmembrane transporter activity	2/355	53/189811	0.00451301	0.018258	0.00959964	MF
GO:0030507	spectrin binding	3/355	176/189811	0.00456287	0.0183834	0.00966557	MF
GO:0008198	ferrous iron binding	3/355	178/189811	0.00470819	0.018585	0.00977152	MF
GO:0048037	cofactor binding	3/355	179/189811	0.00478189	0.0187998	0.00988446	MF
GO:0008327	methyl-CpG binding	2/355	56/189811	0.00502498	0.0195193	0.0102628	MF
GO:0019841	retinol binding	2/355	57/189811	0.0052013	0.0198873	0.0104563	MF
GO:0015333	peptide:proton symporter activity	2/355	58/189811	0.00538044	0.0204122	0.0107322	MF
GO:0030165	PDZ domain binding	4/355	375/189811	0.00566666	0.021332	0.0112159	MF
GO:0031418	L-ascorbic acid binding	3/355	199/189811	0.00640403	0.023562	0.0123883	MF
GO:0004528	phosphodiesterase I activity	2/355	64/189811	0.00651376	0.0236974	0.0124595	MF
GO:0008656	cysteine-type endopeptidase activator activity involved in apoptotic process	3/355	200/189811	0.00649267	0.0236974	0.0124595	MF
GO:0019531	oxalate transmembrane transporter activity	2/355	64/189811	0.00651376	0.0236974	0.0124595	MF
GO:0019834	phospholipase A2 inhibitor activity	2/355	65/189811	0.00671229	0.0242388	0.0127442	MF
GO:0005328	neurotransmitter:sodium symporter activity	2/355	67/189811	0.00711753	0.0250527	0.0131721	MF
GO:0035529	NADH pyrophosphatase activity	2/355	68/189811	0.00732421	0.0255953	0.0134574	MF
GO:0005324	long-chain fatty acid transporter activity	2/355	69/189811	0.00753358	0.026233	0.0137927	MF
GO:0005247	voltage-gated chloride channel activity	2/355	72/189811	0.00817777	0.0278788	0.014658	MF
GO:0016798	hydrolase activity, acting on glycosyl bonds	2/355	73/189811	0.00839781	0.0285292	0.0149999	MF
GO:0015106	bicarbonate transmembrane transporter activity	2/355	74/189811	0.0086205	0.029083	0.0152911	MF
GO:0042806	fucose binding	2/355	76/189811	0.00907376	0.0304018	0.0159845	MF
GO:0008083	growth factor activity	4/355	457/189811	0.0111362	0.0363138	0.0190929	MF
GO:0005355	glucose transmembrane transporter activity	2/355	86/189811	0.0114949	0.0371111	0.0195121	MF
GO:0004709	MAP kinase kinase kinase activity	2/355	92/189811	0.0130686	0.0411028	0.0216109	MF
GO:0015108	chloride transmembrane transporter activity	2/355	94/189811	0.0136128	0.04254	0.0223665	MF
GO:0003824	catalytic activity	4/355	499/189811	0.0149194	0.0463263	0.0243573	MF
GO:0071916	dipeptide transmembrane transporter activity	2/355	99/189811	0.0150156	0.0463298	0.0243591	MF
GO:0015116	sulfate transmembrane transporter activity	2/355	100/189811	0.0153033	0.0470686	0.0247475	MF
GO:0004089	carbonate dehydratase activity	2/355	101/189811	0.0155934	0.0476601	0.0250585	MF
ko00500	Starch and sucrose metabolism	5/176	404/79977	0.00210596	0.0166137	0.0128082	KEGG
ko00565	Ether lipid metabolism	7/176	248/79977	1.49223e-06	2.64871e-05	2.042e-05	KEGG
ko00590	Arachidonic acid metabolism	5/176	386/79977	0.00172852	0.0153406	0.0118267	KEGG
ko00591	Linoleic acid metabolism	5/176	176/79977	4.77987e-05	0.000565618	0.000436058	KEGG
ko00592	alpha-Linolenic acid metabolism	5/176	174/79977	4.5274e-05	0.000565618	0.000436058	KEGG
ko00600	Sphingolipid metabolism	4/176	259/79977	0.0026856	0.0190677	0.0147001	KEGG
ko04614	Renin-angiotensin system	8/176	199/79977	1.73378e-08	4.10328e-07	3.16339e-07	KEGG
ko04973	Carbohydrate digestion and absorption	4/176	267/79977	0.00299439	0.0193274	0.0149003	KEGG
ko04975	Fat digestion and absorption	16/176	440/79977	4.82485e-15	1.71282e-13	1.32049e-13	KEGG
ko04977	Vitamin digestion and absorption	15/176	200/79977	7.68473e-19	5.45616e-17	4.20638e-17	KEGG
ko05143	African trypanosomiasis	5/176	355/79977	0.00119815	0.0121527	0.009369	KEGG
