# Supplementary material for: Comparative transcriptomes of nine tissues for the Heilongjiang brown frog (Rana amurensis)
Source: Sci Rep. 2022 Dec 1;12:20759. doi: 10.1038/s41598-022-24631-6 (PMC9715712; doi:10.1038/s41598-022-24631-6)
Supplement: Supplementary file 33 — Supplementary Table S28. [file 41598_2022_24631_MOESM33_ESM.xlsx]

## Sheet: Downregulated UEGs of intestine
Table S28. GO and KEGG enrichment results of downregulated UEGs in intestine.
ID	Description	GeneRatio	BgRatio	pvalue	p.adjust	qvalue	Ontology
GO:0005977	glycogen metabolic process	1/14	183/189811	0.013413832	0.019889476	NA	BP
GO:0006940	regulation of smooth muscle contraction	1/14	30/189811	0.002210531	0.010962005	NA	BP
GO:0007188	adenylate cyclase-modulating G protein-coupled receptor signaling pathway	1/14	160/189811	0.01173717	0.019889476	NA	BP
GO:0007219	Notch signaling pathway	1/14	412/189811	0.029964096	0.030677527	NA	BP
GO:0007565	female pregnancy	1/14	238/189811	0.017412539	0.024080517	NA	BP
GO:0007623	circadian rhythm	1/14	375/189811	0.027307617	0.030677527	NA	BP
GO:0009235	cobalamin metabolic process	1/14	56/189811	0.004122654	0.010985398	NA	BP
GO:0009416	response to light stimulus	1/14	263/189811	0.019225154	0.024775968	NA	BP
GO:0014033	neural crest cell differentiation	1/14	25/189811	0.001842425	0.010962005	NA	BP
GO:0019229	regulation of vasoconstriction	1/14	45/189811	0.003314095	0.010962005	NA	BP
GO:0030168	platelet activation	1/14	271/189811	0.019804534	0.024775968	NA	BP
GO:0030178	negative regulation of Wnt signaling pathway	1/14	144/189811	0.010569235	0.018936547	NA	BP
GO:0030182	neuron differentiation	1/14	443/189811	0.032184606	0.032184606	NA	BP
GO:0030308	negative regulation of cell growth	1/14	393/189811	0.028600801	0.030677527	NA	BP
GO:0032922	circadian regulation of gene expression	1/14	276/189811	0.020166486	0.024775968	NA	BP
GO:0035567	non-canonical Wnt signaling pathway	1/14	32/189811	0.002357739	0.010962005	NA	BP
GO:0042059	negative regulation of epidermal growth factor receptor signaling pathway	1/14	166/189811	0.012174815	0.019889476	NA	BP
GO:0042472	inner ear morphogenesis	1/14	143/189811	0.010496197	0.018936547	NA	BP
GO:0042476	odontogenesis	1/14	172/189811	0.01261228	0.019889476	NA	BP
GO:0043153	entrainment of circadian clock by photoperiod	1/14	89/189811	0.006544679	0.015309338	NA	BP
GO:0045037	protein import into chloroplast stroma	1/14	31/189811	0.002284137	0.010962005	NA	BP
GO:0045165	cell fate commitment	1/14	92/189811	0.006764591	0.015309338	NA	BP
GO:0045600	positive regulation of fat cell differentiation	1/14	181/189811	0.013268141	0.019889476	NA	BP
GO:0048568	embryonic organ development	1/14	111/189811	0.008156322	0.015941902	NA	BP
GO:0060070	canonical Wnt signaling pathway	1/14	206/189811	0.015087854	0.021625924	NA	BP
GO:0061024	membrane organization	1/14	245/189811	0.017920385	0.024080517	NA	BP
GO:0061037	negative regulation of cartilage development	1/14	26/189811	0.001916056	0.010962005	NA	BP
GO:0061053	somite development	1/14	44/189811	0.003240559	0.010962005	NA	BP
GO:0071880	adenylate cyclase-activating adrenergic receptor signaling pathway	1/14	52/189811	0.003828703	0.010975615	NA	BP
GO:0090090	negative regulation of canonical Wnt signaling pathway	1/14	406/189811	0.029533774	0.030677527	NA	BP
GO:0090103	cochlea morphogenesis	1/14	38/189811	0.002799239	0.010962005	NA	BP
GO:1902751	positive regulation of cell cycle G2/M phase transition	1/14	22/189811	0.0016215	0.010962005	NA	BP
GO:1903671	negative regulation of sprouting angiogenesis	1/14	43/189811	0.003167018	0.010962005	NA	BP
GO:0005905	clathrin-coated pit	1/14	372/189811	0.027091931	0.030677527	NA	CC
GO:0009941	chloroplast envelope	1/14	391/189811	0.028457193	0.030677527	NA	CC
GO:0032580	Golgi cisterna membrane	1/14	409/189811	0.029748957	0.030677527	NA	CC
GO:0001222	transcription corepressor binding	1/14	49/189811	0.003608187	0.010975615	NA	MF
GO:0004935	adrenergic receptor activity	1/14	34/189811	0.002504926	0.010962005	NA	MF
GO:0004938	alpha2-adrenergic receptor activity	1/14	12/189811	0.000884758	0.010962005	NA	MF
GO:0005109	frizzled binding	1/14	101/189811	0.007424058	0.015501604	NA	MF
GO:0008118	N-acetyllactosaminide alpha-2,3-sialyltransferase activity	1/14	11/189811	0.000811056	0.010962005	NA	MF
GO:0008373	sialyltransferase activity	1/14	59/189811	0.004343064	0.010985398	NA	MF
GO:0017147	Wnt-protein binding	1/14	103/189811	0.007570551	0.015501604	NA	MF
ko00513	Various types of N-glycan biosynthesis	1/9	284/79977	0.031510532	0.035449349	NA	KEGG
ko00514	Other types of O-glycan biosynthesis	1/9	207/79977	0.023055625	0.035449349	NA	KEGG
ko00515	Mannose type O-glycan biosynthesis	1/9	105/79977	0.01175462	0.035263861	NA	KEGG
ko00533	Glycosaminoglycan biosynthesis - keratan sulfate	1/9	96/79977	0.010751916	0.035263861	NA	KEGG
ko00601	Glycosphingolipid biosynthesis - lacto and neolacto series	1/9	171/79977	0.019080222	0.035449349	NA	KEGG
ko04710	Circadian rhythm	1/9	218/79977	0.024267471	0.035449349	NA	KEGG
ko04711	Circadian rhythm - fly	1/9	53/79977	0.005948726	0.035263861	NA	KEGG
ko05217	Basal cell carcinoma	1/9	278/79977	0.030854053	0.035449349	NA	KEGG
ko05221	Acute myeloid leukemia	1/9	438/79977	0.048225472	0.048225472	NA	KEGG
