# Supplementary material for: Comparative transcriptomes of nine tissues for the Heilongjiang brown frog (Rana amurensis)
Source: Sci Rep. 2022 Dec 1;12:20759. doi: 10.1038/s41598-022-24631-6 (PMC9715712; doi:10.1038/s41598-022-24631-6)
Supplement: Supplementary file 34 — Supplementary Table S29. [file 41598_2022_24631_MOESM34_ESM.xlsx]

## Sheet: Hub genes of intestine
Table S29. GO and KEGG enrichment results of hub genes in intestine.
ID	Description	GeneRatio	BgRatio	pvalue	p.adjust	qvalue	Ontology
GO:0043217	myelin maintenance	2/35	18/189811	5.04E-06	0.00022171	3.06E-05	BP
GO:0002175	protein localization to paranode region of axon	2/35	26/189811	1.07E-05	0.000298745	4.12E-05	BP
GO:0071205	protein localization to juxtaparanode region of axon	2/35	28/189811	1.24E-05	0.000298745	4.12E-05	BP
GO:0001558	regulation of cell growth	3/35	313/189811	2.80E-05	0.000365816	5.04E-05	BP
GO:0030913	paranodal junction assembly	2/35	42/189811	2.83E-05	0.000365816	5.04E-05	BP
GO:0030865	cortical cytoskeleton organization	2/35	52/189811	4.35E-05	0.000457218	6.30E-05	BP
GO:0033540	fatty acid beta-oxidation using acyl-CoA oxidase	2/35	52/189811	4.35E-05	0.000457218	6.30E-05	BP
GO:0019370	leukotriene biosynthetic process	2/35	58/189811	5.42E-05	0.00053607	7.39E-05	BP
GO:0001523	retinoid metabolic process	2/35	114/189811	0.000210003	0.001411219	0.000194529	BP
GO:0030866	cortical actin cytoskeleton organization	2/35	130/189811	0.000272879	0.00159919	0.00022044	BP
GO:0030900	forebrain development	2/35	133/189811	0.00028557	0.00159919	0.00022044	BP
GO:0042572	retinol metabolic process	2/35	132/189811	0.000281308	0.00159919	0.00022044	BP
GO:0055088	lipid homeostasis	2/35	151/189811	0.000367663	0.001930231	0.000266072	BP
GO:0010243	response to organonitrogen compound	2/35	155/189811	0.000387287	0.001971643	0.00027178	BP
GO:0031032	actomyosin structure organization	2/35	164/189811	0.000433271	0.002140869	0.000295107	BP
GO:0010923	negative regulation of phosphatase activity	2/35	226/189811	0.000818285	0.003818663	0.000526382	BP
GO:0048812	neuron projection morphogenesis	2/35	246/189811	0.000967633	0.004393575	0.000605631	BP
GO:0033632	regulation of cell-cell adhesion mediated by integrin	1/35	10/189811	0.001842454	0.007034824	0.000969713	BP
GO:0070178	D-serine metabolic process	1/35	10/189811	0.001842454	0.007034824	0.000969713	BP
GO:1901529	positive regulation of anion channel activity	1/35	10/189811	0.001842454	0.007034824	0.000969713	BP
GO:0060452	positive regulation of cardiac muscle contraction	1/35	11/189811	0.002026518	0.007565666	0.001042886	BP
GO:0010716	negative regulation of extracellular matrix disassembly	1/35	12/189811	0.002210549	0.00773692	0.001066493	BP
GO:0023051	regulation of signaling	1/35	12/189811	0.002210549	0.00773692	0.001066493	BP
GO:0086073	bundle of His cell-Purkinje myocyte adhesion involved in cell communication	1/35	15/189811	0.002762444	0.009099815	0.00125436	BP
GO:0099040	ceramide translocation	1/35	15/189811	0.002762444	0.009099815	0.00125436	BP
GO:0015827	tryptophan transport	1/35	18/189811	0.003314042	0.010504889	0.001448042	BP
GO:0034641	cellular nitrogen compound metabolic process	1/35	18/189811	0.003314042	0.010504889	0.001448042	BP
GO:0071466	cellular response to xenobiotic stimulus	1/35	20/189811	0.00368161	0.010523175	0.001450563	BP
GO:0098911	regulation of ventricular cardiac muscle cell action potential	1/35	19/189811	0.003497843	0.010523175	0.001450563	BP
GO:2001225	regulation of chloride transport	1/35	20/189811	0.00368161	0.010523175	0.001450563	BP
GO:0002934	desmosome organization	1/35	21/189811	0.003865344	0.010822964	0.001491887	BP
GO:0048333	mesodermal cell differentiation	1/35	23/189811	0.004232714	0.011657312	0.001606898	BP
GO:0003081	regulation of systemic arterial blood pressure by renin-angiotensin	1/35	26/189811	0.004783523	0.011818115	0.001629064	BP
GO:0006562	proline catabolic process	1/35	25/189811	0.004599953	0.011818115	0.001629064	BP
GO:0030510	regulation of BMP signaling pathway	1/35	26/189811	0.004783523	0.011818115	0.001629064	BP
GO:0046416	D-amino acid metabolic process	1/35	26/189811	0.004783523	0.011818115	0.001629064	BP
GO:0097062	dendritic spine maintenance	1/35	25/189811	0.004599953	0.011818115	0.001629064	BP
GO:0072006	nephron development	1/35	27/189811	0.00496706	0.012093711	0.001667053	BP
GO:1901315	negative regulation of histone H2A K63-linked ubiquitination	1/35	29/189811	0.005334035	0.01262138	0.001739789	BP
GO:0006584	catecholamine metabolic process	1/35	30/189811	0.005517474	0.012697748	0.001750316	BP
GO:0072089	stem cell proliferation	1/35	30/189811	0.005517474	0.012697748	0.001750316	BP
GO:2000780	negative regulation of double-strand break repair	1/35	31/189811	0.005700879	0.012942537	0.001784059	BP
GO:0035641	locomotory exploration behavior	1/35	32/189811	0.005884252	0.013180725	0.001816892	BP
GO:0030856	regulation of epithelial cell differentiation	1/35	37/189811	0.006800623	0.014837723	0.0020453	BP
GO:0042416	dopamine biosynthetic process	1/35	37/189811	0.006800623	0.014837723	0.0020453	BP
GO:0017015	regulation of transforming growth factor beta receptor signaling pathway	1/35	38/189811	0.006983798	0.015042028	0.002073462	BP
GO:0035640	exploration behavior	1/35	41/189811	0.007533129	0.015624267	0.002153721	BP
GO:0055130	D-alanine catabolic process	1/35	44/189811	0.008082163	0.016359078	0.002255011	BP
GO:0047484	regulation of response to osmotic stress	1/35	47/189811	0.008630903	0.017261807	0.002379447	BP
GO:0003091	renal water homeostasis	1/35	51/189811	0.009362098	0.018503911	0.002550664	BP
GO:0042135	neurotransmitter catabolic process	1/35	54/189811	0.00991015	0.019136841	0.00263791	BP
GO:0019395	fatty acid oxidation	1/35	55/189811	0.010092768	0.019268012	0.002655992	BP
GO:0060135	maternal process involved in female pregnancy	1/35	58/189811	0.010640428	0.020085301	0.002768651	BP
GO:0042758	long-chain fatty acid catabolic process	1/35	61/189811	0.011187792	0.020647091	0.00284609	BP
GO:0051593	response to folic acid	1/35	61/189811	0.011187792	0.020647091	0.00284609	BP
GO:0001662	behavioral fear response	1/35	65/189811	0.011917155	0.020841571	0.002872898	BP
GO:0030111	regulation of Wnt signaling pathway	1/35	66/189811	0.012099414	0.020841571	0.002872898	BP
GO:0048662	negative regulation of smooth muscle cell proliferation	1/35	66/189811	0.012099414	0.020841571	0.002872898	BP
GO:1900029	positive regulation of ruffle assembly	1/35	67/189811	0.01228164	0.020841571	0.002872898	BP
GO:0035024	negative regulation of Rho protein signal transduction	1/35	81/189811	0.014829382	0.024666694	0.003400171	BP
GO:0010269	response to selenium ion	1/35	82/189811	0.015011119	0.024724195	0.003408097	BP
GO:0035094	response to nicotine	1/35	83/189811	0.015192823	0.024780527	0.003415862	BP
GO:0043542	endothelial cell migration	1/35	84/189811	0.015374495	0.024835723	0.003423471	BP
GO:0031295	T cell costimulation	1/35	86/189811	0.015737741	0.025180386	0.003470981	BP
GO:1903779	regulation of cardiac conduction	1/35	88/189811	0.016100857	0.02551834	0.003517566	BP
GO:0006693	prostaglandin metabolic process	1/35	91/189811	0.016645287	0.026134657	0.003602522	BP
GO:0000038	very long-chain fatty acid metabolic process	1/35	97/189811	0.01773327	0.027585086	0.003802455	BP
GO:0045995	regulation of embryonic development	1/35	98/189811	0.017914486	0.027611318	0.003806071	BP
GO:0070268	cornification	1/35	108/189811	0.019724867	0.029587301	0.00407845	BP
GO:0006091	generation of precursor metabolites and energy	1/35	120/189811	0.021893046	0.032263436	0.004447341	BP
GO:0016601	Rac protein signal transduction	1/35	124/189811	0.022614736	0.032454009	0.00447361	BP
GO:0042110	T cell activation	1/35	125/189811	0.022795078	0.032454009	0.00447361	BP
GO:0032570	response to progesterone	1/35	131/189811	0.02387645	0.032879045	0.004532199	BP
GO:0061025	membrane fusion	1/35	128/189811	0.023335909	0.032879045	0.004532199	BP
GO:0086091	regulation of heart rate by cardiac conduction	1/35	131/189811	0.02387645	0.032879045	0.004532199	BP
GO:0006625	protein targeting to peroxisome	1/35	134/189811	0.0244167	0.033057989	0.004556866	BP
GO:0097352	autophagosome maturation	1/35	135/189811	0.024596718	0.033057989	0.004556866	BP
GO:0031424	keratinization	1/35	137/189811	0.024956659	0.033275545	0.004586855	BP
GO:0030155	regulation of cell adhesion	1/35	172/189811	0.031234774	0.040677845	0.005607222	BP
GO:0043588	skin development	1/35	183/189811	0.033199773	0.042254257	0.005824522	BP
GO:0045332	phospholipid translocation	1/35	195/189811	0.035338992	0.044638727	0.006153208	BP
GO:0009725	response to hormone	1/35	202/189811	0.036584746	0.045867443	0.00632258	BP
GO:0006906	vesicle fusion	1/35	213/189811	0.038539202	0.047959896	0.006611013	BP
GO:0048488	synaptic vesicle endocytosis	1/35	219/189811	0.039603645	0.04892215	0.006743655	BP
GO:0005782	peroxisomal matrix	3/35	223/189811	1.02E-05	0.000298745	4.12E-05	CC
GO:0016459	myosin complex	3/35	297/189811	2.39E-05	0.000365816	5.04E-05	CC
GO:0071438	invadopodium membrane	2/35	42/189811	2.83E-05	0.000365816	5.04E-05	CC
GO:0044224	juxtaparanode region of axon	2/35	46/189811	3.40E-05	0.000408144	5.63E-05	CC
GO:0030673	axolemma	2/35	96/189811	0.000148985	0.001191878	0.000164294	CC
GO:0097440	apical dendrite	2/35	104/189811	0.00017483	0.001335063	0.000184031	CC
GO:0033270	paranode region of axon	2/35	111/189811	0.000199117	0.001411219	0.000194529	CC
GO:0044853	plasma membrane raft	2/35	112/189811	0.000202714	0.001411219	0.000194529	CC
GO:0005790	smooth endoplasmic reticulum	2/35	130/189811	0.000272879	0.00159919	0.00022044	CC
GO:0005903	brush border	2/35	310/189811	0.001526571	0.006617798	0.000912228	CC
GO:0043209	myelin sheath	2/35	404/189811	0.002566665	0.008799995	0.001213032	CC
GO:0032421	stereocilium bundle	1/35	40/189811	0.007350051	0.015435108	0.002127646	CC
GO:0045179	apical cortex	1/35	54/189811	0.00991015	0.019136841	0.00263791	CC
GO:0031527	filopodium membrane	1/35	63/189811	0.011552539	0.020647091	0.00284609	CC
GO:0046581	intercellular canaliculus	1/35	67/189811	0.01228164	0.020841571	0.002872898	CC
GO:0030057	desmosome	1/35	79/189811	0.01446581	0.02430256	0.003349977	CC
GO:0031258	lamellipodium membrane	1/35	104/189811	0.019001104	0.029019868	0.004000232	CC
GO:0032426	stereocilium tip	1/35	108/189811	0.019724867	0.029587301	0.00407845	CC
GO:0045095	keratin filament	1/35	120/189811	0.021893046	0.032263436	0.004447341	CC
GO:0097060	synaptic membrane	1/35	125/189811	0.022795078	0.032454009	0.00447361	CC
GO:0001533	cornified envelope	1/35	129/189811	0.023516122	0.032879045	0.004532199	CC
GO:0060076	excitatory synapse	1/35	134/189811	0.0244167	0.033057989	0.004556866	CC
GO:0014704	intercalated disc	1/35	222/189811	0.040135438	0.049217179	0.006784323	CC
GO:0000146	microfilament motor activity	3/35	127/189811	1.88E-06	0.00022171	3.06E-05	MF
GO:0004602	glutathione peroxidase activity	3/35	179/189811	5.28E-06	0.00022171	3.06E-05	MF
GO:0018479	benzaldehyde dehydrogenase (NAD+) activity	2/35	16/189811	3.96E-06	0.00022171	3.06E-05	MF
GO:0003997	acyl-CoA oxidase activity	2/35	34/189811	1.85E-05	0.000344608	4.75E-05	MF
GO:0004464	leukotriene-C4 synthase activity	2/35	34/189811	1.85E-05	0.000344608	4.75E-05	MF
GO:0001758	retinal dehydrogenase activity	2/35	60/189811	5.81E-05	0.000541998	7.47E-05	MF
GO:0030898	actin-dependent ATPase activity	2/35	92/189811	0.000136829	0.001149361	0.000158433	MF
GO:0001618	virus receptor activity	2/35	127/189811	0.000260473	0.00159919	0.00022044	MF
GO:0005504	fatty acid binding	2/35	136/189811	0.000298544	0.001617916	0.000223021	MF
GO:0004029	aldehyde dehydrogenase (NAD+) activity	2/35	191/189811	0.000586352	0.002814491	0.000387962	MF
GO:0048306	calcium-dependent protein binding	2/35	311/189811	0.001536275	0.006617798	0.000912228	MF
GO:0003884	D-amino-acid oxidase activity	1/35	10/189811	0.001842454	0.007034824	0.000969713	MF
GO:0004364	glutathione transferase activity	2/35	328/189811	0.00170575	0.007034824	0.000969713	MF
GO:0086083	cell adhesive protein binding involved in bundle of His cell-Purkinje myocyte communication	1/35	12/189811	0.002210549	0.00773692	0.001066493	MF
GO:0002020	protease binding	2/35	487/189811	0.003695639	0.010523175	0.001450563	MF
GO:0008241	peptidyl-dipeptidase activity	1/35	20/189811	0.00368161	0.010523175	0.001450563	MF
GO:0099038	ceramide floppase activity	1/35	19/189811	0.003497843	0.010523175	0.001450563	MF
GO:0008238	exopeptidase activity	1/35	26/189811	0.004783523	0.011818115	0.001629064	MF
GO:0015174	basic amino acid transmembrane transporter activity	1/35	26/189811	0.004783523	0.011818115	0.001629064	MF
GO:0090555	phosphatidylethanolamine flippase activity	1/35	29/189811	0.005334035	0.01262138	0.001739789	MF
GO:0016401	palmitoyl-CoA oxidase activity	1/35	39/189811	0.007166941	0.01524109	0.002100902	MF
GO:0090554	phosphatidylcholine floppase activity	1/35	43/189811	0.007899185	0.016183695	0.002230835	MF
GO:0015179	L-amino acid transmembrane transporter activity	1/35	63/189811	0.011552539	0.020647091	0.00284609	MF
GO:0030676	Rac guanyl-nucleotide exchange factor activity	1/35	62/189811	0.011370182	0.020647091	0.00284609	MF
GO:0008146	sulfotransferase activity	1/35	123/189811	0.022434362	0.032454009	0.00447361	MF
GO:0008239	dipeptidyl-peptidase activity	1/35	151/189811	0.027472633	0.036341751	0.005009515	MF
GO:0004181	metallocarboxypeptidase activity	1/35	155/189811	0.028190324	0.0369998	0.005100223	MF
GO:0004180	carboxypeptidase activity	1/35	180/189811	0.032664249	0.041890029	0.005774315	MF
GO:0048037	cofactor binding	1/35	179/189811	0.032485676	0.041890029	0.005774315	MF
ko00340	Histidine metabolism	2/25	406/79977	0.007138969	0.026095465	0.016481346	KEGG
ko00360	Phenylalanine metabolism	2/25	235/79977	0.002466667	0.014360665	0.009069894	KEGG
ko00950	Isoquinoline alkaloid biosynthesis	2/25	176/79977	0.001397256	0.013972559	0.008824774	KEGG
ko00980	Metabolism of xenobiotics by cytochrome P450	2/25	495/79977	0.010438186	0.026095465	0.016481346	KEGG
ko00982	Drug metabolism - cytochrome P450	4/25	490/79977	1.59E-05	0.00031797	0.000200823	KEGG
ko05030	Cocaine addiction	2/25	254/79977	0.002872133	0.014360665	0.009069894	KEGG
ko05222	Small cell lung cancer	2/25	478/79977	0.009764377	0.026095465	0.016481346	KEGG
ko05412	Arrhythmogenic right ventricular cardiomyopathy	2/25	483/79977	0.009960452	0.026095465	0.016481346	KEGG
